# Supplementary material for: De novo identification of the specificities of recurrently identified human T cell receptors
Source: Sci Adv. 2026 Feb 13;12(7):eaeb1732. doi: 10.1126/sciadv.aeb1732 (PMC12904180; doi:10.1126/sciadv.aeb1732)
Supplement: Supplementary file 2 — Tables S1 to S5 [file sciadv.aeb1732_tables_s1_to_s5.zip]

Archive with 5 entries (5 files):
- aeb1732_table_s1.xlsx
- aeb1732_table_s2.xlsx
- aeb1732_table_s3.xlsx
- aeb1732_table_s4.xlsx
- aeb1732_table_s5.xlsx
