# Supplementary material for: De novo identification of the specificities of recurrently identified human T cell receptors
Source: Sci Adv. 2026 Feb 13;12(7):eaeb1732. doi: 10.1126/sciadv.aeb1732 (PMC12904180; doi:10.1126/sciadv.aeb1732)
Supplement: Supplementary file 2 — Tables S1 to S5 [file sciadv.aeb1732_tables_s1_to_s5.zip › aeb1732_table_s2.xlsx]

## Sheet: Table S2 - scTCR-seq
table S2. Public single-cell TCR sequences.
TCRb #	scTCR #	PMID source	Patient	TRBV	CDR3 beta	TRBJ	TRAV	CDR3 alpha	TRAJ	T cell state	Tissue	T cells
1	1	35121991	P4.pre	TRBV10-2	CASSGDGMNTEAFF	TRBJ1-1	TRAV21	CAVLMDSNYQLIW	TRAJ33	CD8+ non-exhausted	Non-small cell lung cancer	1
1	1	35121991	P6.pre	TRBV10-2	CASSGDGMNTEAFF	TRBJ1-1	TRAV21	CAVLMDSNYQLIW	TRAJ33	CD8+ non-exhausted	Non-small cell lung cancer	1
1	1	40147443	P66	TRBV10-2	CASSGDGMNTEAFF	TRBJ1-1	TRAV21	CAVLMDSNYQLIW	TRAJ33	CD8T_Tem_GZMK+NR4A1+	Non-small cell lung cancer	1
1	1	40147443	P113	TRBV10-2	CASSGDGMNTEAFF	TRBJ1-1	TRAV21	CAVLMDSNYQLIW	TRAJ33	CD8T_Tem_GZMK+GZMH+	Non-small cell lung cancer	2
1	1	40147443	P347	TRBV10-2	CASSGDGMNTEAFF	TRBJ1-1	TRAV21	CAVLMDSNYQLIW	TRAJ33	CD8T_Tem_GZMK+NR4A1+	Non-small cell lung cancer	1
1	1	40147443	P587	TRBV10-2	CASSGDGMNTEAFF	TRBJ1-1	TRAV21	CAVLMDSNYQLIW	TRAJ33	CD8T_Tem_GZMK+GZMH+	Non-small cell lung cancer	2
1	1	40147443	P587	TRBV10-2	CASSGDGMNTEAFF	TRBJ1-1	TRAV21	CAVLMDSNYQLIW	TRAJ33	CD8T_Tem_GZMK+NR4A1+	Non-small cell lung cancer	8
1	1	40147443	P587	TRBV10-2	CASSGDGMNTEAFF	TRBJ1-1	TRAV21	CAVLMDSNYQLIW	TRAJ33	CD8T_ISG15	Non-small cell lung cancer	1
2	2.1	29942094	P46	TRBV10-2	CASSPGTGTYGYTF	TRBJ1-2	TRAV12-1	CVVNIPAYTGGFKTIF	TRAJ9	CD8-C3-CX3CR1	Non-small cell lung cancer	4
2	2.2	36357424	patient_5	TRBV10-2	CASSPGTGTYGYTF	TRBJ1-2	TRAV12-1	CVVNLPAHTGGFKTIF	TRAJ9	CD8-C2-CCL5	Breast cancer	1
2	na	40147443	P46	TRBV10-2	CASSPGTGTYGYTF	TRBJ1-2	TRAV12-1	CVVNNPWNTGGFKTIF	TRAJ9	CD8T_Trm_ZNF683	Non-small cell lung cancer	1
3	3	30388456	Pre_P2	TRBV4-1	CASSPGTGEGYEQYF	TRBJ2-7	TRAV30	CGTEKDTGFQKLVF	TRAJ8		Melanoma	1
4	4	30388456	Pre_P33	TRBV12-3	CASSFGGTGNQPQHF	TRBJ1-5	TRAV21	CAGGSGTYKYIF	TRAJ40		Melanoma	1
5	5	30388456	Post_P23_2	TRBV7-3	CASSTGLATDTQYF	TRBJ2-3	TRAV13-1	CAASEGNEKLTF	TRAJ48		Melanoma	1
6	6	40147443	P121	TRBV4-3	CASSQGQGRYEQYF	TRBJ2-7	TRAV29	CAALSNSGYALNF	TRAJ41	CD8T_Tm_IL7R	Non-small cell lung cancer	2
6	na	40147443	P473	TRBV4-3	CASSQGQGRYEQYF	TRBJ2-7	TRAV19	CAPKKGGKLIF	TRAJ23	CD8T_Tm_IL7R	Non-small cell lung cancer	1
6	na	40147443	P45	TRBV4-3	CASSQGQGRYEQYF	TRBJ2-7	TRAV10	CVVSAEYGNKLVF	TRAJ47	CD8T_Tem_GZMK+GZMH+	Non-small cell lung cancer	1
7	7.1	35121991	P18.pre	TRBV11-2	CASSFGQMNTEAFF	TRBJ1-1	TRAV14	CAMRHSSASKIIF	TRAJ3	na	Non-small cell lung cancer	1
7	7.2	29942094	P0913	TRBV11-2	CASSFGQMNTEAFF	TRBJ1-1	TRAV14	CAMREVTGNQFYF	TRAJ49	CD8-C5-ZNF683	Non-small cell lung cancer	1
7	na	40147443	P321	TRBV11-2	CASSFGQMNTEAFF	TRBJ1-1	TRAV6	CALDKGRGFGNVLHC	TRAJ35	CD8T_Tm_IL7R	Non-small cell lung cancer	1
7	na	40147443	P46	TRBV11-2	CASSFGQMNTEAFF	TRBJ1-1	TRAV13-2	CAECYNQGGKLIF	TRAJ23	CD8T_Tm_IL7R	Non-small cell lung cancer	1
7	na	40147443	P321	TRBV11-2	CASSFGQMNTEAFF	TRBJ1-1	TRAV21	CGGGSTLGRLYF	TRAJ18	CD8T_Tm_IL7R	Non-small cell lung cancer	1
7	na	40147443	P321	TRBV11-2	CASSFGQMNTEAFF	TRBJ1-1	TRAV14	CAMRAVSTNKLIF	TRAJ32	CD8T_Tm_IL7R	Non-small cell lung cancer	1
7	na	40147443	P321	TRBV11-2	CASSFGQMNTEAFF	TRBJ1-1	TRAV14	CAMRGSTGNQFYF	TRAJ49	CD8T_Tm_IL7R	Non-small cell lung cancer	1
8	8	35121991	P15.pre	TRBV11-2	CASSPAGRNYGYTF	TRBJ1-2	TRAV21	CAVLNQAGTALIF	TRAJ15	na	Non-small cell lung cancer	1
8	8	40147443	P483	TRBV11-2	CASSPAGRNYGYTF	TRBJ1-2	TRAV21	CAVLNQAGTALIF	TRAJ15	CD8T_NK-like_FGFBP2	Non-small cell lung cancer	2
8	8	40147443	P483	TRBV11-2	CASSPAGRNYGYTF	TRBJ1-2	TRAV21	CAVLNQAGTALIF	TRAJ15	CD8T_Tem_GZMK+GZMH+	Non-small cell lung cancer	1
8	8	40147443	P483	TRBV11-2	CASSPAGRNYGYTF	TRBJ1-2	TRAV21	CAVLNQAGTALIF	TRAJ15	CD8T_Tm_IL7R	Non-small cell lung cancer	2
8	8	40147443	P509	TRBV11-2	CASSPAGRNYGYTF	TRBJ1-2	TRAV21	CAVLNQAGTALIF	TRAJ15	CD8T_Tm_IL7R	Non-small cell lung cancer	1
9	9	40147443	P483	TRBV5-4	CASSQDRGDSPLHF	TRBJ1-6	TRAV20	CAGGYGGSQGNLIF	TRAJ42	CD8T_Trm_ZNF683	Non-small cell lung cancer	1
9	9	29942094	P0913	TRBV5-4	CASSQDRGDSPLHF	TRBJ1-6	TRAV20	CAGGYGGSQGNLIF	TRAJ42	CD8-C4-GZMK	Non-small cell lung cancer	1
