# Supplementary material for: De novo identification of the specificities of recurrently identified human T cell receptors
Source: Sci Adv. 2026 Feb 13;12(7):eaeb1732. doi: 10.1126/sciadv.aeb1732 (PMC12904180; doi:10.1126/sciadv.aeb1732)
Supplement: Supplementary file 2 — Tables S1 to S5 [file sciadv.aeb1732_tables_s1_to_s5.zip › aeb1732_table_s3.xlsx]

## Sheet: Table S3 - Cloned TCRs
table S3. Cloned public TCRs.
TCR name	HLA restriction	TRBV	CDR3 beta	TRBJ	TRAV	CDR3 alpha	TRAJ	%total	%HLA+	Tetramer peptide	Tetramer source
CMV 1	HLA-B*07:02	TRBV7-9	CASSLIGVSSYNEQFF	TRBJ2-1	TRAV17	CATVLRMDSSYKLIF	TRAJ12
CMV 2	HLA-A*01:01	TRBV9	CASSVTGGTDTQYF	TRBJ2-3	TRAV19	CALSEGFQTGANNLFF	TRAJ36
1	HLA-A*02:01	TRBV10-2	CASSGDGMNTEAFF	TRBJ1-1	TRAV21	CAVLMDSNYQLIW	TRAJ33	0.0255591	0.0544218
2.1	HLA-A*01:01	TRBV10-2	CASSPGTGTYGYTF	TRBJ1-2	TRAV12-1	CVVNIPAYTGGFKTIF	TRAJ9	0.0223642	0.0698925	CMV UL44 VTEHDTLLY	PMID: 28636589
2.2	HLA-A*01:01	TRBV10-2	CASSPGTGTYGYTF	TRBJ1-2	TRAV12-1	CVVNLPAHTGGFKTIF	TRAJ9	0.0223642	0.0698925	CMV UL44 VTEHDTLLY	PMID: 28636589
3	HLA-B*08:01	TRBV4-1	CASSPGTGEGYEQYF	TRBJ2-7	TRAV30	CGTEKDTGFQKLVF	TRAJ8	0.043131	0.183824	EBV BZLF1 RAKFKQLL	PMID: 35401538
4	HLA-A*01:01	TRBV12-3	CASSFGGTGNQPQHF	TRBJ1-5	TRAV21	CAGGSGTYKYIF	TRAJ40	0.0527157	0.102151
5	HLA-B*08:01	TRBV7-3	CASSTGLATDTQYF	TRBJ2-3	TRAV13-1	CAASEGNEKLTF	TRAJ48	0.0351438	0.117647
6	HLA-A*02:01	TRBV4-3	CASSQGQGRYEQYF	TRBJ2-7	TRAV29	CAALSNSGYALNF	TRAJ41	0.0511182	0.108844
7.1	HLA-A*01:01	TRBV11-2	CASSFGQMNTEAFF	TRBJ1-1	TRAV14	CAMRHSSASKIIF	TRAJ3	0.14377	0.462366
7.2	HLA-A*01:01	TRBV11-2	CASSFGQMNTEAFF	TRBJ1-1	TRAV14	CAMREVTGNQFYF	TRAJ49	0.14377	0.462366
8	HLA-A*01:01	TR+D15BV11-2	CASSPAGRNYGYTF	TRBJ1-2	TRAV21	CAVLNQAGTALIF	TRAJ15	0.0495208	0.145161
9	HLA-A*01:01	TRBV5-4	CASSQDRGDSPLHF	TRBJ1-6	TRAV20	CAGGYGGSQGNLIF	TRAJ42	0.0495208	0.155914
