# Supplementary material for: De novo identification of the specificities of recurrently identified human T cell receptors
Source: Sci Adv. 2026 Feb 13;12(7):eaeb1732. doi: 10.1126/sciadv.aeb1732 (PMC12904180; doi:10.1126/sciadv.aeb1732)
Supplement: Supplementary file 2 — Tables S1 to S5 [file sciadv.aeb1732_tables_s1_to_s5.zip › aeb1732_table_s4.xlsx]

## Sheet: Table S4 - Viruses
table S4. Multi-viral library.
Virus	Unique 50-mer peptides
Aichi virus (strain Human/A846/88/1989)	97
Alkhumra hemorrhagic fever virus	136
Australian bat lyssavirus (isolate Bat/AUS/1996)	141
Australian bat lyssavirus (isolate Human/AUS/1998)	132
Banna virus (strain Indonesia/JKT-6423/1980)	232
Banzi virus	135
Barmah forest virus	141
BK polyomavirus	61
BK polyomavirus (strain AS)	36
Bunyamwera virus	159
Bunyavirus La Crosse	102
Bunyavirus La Crosse (isolate Aedes triseriatus/United States/L74/1974)	57
Bunyavirus La Crosse (isolate Human/United States/L78/1978)	76
Bunyavirus snowshoe hare	68
Bussuquara virus	137
Cercopithecine herpesvirus 1	43
Cercopithecine herpesvirus 16	3
Chandipura virus (strain I653514)	140
Chapare mammarenavirus (isolate Human/Bolivia/810419/2003)	132
Chikungunya virus (strain 37997)	145
Chikungunya virus (strain Nagpur)	45
Chikungunya virus (strain S27-African prototype)	111
Colorado tick fever virus (strain USA/Florio N-7180)	366
Cosavirus A (isolate Human/Pakistan/0553/-)	84
Cowpox virus	77
Cowpox virus (strain Brighton Red)	265
Cowpox virus (strain GRI-90 / Grishak)	176
Coxsackievirus A16 (strain G-10)	87
Coxsackievirus A16 (strain Tainan/5079/98)	70
Coxsackievirus A21 (strain Coe)	88
Coxsackievirus A24 (strain EH24/70)	88
Coxsackievirus A9 (strain Griggs)	88
Coxsackievirus B1 (strain Japan)	87
Coxsackievirus B2 (strain Ohio-1)	85
Coxsackievirus B3 (strain Nancy)	88
Coxsackievirus B3 (strain Woodruff)	52
Coxsackievirus B4 (strain E2)	85
Coxsackievirus B4 (strain JVB / Benschoten / New York/51)	60
Coxsackievirus B5 (strain Peterborough / 1954/UK/85)	66
Coxsackievirus B6 (strain Schmitt)	85
Crimean-Congo hemorrhagic fever virus (isolate C68031)	19
Crimean-Congo hemorrhagic fever virus (strain Nigeria/IbAr10200/1970)	239
Dengue virus type 1 (strain Brazil/97-11/1997)	135
Dengue virus type 1 (strain Nauru/West Pac/1974)	89
Dengue virus type 1 (strain Singapore/S275/1990)	119
Dengue virus type 2 (isolate Thailand/0168/1979)	134
Dengue virus type 2 (strain 16681-PDK53)	69
Dengue virus type 2 (strain Jamaica/1409/1983)	80
Dengue virus type 2 (strain Peru/IQT2913/1996)	96
Dengue virus type 2 (strain Puerto Rico/PR159-S1/1969)	70
Dengue virus type 2 (strain Thailand/16681/1984)	29
Dengue virus type 2 (strain Thailand/NGS-C/1944)	39
Dengue virus type 3 (strain China/80-2/1980)	135
Dengue virus type 3 (strain Martinique/1243/1999)	79
Dengue virus type 3 (strain Philippines/H87/1956)	21
Dengue virus type 3 (strain Singapore/8120/1995)	44
Dengue virus type 3 (strain Sri Lanka/1266/2000)	45
Dengue virus type 4 (strain Dominica/814669/1981)	135
Dengue virus type 4 (strain Philippines/H241/1956)	72
Dengue virus type 4 (strain Singapore/8976/1995)	42
Dengue virus type 4 (strain Thailand/0348/1991)	54
Dengue virus type 4 (strain Thailand/0476/1997)	65
Dhori virus (strain Indian/1313/61)	77
Dugbe virus	17
Dugbe virus (isolate ArD44313)	239
Duvenhage virus	49
Eastern equine encephalitis virus	49
Eastern equine encephalitis virus (strain Florida 91-469)	145
Eastern equine encephalitis virus (strain PE-0.0155)	138
Eastern equine encephalitis virus (strain PE-3.0815)	115
Eastern equine encephalitis virus (strain va33[ten broeck])	47
Echovirus 1 (strain Human/Egypt/Farouk/1951)	71
Echovirus 11 (strain Gregory)	86
Echovirus 12 (strain Travis)	87
Echovirus 30 (strain Bastianni)	87
Echovirus 5 (strain Noyce)	85
Echovirus 6 (strain Charles)	86
Echovirus 9 (strain Barty)	88
Echovirus 9 (strain Hill)	72
Encephalomyocarditis virus	96
Encephalomyocarditis virus (strain emc-b nondiabetogenic)	71
Encephalomyocarditis virus (strain emc-d diabetogenic)	7
Encephalomyocarditis virus (strain Rueckert)	87
Epstein-Barr virus (strain AG876)	1201
Epstein-Barr virus (strain B95-8)	846
Epstein-Barr virus (strain Cao)	14
Epstein-Barr virus (strain GD1)	406
Epstein-Barr virus (strain Raji)	12
Getah virus	146
Guanarito mammarenavirus (isolate Human/Venezuela/NH-95551/1990)	131
Hantaan virus (strain 76-118)	148
Hantaan virus (strain B-1)	45
Hantaan virus (strain Hojo)	35
Hantaan virus (strain Lee)	16
Hendra virus (isolate Horse/Autralia/Hendra/1994)	208
Hepatitis B virus genotype A1 subtype adw (isolate Philippines/pFDW294/1988)	58
Hepatitis B virus genotype A1 subtype adw2 (isolate South Africa/84/2001)	60
Hepatitis B virus genotype A1 subtype adw2 (isolate Southern-Africa/Cai)	11
Hepatitis B virus genotype A2 (isolate Japan/11D11HCCW/1998)	51
Hepatitis B virus genotype A2 subtype adw (isolate Japan/Nishioka/1983)	46
Hepatitis B virus genotype A2 subtype adw2 (isolate Germany/991/1990)	36
Hepatitis B virus genotype A2 subtype adw2 (strain Rutter 1979)	21
Hepatitis B virus genotype A3 (isolate Cameroon/CMR711/1994)	57
Hepatitis B virus genotype A3 (isolate Cameroon/CMR983/1994)	44
Hepatitis B virus genotype B/C subtype adw (isolate Okinawa/pODW282/1998)	65
Hepatitis B virus genotype B1 (isolate Japan/Ry30/2002)	49
Hepatitis B virus genotype B1 (isolate Japan/Yamagata-2/1998)	36
Hepatitis B virus genotype B1 subtype adw (isolate Japan/pJDW233/1988)	41
Hepatitis B virus genotype B2 (isolate Indonesia/pIDW420/1988)	47
Hepatitis B virus genotype B2 (isolate Vietnam/16091/1992)	32
Hepatitis B virus genotype B2 (isolate Vietnam/9873/1997)	39
Hepatitis B virus genotype B2 subtype adw (isolate China/patient4/1996)	39
Hepatitis B virus genotype C (isolate Vietnam/3270/2000)	53
Hepatitis B virus genotype C subtype ad (isolate Japan/S-179/1988)	47
Hepatitis B virus genotype C subtype adr (isolate China/NC-1/1988)	8
Hepatitis B virus genotype C subtype adr (isolate Japan/A4/1994)	53
Hepatitis B virus genotype C subtype adr (isolate Japan/Nishioka/1983)	41
Hepatitis B virus genotype C subtype adr (isolate Korea/Kim/1989)	44
Hepatitis B virus genotype C subtype adr (strain Japan/adr4/1983)	25
Hepatitis B virus genotype C subtype ar (isolate Japan/S-207/1988)	35
Hepatitis B virus genotype C subtype ayr (isolate Human/Japan/Okamoto/-)	27
Hepatitis B virus genotype C subtype ayw (isolate Australia/AustRC/1992)	54
Hepatitis B virus genotype C subtype ayw (isolate China/Tibet127/2002)	48
Hepatitis B virus genotype D (isolate France/alpha1/1989)	59
Hepatitis B virus genotype D (isolate Germany/1-91/1991)	56
Hepatitis B virus genotype D subtype adw (isolate United Kingdom/adyw/1979)	17
Hepatitis B virus genotype D subtype ayw (isolate Australia/AustKW/1991)	53
Hepatitis B virus genotype D subtype ayw (isolate France/Tiollais/1979)	45
Hepatitis B virus genotype D subtype ayw (isolate Italy/CI/1992)	46
Hepatitis B virus genotype D subtype ayw (isolate Japan/JYW796/1988)	41
Hepatitis B virus genotype E (isolate Chimpanzee/Ch195/1999)	35
Hepatitis B virus genotype E (isolate Cote d'Ivoire/ABI-129/2003)	35
Hepatitis B virus genotype E (isolate Cote d'Ivoire/ABI-212/2003)	22
Hepatitis B virus genotype E subtype ayw4 (isolate Kou)	32
Hepatitis B virus genotype F1 (isolate Argentina/sa11/2000)	43
Hepatitis B virus genotype F1 subtype adw4 (isolate El Salvador/1116Sal/1997)	20
Hepatitis B virus genotype F2 (isolate Argentina/sa16/2000)	42
Hepatitis B virus genotype F2 (isolate Brazil/w4B)	49
Hepatitis B virus genotype F2 subtype adw4q (isolate Senegal/9203)	43
Hepatitis B virus genotype G (isolate IG29227/2000)	58
Hepatitis B virus genotype G (isolate United States/USG17/2002)	6
Hepatitis B virus genotype G subtype adw2 (isolate United States/sf/1990)	3
Hepatitis B virus genotype H (isolate United States/LAS2523/2002)	46
Hepatitis B virus genotype H subtype adw4 (isolate Nicaragua/1853Nic/1997)	25
Hepatitis B virus genotype H subtype adw4 (isolate Nicaragua/2928Nic/1997)	25
Hepatitis C virus genotype 1a (isolate 1)	121
Hepatitis C virus genotype 1a (isolate H77)	101
Hepatitis C virus genotype 1b (isolate BK)	115
Hepatitis C virus genotype 1b (isolate Con1)	96
Hepatitis C virus genotype 1b (isolate HC-J1)	87
Hepatitis C virus genotype 1b (isolate HC-JT)	91
Hepatitis C virus genotype 1b (isolate HCR6)	94
Hepatitis C virus genotype 1b (isolate Japanese)	85
Hepatitis C virus genotype 1b (isolate Taiwan)	104
Hepatitis C virus genotype 1b (strain HC-J4)	80
Hepatitis C virus genotype 1c (isolate HC-G9)	116
Hepatitis C virus genotype 1c (isolate India)	102
Hepatitis C virus genotype 2a (isolate HC-J6)	116
Hepatitis C virus genotype 2a (isolate JFH-1)	114
Hepatitis C virus genotype 2b (isolate HC-J8)	116
Hepatitis C virus genotype 2b (isolate JPUT971017)	94
Hepatitis C virus genotype 2c (isolate BEBE1)	115
Hepatitis C virus genotype 2k (isolate VAT96)	116
Hepatitis C virus genotype 3a (isolate k3a)	101
Hepatitis C virus genotype 3a (isolate NZL1)	120
Hepatitis C virus genotype 3b (isolate Tr-Kj)	119
Hepatitis C virus genotype 3k (isolate JK049)	117
Hepatitis C virus genotype 4a (isolate ED43)	119
Hepatitis C virus genotype 5a (isolate EUH1480)	120
Hepatitis C virus genotype 5a (isolate SA13)	107
Hepatitis C virus genotype 6a (isolate 6a33)	120
Hepatitis C virus genotype 6a (isolate EUHK2)	118
Hepatitis C virus genotype 6b (isolate Th580)	117
Hepatitis C virus genotype 6d (isolate VN235)	119
Hepatitis C virus genotype 6g (isolate JK046)	120
Hepatitis C virus genotype 6h (isolate VN004)	119
Hepatitis C virus genotype 6k (isolate VN405)	118
Hepatitis delta virus genotype I (isolate American)	9
Hepatitis delta virus genotype I (isolate D380)	9
Hepatitis delta virus genotype I (isolate HDV/Human/Central African Republic/FH27/1985)	7
Hepatitis delta virus genotype I (isolate Italian)	8
Hepatitis delta virus genotype I (isolate Japanese M-1)	9
Hepatitis delta virus genotype I (isolate Japanese M-2)	2
Hepatitis delta virus genotype I (isolate Japanese S-2)	9
Hepatitis delta virus genotype I (isolate Lebanon-1)	9
Hepatitis delta virus genotype I (isolate Nauru)	9
Hepatitis delta virus genotype I (isolate US-2)	9
Hepatitis delta virus genotype I (isolate Woodchuck)	4
Hepatitis delta virus genotype II (isolate 7/18/83)	3
Hepatitis delta virus genotype II (isolate TW2476)	9
Hepatitis delta virus genotype III (isolate Peru-1)	9
Hepatitis delta virus genotype III (isolate VnzD8349)	2
Hepatitis delta virus genotype III (isolate VnzD8375)	6
Hepatitis delta virus genotype III (isolate VnzD8624)	3
Hepatitis E virus genotype 1 (isolate Human/Burma)	97
Hepatitis E virus genotype 1 (isolate Human/China/HeBei/1987)	51
Hepatitis E virus genotype 1 (isolate Human/India/Hyderabad)	66
Hepatitis E virus genotype 1 (isolate Human/Myanmar/HEVNE8L)	42
Hepatitis E virus genotype 1 (isolate Human/Pakistan/Sar-55)	11
Hepatitis E virus genotype 2 (isolate Human/Mexico)	93
Hepatitis E virus genotype 3 (isolate Human/United States/US2)	84
Hepatitis E virus genotype 3 (isolate Swine/United States/swUS1)	45
Hepatitis E virus genotype 4 (isolate Human/China/T1)	94
Herpes simplex virus type 2 (strain SA8)	38
Horsepox virus	42
Human adenovirus A serotype 12	369
Human adenovirus A serotype 31	22
Human adenovirus B serotype 11 (strain BC34)	32
Human adenovirus B serotype 11 (strain Slobiski)	27
Human adenovirus B serotype 16	37
Human adenovirus B serotype 3	104
Human adenovirus B serotype 35	5
Human adenovirus B serotype 7	251
Human adenovirus C serotype 2	487
Human adenovirus C serotype 5	246
Human adenovirus C serotype 6	8
Human adenovirus D serotype 15	14
Human adenovirus D serotype 15/H9	13
Human adenovirus D serotype 17	8
Human adenovirus D serotype 8	14
Human adenovirus D serotype 9	54
Human adenovirus E serotype 4	111
Human adenovirus F serotype 40	316
Human adenovirus F serotype 41	200
Human associated cyclovirus 1 (isolate Homo sapiens/Pakistan/PK5510/2007)	19
Human astrovirus-1	90
Human astrovirus-2	30
Human astrovirus-3	31
Human astrovirus-4	75
Human astrovirus-5	77
Human astrovirus-6	31
Human astrovirus-7	31
Human astrovirus-8	81
Human bocavirus 2	65
Human bocavirus 3	64
Human bocavirus 4	57
Human coronavirus 229E	351
Human coronavirus HKU1 (isolate N1)	395
Human coronavirus HKU1 (isolate N2)	360
Human coronavirus HKU1 (isolate N5)	81
Human coronavirus NL63	359
Human coronavirus OC43	406
Human cytomegalovirus	21
Human cytomegalovirus (strain 1042)	11
Human cytomegalovirus (strain 119)	5
Human cytomegalovirus (strain 2387)	2
Human cytomegalovirus (strain 4654)	4
Human cytomegalovirus (strain 5040)	2
Human cytomegalovirus (strain 5160)	2
Human cytomegalovirus (strain 5508)	2
Human cytomegalovirus (strain AD169)	2513
Human cytomegalovirus (strain Eisenhardt)	10
Human cytomegalovirus (strain Merlin)	1017
Human cytomegalovirus (strain PT)	4
Human cytomegalovirus (strain Toledo)	8
Human cytomegalovirus (strain Towne)	220
Human enterovirus 70 (strain J670/71)	83
Human enterovirus 71	74
Human enterovirus 71 (strain 7423/MS/87)	62
Human enterovirus 71 (strain USA/BrCr/1970)	61
Human hepatitis A virus genotype IA (isolate GBM)	70
Human hepatitis A virus genotype IA (isolate H2)	32
Human hepatitis A virus genotype IA (isolate LA)	18
Human hepatitis A virus genotype IB (isolate HM175)	26
Human hepatitis A virus genotype IB (isolate MBB)	24
Human hepatitis A virus genotype IIA (isolate CF-53)	53
Human hepatitis A virus genotype IIB (isolate SLF88)	41
Human hepatitis A virus genotype IIIA (isolate NOR-21)	69
Human hepatitis A virus genotype IIIB (isolate HAJ85-1)	38
Human herpesvirus 1	15
Human herpesvirus 1 (strain 17)	1485
Human herpesvirus 1 (strain A44)	6
Human herpesvirus 1 (strain Angelotti)	24
Human herpesvirus 1 (strain CL101)	4
Human herpesvirus 1 (strain CVG-2)	10
Human herpesvirus 1 (strain F)	162
Human herpesvirus 1 (strain HFEM)	34
Human herpesvirus 1 (strain HZT)	14
Human herpesvirus 1 (strain KOS)	64
Human herpesvirus 1 (strain MGH-10)	8
Human herpesvirus 1 (strain MP)	4
Human herpesvirus 1 (strain Patton)	6
Human herpesvirus 1 (strain R19)	1
Human herpesvirus 1 (strain SC16)	6
Human herpesvirus 2	69
Human herpesvirus 2 (strain 186)	49
Human herpesvirus 2 (strain 333)	221
Human herpesvirus 2 (strain B4327UR)	27
Human herpesvirus 2 (strain G)	38
Human herpesvirus 2 (strain HG52)	1211
Human herpesvirus 6A (strain GS)	302
Human herpesvirus 6A (strain Uganda-1102)	1509
Human herpesvirus 6B	19
Human herpesvirus 6B (strain Z29)	1427
Human herpesvirus 7 (strain JI)	1220
Human herpesvirus 8 type P (isolate GK18)	1501
Human immunodeficiency virus type 1 group M subtype A (isolate MAL)	123
Human immunodeficiency virus type 1 group M subtype A (isolate U455)	83
Human immunodeficiency virus type 1 group M subtype A (isolate Z321)	42
Human immunodeficiency virus type 1 group M subtype B (isolate ARV2/SF2)	124
Human immunodeficiency virus type 1 group M subtype B (isolate BH10)	121
Human immunodeficiency virus type 1 group M subtype B (isolate BH5)	27
Human immunodeficiency virus type 1 group M subtype B (isolate BH8)	38
Human immunodeficiency virus type 1 group M subtype B (isolate BRU/LAI)	63
Human immunodeficiency virus type 1 group M subtype B (isolate BRVA)	45
Human immunodeficiency virus type 1 group M subtype B (isolate CDC-451)	48
Human immunodeficiency virus type 1 group M subtype B (isolate HXB2)	69
Human immunodeficiency virus type 1 group M subtype B (isolate HXB3)	18
Human immunodeficiency virus type 1 group M subtype B (isolate JH32)	40
Human immunodeficiency virus type 1 group M subtype B (isolate JRCSF)	120
Human immunodeficiency virus type 1 group M subtype B (isolate KB-1/ETR)	34
Human immunodeficiency virus type 1 group M subtype B (isolate LW123)	44
Human immunodeficiency virus type 1 group M subtype B (isolate MFA)	34
Human immunodeficiency virus type 1 group M subtype B (isolate MN)	131
Human immunodeficiency virus type 1 group M subtype B (isolate N1T-A)	3
Human immunodeficiency virus type 1 group M subtype B (isolate NY5)	70
Human immunodeficiency virus type 1 group M subtype B (isolate OYI)	116
Human immunodeficiency virus type 1 group M subtype B (isolate PCV12)	3
Human immunodeficiency virus type 1 group M subtype B (isolate RF/HAT3)	118
Human immunodeficiency virus type 1 group M subtype B (isolate SC)	55
Human immunodeficiency virus type 1 group M subtype B (isolate SF162)	52
Human immunodeficiency virus type 1 group M subtype B (isolate SF33)	53
Human immunodeficiency virus type 1 group M subtype B (isolate WMJ1)	33
Human immunodeficiency virus type 1 group M subtype B (isolate WMJ22)	32
Human immunodeficiency virus type 1 group M subtype B (isolate YU-2)	93
Human immunodeficiency virus type 1 group M subtype B (strain 89.6)	97
Human immunodeficiency virus type 1 group M subtype C (isolate 92BR025)	123
Human immunodeficiency virus type 1 group M subtype C (isolate ETH2220)	116
Human immunodeficiency virus type 1 group M subtype D (isolate ELI)	112
Human immunodeficiency virus type 1 group M subtype D (isolate NDK)	117
Human immunodeficiency virus type 1 group M subtype D (isolate Z2/CDC-Z34)	108
Human immunodeficiency virus type 1 group M subtype D (isolate Z6)	49
Human immunodeficiency virus type 1 group M subtype D (isolate Z84)	34
Human immunodeficiency virus type 1 group M subtype F1 (isolate 93BR020)	121
Human immunodeficiency virus type 1 group M subtype F1 (isolate VI850)	121
Human immunodeficiency virus type 1 group M subtype F2 (isolate MP255)	114
Human immunodeficiency virus type 1 group M subtype F2 (isolate MP257)	115
Human immunodeficiency virus type 1 group M subtype G (isolate 92NG083)	119
Human immunodeficiency virus type 1 group M subtype G (isolate SE6165)	85
Human immunodeficiency virus type 1 group M subtype H (isolate 90CF056)	120
Human immunodeficiency virus type 1 group M subtype H (isolate VI991)	115
Human immunodeficiency virus type 1 group M subtype J (isolate SE9173)	111
Human immunodeficiency virus type 1 group M subtype J (isolate SE9280)	92
Human immunodeficiency virus type 1 group M subtype K (isolate 96CM-MP535)	114
Human immunodeficiency virus type 1 group M subtype K (isolate 97ZR-EQTB11)	114
Human immunodeficiency virus type 1 group M subtype U (isolate Z3)	21
Human immunodeficiency virus type 1 group N (isolate YBF106)	89
Human immunodeficiency virus type 1 group N (isolate YBF30)	118
Human immunodeficiency virus type 1 group O (isolate ANT70)	119
Human immunodeficiency virus type 1 group O (isolate MVP5180)	124
Human immunodeficiency virus type 2 subtype A (isolate BEN)	133
Human immunodeficiency virus type 2 subtype A (isolate CAM2)	128
Human immunodeficiency virus type 2 subtype A (isolate D194)	129
Human immunodeficiency virus type 2 subtype A (isolate Ghana-1)	131
Human immunodeficiency virus type 2 subtype A (isolate KR)	131
Human immunodeficiency virus type 2 subtype A (isolate NIH-Z)	125
Human immunodeficiency virus type 2 subtype A (isolate ROD)	127
Human immunodeficiency virus type 2 subtype A (isolate SBLISY)	129
Human immunodeficiency virus type 2 subtype A (isolate ST)	126
Human immunodeficiency virus type 2 subtype A (isolate ST/24.1C#2)	13
Human immunodeficiency virus type 2 subtype B (isolate D205)	126
Human immunodeficiency virus type 2 subtype B (isolate EHO)	126
Human immunodeficiency virus type 2 subtype B (isolate UC1)	126
Human klassevirus 1	94
Human metapneumovirus (strain CAN97-83)	161
Human papillomavirus 11	99
Human papillomavirus 12	93
Human papillomavirus 13	98
Human papillomavirus 14	89
Human papillomavirus 15	88
Human papillomavirus 17	90
Human papillomavirus 19	94
Human papillomavirus 20	91
Human papillomavirus 21	90
Human papillomavirus 22	90
Human papillomavirus 23	90
Human papillomavirus 24	90
Human papillomavirus 25	90
Human papillomavirus 27	90
Human papillomavirus 28	91
Human papillomavirus 29	92
Human papillomavirus 3	86
Human papillomavirus 30	88
Human papillomavirus 31	97
Human papillomavirus 33	94
Human papillomavirus 35	97
Human papillomavirus 36	94
Human papillomavirus 37	84
Human papillomavirus 38	89
Human papillomavirus 39	97
Human papillomavirus 4	99
Human papillomavirus 40	87
Human papillomavirus 42	101
Human papillomavirus 43	45
Human papillomavirus 44	85
Human papillomavirus 45	88
Human papillomavirus 47	114
Human papillomavirus 5	113
Human papillomavirus 51	98
Human papillomavirus 52	86
Human papillomavirus 56	61
Human papillomavirus 57	94
Human papillomavirus 58	96
Human papillomavirus 59	25
Human papillomavirus 62	38
Human papillomavirus 65	99
Human papillomavirus 66	87
Human papillomavirus 67	39
Human papillomavirus 68	30
Human papillomavirus 69	87
Human papillomavirus 7	86
Human papillomavirus 72	25
Human papillomavirus 73	25
Human papillomavirus 82	37
Human papillomavirus 9	91
Human papillomavirus type 1	91
Human papillomavirus type 10	89
Human papillomavirus type 16	98
Human papillomavirus type 18	100
Human papillomavirus type 26	86
Human papillomavirus type 2a	86
Human papillomavirus type 32	88
Human papillomavirus type 34	84
Human papillomavirus type 41	99
Human papillomavirus type 48	86
Human papillomavirus type 49	92
Human papillomavirus type 50	58
Human papillomavirus type 53	61
Human papillomavirus type 54	92
Human papillomavirus type 55	48
Human papillomavirus type 5b	84
Human papillomavirus type 60	88
Human papillomavirus type 61	87
Human papillomavirus type 63	98
Human papillomavirus type 6a	89
Human papillomavirus type 6b	42
Human papillomavirus type 6c	6
Human papillomavirus type 70	91
Human papillomavirus type 8	112
Human papillomavirus type 94	8
Human papillomavirus type ME180	46
Human papillomavirus type RTRX7	24
Human parainfluenza 1 virus (strain C35)	30
Human parainfluenza 1 virus (strain C39)	66
Human parainfluenza 1 virus (strain CI-14/83)	22
Human parainfluenza 1 virus (strain CI-5/73)	21
Human parainfluenza 1 virus (strain Washington/1957)	36
Human parainfluenza 1 virus (strains A1426 / 86-315 / 62m-753)	13
Human parainfluenza 2 virus	62
Human parainfluenza 2 virus (strain Greer)	2
Human parainfluenza 2 virus (strain Toshiba)	146
Human parainfluenza 3 virus (strain Aus/124854/74)	22
Human parainfluenza 3 virus (strain Tex/12677/83)	17
Human parainfluenza 3 virus (strain Tex/545/80)	8
Human parainfluenza 3 virus (strain Tex/9305/82)	10
Human parainfluenza 3 virus (strain Wash/1511/73)	8
Human parainfluenza 3 virus (strain Wash/47885/57)	179
Human parainfluenza 3 virus (strain Wash/641/79)	4
Human parainfluenza 4a virus (strain Toshiba)	78
Human parainfluenza 4b virus (strain 68-333)	52
Human parechovirus 1 (strain Harris)	87
Human parechovirus 2 (strain Williamson)	86
Human parechovirus 5 (strain CT86-6760)	87
Human parvovirus B19 (isolate AU)	57
Human parvovirus B19 (strain HV)	23
Human picobirnavirus (strain Human/Thailand/Hy005102/-)	51
Human respiratory syncytial virus	9
Human respiratory syncytial virus A (strain A2)	167
Human respiratory syncytial virus A (strain Long)	53
Human respiratory syncytial virus A (strain rsb1734)	10
Human respiratory syncytial virus A (strain rsb5857)	11
Human respiratory syncytial virus A (strain rsb6190)	11
Human respiratory syncytial virus A (strain rsb6256)	4
Human respiratory syncytial virus A (strain rsb642)	9
Human respiratory syncytial virus A (strain rsb6614)	7
Human respiratory syncytial virus A (strain RSS-2)	11
Human respiratory syncytial virus B (strain 18537)	65
Human respiratory syncytial virus B (strain 8/60)	6
Human respiratory syncytial virus B (strain B1)	126
Human rhinovirus 14	87
Human rhinovirus 16	86
Human rhinovirus 1A	81
Human rhinovirus 1B	60
Human rhinovirus 2	85
Human rhinovirus 3	86
Human rhinovirus A serotype 89 (strain 41467-Gallo)	85
Human spumaretrovirus	146
Human T-cell leukemia virus 1 (isolate Caribbea CH subtype A)	19
Human T-cell leukemia virus 1 (isolate Caribbea HS-35 subtype A)	118
Human T-cell leukemia virus 1 (isolate Melanesia mel5 subtype C)	90
Human T-cell leukemia virus 1 (isolate Zaire EL subtype B)	17
Human T-cell leukemia virus 1 (strain Japan ATK-1 subtype A)	70
Human T-cell leukemia virus 1 (strain Japan MT-2 subtype A)	2
Human T-cell leukemia virus 2	99
Human T-cell leukemia virus 3 (strain 2026ND)	98
Human T-cell leukemia virus 3 (strain Pyl43)	92
Human torovirus	16
Ilheus virus	136
Influenza A virus (strain A/Aichi/2/1968 H3N2)	66
Influenza A virus (strain A/Alaska/6/1977 H3N2)	11
Influenza A virus (strain A/Ann Arbor/6/1960 H2N2)	154
Influenza A virus (strain A/Bangkok/1/1979 H3N2)	25
Influenza A virus (strain A/Beijing/11/1956 H1N1)	26
Influenza A virus (strain A/Beijing/337/1989 H3N2)	19
Influenza A virus (strain A/Beijing/352/1989 H3N2)	9
Influenza A virus (strain A/Beijing/353/1989 H3N2)	27
Influenza A virus (strain A/Beijing/39/1975 H3N2)	114
Influenza A virus (strain A/Brazil/11/1978 H1N1)	108
Influenza A virus (strain A/Brevig Mission/1/1918 H1N1)	131
Influenza A virus (strain A/California/10/1978 H1N1)	7
Influenza A virus (strain A/Chicken/Brescia/1902 H7N7)	58
Influenza A virus (strain A/Chicken/Hong Kong/220/1997 H5N1 genotype Gs/Gd)	100
Influenza A virus (strain A/Chicken/Hong Kong/31.2/2002 H5N1 genotype X1)	79
Influenza A virus (strain A/Chicken/Hong Kong/37.4/2002 H5N1 genotype X2)	22
Influenza A virus (strain A/Chicken/Hong Kong/715.5/2001 H5N1 genotype E)	70
Influenza A virus (strain A/Chicken/Hong Kong/96.1/2002 H5N1 genotype Y)	56
Influenza A virus (strain A/Chicken/Hong Kong/FY150/2001 H5N1 genotype D)	25
Influenza A virus (strain A/Chicken/Hong Kong/YU22/2002 H5N1 genotype Z)	9
Influenza A virus (strain A/Chicken/Hong Kong/YU562/2001 H5N1 genotype B)	17
Influenza A virus (strain A/Chicken/Scotland/1959 H5N1)	89
Influenza A virus (strain A/Chicken/Shantou/4231/2003 H5N1 genotype V)	35
Influenza A virus (strain A/Chicken/Victoria/1/1985 H7N7)	79
Influenza A virus (strain A/Chicken/Weybridge H7N7)	55
Influenza A virus (strain A/Chile/1/1983 H1N1)	81
Influenza A virus (strain A/China:Nanchang/11/1996 H1N1)	109
Influenza A virus (strain A/Duck/Alberta/35/1976 H1N1)	22
Influenza A virus (strain A/Duck/Australia/749/1980 H1N1)	21
Influenza A virus (strain A/Duck/Bavaria/2/1977 H1N1)	2
Influenza A virus (strain A/Duck/Hong Kong/2986.1/2000 H5N1 genotype C)	40
Influenza A virus (strain A/Duck/Hong Kong/7/1975 H3N2)	4
Influenza A virus (strain A/Dunedin/4/1973 H3N2)	14
Influenza A virus (strain A/England/19/1955 H1N1)	7
Influenza A virus (strain A/England/321/1977 H3N2)	11
Influenza A virus (strain A/England/878/1969 H3N2)	44
Influenza A virus (strain A/Equine/C.Detroit/1/1964 H7N7)	22
Influenza A virus (strain A/Equine/Cambridge/1/1963 H7N7)	19
Influenza A virus (strain A/Equine/Cambridge/1/1973 H7N7)	9
Influenza A virus (strain A/Equine/Cor/16/1974 H7N7)	18
Influenza A virus (strain A/Equine/Detroit/1/1964 H7N7)	3
Influenza A virus (strain A/Equine/Lexington/1/1966 H7N7)	2
Influenza A virus (strain A/Equine/London/1416/1973 H7N7)	85
Influenza A virus (strain A/Equine/New Market/1/1977 H7N7)	16
Influenza A virus (strain A/Equine/Prague/1/1956 H7N7)	95
Influenza A virus (strain A/Equine/Sao Paulo/1/1976 H7N7)	2
Influenza A virus (strain A/Equine/Switzerland/137/1972 H7N7)	4
Influenza A virus (strain A/Equine/Tokyo/1971 H3N2)	22
Influenza A virus (strain A/Fort Monmouth/1/1947 H1N1)	85
Influenza A virus (strain A/Fort Warren/1/1950 H1N1)	8
Influenza A virus (strain A/Fowl plague virus/Dobson/'Dutch'/1927 H7N7)	7
Influenza A virus (strain A/Goose/Guangdong/1/1996 H5N1 genotype Gs/Gd)	88
Influenza A virus (strain A/Goose/Guangxi/345/2005 H5N1 genotype G)	31
Influenza A virus (strain A/Guangdong/38/1977 H3N2)	5
Influenza A virus (strain A/Guinea fowl/Hong Kong/38/2002 H5N1 genotype X0)	11
Influenza A virus (strain A/Henry/1936 H1N1)	108
Influenza A virus (strain A/Hickox/1940 H1N1)	66
Influenza A virus (strain A/Hong Kong/1/1968 H3N2)	31
Influenza A virus (strain A/Hong Kong/156/1997 H5N1 genotype Gs/Gd)	57
Influenza A virus (strain A/Hong Kong/212/2003 H5N1 genotype Z+)	21
Influenza A virus (strain A/Hong Kong/5/1983 H3N2)	55
Influenza A virus (strain A/India/6263/1980 H1N1)	29
Influenza A virus (strain A/Japan/305/1957 H2N2)	38
Influenza A virus (strain A/Kiev/59/1979 H1N1)	21
Influenza A virus (strain A/Kitakyushu/159/1993 H3N2)	31
Influenza A virus (strain A/Korea/426/1968 H2N2)	51
Influenza A virus (strain A/Leningrad/1/1954 H1N1)	27
Influenza A virus (strain A/Leningrad/134/17/1957 H2N2)	42
Influenza A virus (strain A/Leningrad/134/1957 H2N2)	6
Influenza A virus (strain A/Leningrad/134/47/1957 H2N2)	4
Influenza A virus (strain A/Malaysia:Malaya/302/1954 H1N1)	57
Influenza A virus (strain A/Mallard/New York/6750/1978 H2N2)	54
Influenza A virus (strain A/Mallard/New York/6874/1978 H3N2)	24
Influenza A virus (strain A/Memphis/1/1971 H3N2)	46
Influenza A virus (strain A/Memphis/1/1973 H3N2)	4
Influenza A virus (strain A/Memphis/101/1972 H3N2)	29
Influenza A virus (strain A/Memphis/110/1976 H3N2)	19
Influenza A virus (strain A/Memphis/18/1978 H3N2)	36
Influenza A virus (strain A/Memphis/2/1978 H3N2)	6
Influenza A virus (strain A/Memphis/3/1988 H3N2)	2
Influenza A virus (strain A/Memphis/4/1973 H3N2)	6
Influenza A virus (strain A/Memphis/4/1980 H3N2)	19
Influenza A virus (strain A/Memphis/5/1980 H3N2)	2
Influenza A virus (strain A/Memphis/6/1986 H3N2)	20
Influenza A virus (strain A/Memphis/8/1988 H3N2)	13
Influenza A virus (strain A/New Jersey/8/1976 H1N1)	34
Influenza A virus (strain A/New Zealand:South Canterbury/35/2000 H1N1)	52
Influenza A virus (strain A/Niigata/137/1996 H3N2)	16
Influenza A virus (strain A/Northern Territory/60/1968 H3N2)	20
Influenza A virus (strain A/Philippines/2/1982 H3N2)	3
Influenza A virus (strain A/Port Chalmers/1/1973 H3N2)	13
Influenza A virus (strain A/Puerto Rico/8/1934 H1N1)	70
Influenza A virus (strain A/Qu/7/1970 H3N2)	8
Influenza A virus (strain A/RI/5-/1957 H2N2)	3
Influenza A virus (strain A/Russia:St.Petersburg/8/2006 H1N1)	38
Influenza A virus (strain A/Seal/Massachusetts/1/1980 H7N7)	90
Influenza A virus (strain A/Shanghai/31/1980 H3N2)	5
Influenza A virus (strain A/Silky Chicken/Hong Kong/SF189/2001 H5N1 genotype A)	21
Influenza A virus (strain A/Silky Chicken/Hong Kong/YU100/2002 H5N1 genotype X3)	11
Influenza A virus (strain A/Singapore/1/1957 H2N2)	32
Influenza A virus (strain A/Starling/Victoria/5156/1985 H7N7)	4
Influenza A virus (strain A/Swine/29/1937 H1N1)	13
Influenza A virus (strain A/Swine/41/1949 H1N1)	7
Influenza A virus (strain A/Swine/Cambridge/1/1935 H1N1)	11
Influenza A virus (strain A/Swine/Colorado/1/1977 H3N2)	47
Influenza A virus (strain A/Swine/Dandong/9/1983 H3N2)	5
Influenza A virus (strain A/Swine/Germany/2/1981 H1N1)	6
Influenza A virus (strain A/Swine/Hong Kong/126/1982 H3N2)	19
Influenza A virus (strain A/Swine/Hong Kong/127/1982 H3N2)	14
Influenza A virus (strain A/Swine/Hong Kong/3/1976 H3N2)	12
Influenza A virus (strain A/Swine/Hong Kong/4/1976 H3N2)	4
Influenza A virus (strain A/Swine/Hong Kong/6/1976 H3N2)	8
Influenza A virus (strain A/Swine/Hong Kong/81/1978 H3N2)	12
Influenza A virus (strain A/Swine/Indiana/1726/1988 H1N1)	21
Influenza A virus (strain A/Swine/Iowa/15/1930 H1N1)	86
Influenza A virus (strain A/Swine/Iowa/17672/1988 H1N1)	15
Influenza A virus (strain A/Swine/Iowa/1946 H1N1)	3
Influenza A virus (strain A/Swine/Iowa/1976/1931 H1N1)	2
Influenza A virus (strain A/Swine/Italy/141/1981 H1N1)	5
Influenza A virus (strain A/Swine/Italy/2/1979 H1N1)	1
Influenza A virus (strain A/Swine/Italy/839/1989 H1N1)	10
Influenza A virus (strain A/Swine/May/1954 H1N1)	14
Influenza A virus (strain A/Swine/Netherlands/12/1985 H1N1)	27
Influenza A virus (strain A/Swine/New Jersey/11/1976 H1N1)	25
Influenza A virus (strain A/Swine/Ohio/23/1935 H1N1)	7
Influenza A virus (strain A/Swine/Ontario/2/1981 H1N1)	25
Influenza A virus (strain A/Swine/Tennessee/24/1977 H1N1)	30
Influenza A virus (strain A/Swine/Tennessee/26/1977 H1N1)	38
Influenza A virus (strain A/Swine/Ukkel/1/1984 H3N2)	17
Influenza A virus (strain A/Swine/Wisconsin/1/1957 H1N1)	6
Influenza A virus (strain A/Swine/Wisconsin/1/1961 H1N1)	83
Influenza A virus (strain A/Swine/Wisconsin/1/1967 H1N1)	48
Influenza A virus (strain A/Teal/China/2978.1/2002 H5N1 genotype W)	12
Influenza A virus (strain A/Teal/Iceland/29/1980 H7N7)	4
Influenza A virus (strain A/Texas/1/1977 H3N2)	2
Influenza A virus (strain A/Tokyo/3/1967 H2N2)	26
Influenza A virus (strain A/Turkey/Bethlehem-Glilit/1492-B/1982 H1N1)	11
Influenza A virus (strain A/Turkey/Minnesota/1661/1981 H1N1)	14
Influenza A virus (strain A/Udorn/1972 H3N2)	4
Influenza A virus (strain A/Udorn/307/1972 H3N2)	7
Influenza A virus (strain A/USA:Albany/12/1951 H1N1)	18
Influenza A virus (strain A/USA:Huston/AA/1945 H1N1)	68
Influenza A virus (strain A/USA:Iowa/1943 H1N1)	58
Influenza A virus (strain A/USA:Memphis/10/1996 H1N1)	62
Influenza A virus (strain A/USA:Phila/1935 H1N1)	64
Influenza A virus (strain A/USA:Texas/UR06-0195/2007 H1N1)	61
Influenza A virus (strain A/USSR/90/1977 H1N1)	5
Influenza A virus (strain A/Victoria/3/1975 H3N2)	37
Influenza A virus (strain A/Victoria/5/1968 H2N2)	6
Influenza A virus (strain A/Wilson-Smith/1933 H1N1)	106
Influenza A virus (strain A/Wisconsin/3523/1988 H1N1)	12
Influenza A virus (strain A/X-31 H3N2)	22
Influenza B virus (strain B/Ann Arbor/1/1966 [cold-adapted])	135
Influenza B virus (strain B/Ann Arbor/1/1966 [wild-type])	36
Influenza B virus (strain B/Ann Arbor/1/1986)	15
Influenza B virus (strain B/BA/1978)	6
Influenza B virus (strain B/Beijing/1/1987)	43
Influenza B virus (strain B/England/222/1982)	17
Influenza B virus (strain B/GA/1986)	6
Influenza B virus (strain B/GL/1954)	11
Influenza B virus (strain B/Hong Kong/8/1973)	21
Influenza B virus (strain B/HT/1984)	9
Influenza B virus (strain B/ID/1986)	2
Influenza B virus (strain B/Lee/1940)	129
Influenza B virus (strain B/Leningrad/179/1986)	12
Influenza B virus (strain B/Maryland/1959)	21
Influenza B virus (strain B/Memphis/12/1997)	4
Influenza B virus (strain B/Memphis/3/1989)	7
Influenza B virus (strain B/Oregon/5/1980)	16
Influenza B virus (strain B/PA/1979)	6
Influenza B virus (strain B/Panama/45/1990)	36
Influenza B virus (strain B/RU/1969)	3
Influenza B virus (strain B/Singapore/222/1979)	31
Influenza B virus (strain B/USSR/100/1983)	9
Influenza B virus (strain B/Victoria/1987)	6
Influenza B virus (strain B/Victoria/2/1987)	5
Influenza B virus (strain B/Victoria/3/1985)	6
Influenza B virus (strain B/Yamagata/1/1973)	9
Influenza B virus (strain B/Yamagata/16/1988)	5
Influenza C virus (strain C/Ann Arbor/1/1950)	166
Influenza C virus (strain C/Berlin/1/1985)	9
Influenza C virus (strain C/California/1978)	45
Influenza C virus (strain C/Hyogo/1/1983)	12
Influenza C virus (strain C/JJ/1950)	20
Influenza C virus (strain C/Johannesburg/1/1966)	38
Influenza C virus (strain C/Nara/2/1985)	24
Influenza C virus (strain C/Taylor/1233/1947)	3
Influenza C virus (strain C/Yamagata/1964)	1
Influenza C virus (strain C/Yamagata/4/1988)	4
Isfahan virus	139
Japanese encephalitis virus (strain Jaoars982)	139
Japanese encephalitis virus (strain M28)	81
Japanese encephalitis virus (strain SA-14)	16
Japanese encephalitis virus (strain SA(v))	25
JC polyomavirus	60
Junin mammarenavirus	132
KI polyomavirus (isolate Stockholm 350)	60
KI polyomavirus (isolate Stockholm 380)	8
KI polyomavirus (isolate Stockholm 60)	2
Kokobera virus	136
Kunjin virus (strain MRM61C)	137
Kyasanur forest disease virus	96
Lagos bat virus	57
Lake Victoria marburgvirus (strain Angola/2005)	193
Lake Victoria marburgvirus (strain Musoke-80)	103
Lake Victoria marburgvirus (strain Ozolin-75)	91
Lake Victoria marburgvirus (strain Popp-67)	88
Lake Victoria marburgvirus (strain Ravn-87)	139
Langat virus (strain TP21)	136
Lassa virus (strain GA391)	41
Lassa virus (strain Mouse/Sierra Leone/Josiah/1976)	131
Lordsdale virus (strain GII/Human/United Kingdom/Lordsdale/1993)	98
Louping ill virus	136
Lymphocytic choriomeningitis virus (strain Armstrong)	132
Lymphocytic choriomeningitis virus (strain WE)	36
Machupo virus	132
Mayaro virus (strain Brazil)	144
Measles virus (strain Biken)	13
Measles virus (strain Edmonston B)	41
Measles virus (strain Edmonston-AIK-C vaccine)	48
Measles virus (strain Edmonston-Moraten vaccine)	4
Measles virus (strain Edmonston)	163
Measles virus (strain Halle)	20
Measles virus (strain Hu2)	6
Measles virus (strain Ichinose-B95a)	73
Measles virus (strain IP-3-Ca)	86
Measles virus (strain Shanghai-191 vaccine)	3
Measles virus (strain Yamagata-1)	70
Mengo encephalomyocarditis virus	87
Middle East respiratory syndrome-related coronavirus (isolate United Kingdom/H123990006/2012)	390
Molluscum contagiosum virus subtype 1	250
Molluscum contagiosum virus subtype 2	15
Monkeypox virus (strain Zaire-96-I-16)	94
Mumps virus (strain Belfast)	2
Mumps virus (strain Bristol 1)	2
Mumps virus (strain Edingburgh 2)	2
Mumps virus (strain Edingburgh 4)	1
Mumps virus (strain Enders)	20
Mumps virus (strain Jeryl-Lynn)	23
Mumps virus (strain Kilham)	2
Mumps virus (strain Matsuyama)	2
Mumps virus (strain Miyahara vaccine)	174
Mumps virus (strain RW)	32
Mumps virus (strain SBL-1)	52
Mumps virus (strain SBL)	32
Mumps virus (strain Takahashi)	2
Mumps virus (strain Urabe vaccine AM9)	2
Murray valley encephalitis virus (strain MVE-1-51)	137
New York virus	45
Nipah virus	198
Norwalk virus (strain GI/Human/United States/Norwalk/1968)	100
O'nyong-nyong virus (strain Gulu)	145
O'nyong-nyong virus (strain Igbo Ora)	89
O'nyong-nyong virus (strain SG650)	45
Omsk hemorrhagic fever virus	134
Orf virus (strain Goat/Texas/SA00/2000)	7
Orf virus (strain NZ2)	72
Orf virus (strain NZ7)	5
Parainfluenza virus 5 (isolate Canine/CPI-)	2
Parainfluenza virus 5 (isolate Canine/CPI+)	22
Parainfluenza virus 5 (isolate Human/LN)	15
Parainfluenza virus 5 (strain 21004-WR)	90
Parainfluenza virus 5 (strain W3)	100
Pichinde mammarenavirus	42
Poliovirus type 1 (strain Mahoney)	89
Poliovirus type 1 (strain Sabin)	30
Poliovirus type 2 (strain Lansing)	87
Poliovirus type 2 (strain W-2)	43
Poliovirus type 3 (strain 23127)	83
Poliovirus type 3 (strains P3/Leon/37 and P3/Leon 12A[1]B)	65
Primate bocaparvovirus 1 (strain Human bocavirus 1 type 1)	60
Punta toro phlebovirus	70
Puumala virus (strain Bank vole/Russia/CG1820/1984)	151
Puumala virus (strain Evo/12CG/93)	11
Puumala virus (strain K27)	23
Puumala virus (strain P360)	4
Puumala virus (strain Sotkamo/V-2969/81)	112
Puumala virus (strain Udmurtia/894CG/91)	6
Rabies virus (isolate Fox/Ontario/1991)	15
Rabies virus (isolate Human/Algeria/1991)	20
Rabies virus (isolate Skunk/Ontario/1991)	1
Rabies virus (strain China/DRV)	136
Rabies virus (strain China/MRV)	99
Rabies virus (strain CVS-11)	49
Rabies virus (strain ERA)	110
Rabies virus (strain HEP-Flury)	84
Rabies virus (strain India)	83
Rabies virus (strain Nishigahara RCEH)	70
Rabies virus (strain Pasteur vaccins / PV)	56
Rabies virus (strain PM1503/AVO1)	27
Rabies virus (strain SAD B19)	39
Rabies virus (strain silver-haired bat-associated)	133
Rabies virus (strain Vnukovo-32)	8
Reston ebolavirus (strain Philippines-96)	198
Reston ebolavirus (strain Reston-89)	82
Reston ebolavirus (strain Siena/Philippine-92)	9
Rift valley fever virus	48
Rift valley fever virus (strain ZH-548 M12)	125
Rocio virus	136
Ross river virus (strain NB5092)	116
Ross river virus (strain T48)	35
Rotavirus A (isolate RVA/Human/-/RK9/XXXX/GXP[X])	13
Rotavirus A (isolate RVA/Human/Australia/A91a/1991/G1P[X])	13
Rotavirus A (isolate RVA/Human/Australia/Hu5/1977/G2P[X])	13
Rotavirus A (isolate RVA/Human/Australia/McN13/1980/G3P2A[6])	31
Rotavirus A (isolate RVA/Human/Belgium/B4106/2000/G3P11[14])	229
Rotavirus A (isolate RVA/Human/India/116E/1986/G9P8[11])	109
Rotavirus A (isolate RVA/Human/Israel/RO1845/1993/G3P5A[3])	31
Rotavirus A (isolate RVA/Human/Italy/VA70/1975/G4P1A[8])	49
Rotavirus A (isolate RVA/Human/Japan/IGV-80-3/XXXX/GXP[X])	19
Rotavirus A (isolate RVA/Human/Sweden/1076/1983/G2P2A[6])	41
Rotavirus A (isolate RVA/Human/Thailand/Mc35/1992/G10P11[14])	43
Rotavirus A (isolate RVA/Human/United Kingdom/A64/1987/G10P11[14])	174
Rotavirus A (isolate RVA/Human/United States/WI61/1983/G9P1A[8])	216
Rotavirus A (strain RVA/Human/Australia/RV-4/1977/G1P1A[8])	13
Rotavirus A (strain RVA/Human/Australia/RV-5/1981/G2P1B[4])	41
Rotavirus A (strain RVA/Human/Indonesia/69M/1980/G8P4[10])	137
Rotavirus A (strain RVA/Human/Indonesia/B37/XXXX/G8P[X])	13
Rotavirus A (strain RVA/Human/Japan/AU-1/1982/G3P3[9])	211
Rotavirus A (strain RVA/Human/Japan/K8/1977/G1P3A[9])	45
Rotavirus A (strain RVA/Human/Japan/KU/1995/G1P1A[8])	180
Rotavirus A (strain RVA/Human/Japan/KUN/1980/G2P1B[4])	17
Rotavirus A (strain RVA/Human/Japan/MO/1982/G3P1A[8])	36
Rotavirus A (strain RVA/Human/Japan/S2/1980/G2P1B[4])	122
Rotavirus A (strain RVA/Human/Japan/YO/1977/G3P1A[8])	111
Rotavirus A (strain RVA/Human/Philippines/L26/1987/G12P1B[4])	141
Rotavirus A (strain RVA/Human/United Kingdom/A28/1987/G10P[X])	3
Rotavirus A (strain RVA/Human/United Kingdom/ST3/1975/G4P2A[6])	144
Rotavirus A (strain RVA/Human/United States/D/1974/G1P1A[8])	122
Rotavirus A (strain RVA/Human/United States/DS-1/1976/G2P1B[4])	110
Rotavirus A (strain RVA/Human/United States/M/1976/G3P[X])	13
Rotavirus A (strain RVA/Human/United States/P/1974/G3P1A[8])	116
Rotavirus A (strain RVA/Human/United States/Wa/1974/G1P1A[8])	78
Rotavirus A (strain RVA/Human/Venezuela/HN126/1983/G2P[X])	2
Rotavirus A (strain RVA/Human/Venezuela/M37/1982/G1P2A[6])	51
Rotavirus B (isolate RVB/Human/China/ADRV/1982)	144
Rotavirus B (isolate RVB/Rat/United States/IDIR/1984/G1P[X])	159
Rotavirus C (isolate RVC/Human/Brazil/Belem/1992)	15
Rotavirus C (isolate RVC/Human/Japan/88-220/1988)	13
Rotavirus C (isolate RVC/Human/United Kingdom/Bristol/1989)	193
Rotavirus X (isolate RVX/Human/Bangladesh/NADRV-B219/2002/GXP[X])	221
Rotavirus X (strain RVX/Human/China/NADRV-J19/1997/GXP[X])	169
Rubella virus (strain BRD1)	126
Rubella virus (strain BRDII)	36
Rubella virus (strain Cendehill)	72
Rubella virus (strain M33)	51
Rubella virus (strain RA27/3 vaccine)	38
Rubella virus (strain RN-UK86)	33
Rubella virus (strain Therien)	35
Rubella virus (strain TO-336 vaccine)	24
Rubella virus (strain TO-336)	12
Sabia mammarenavirus (isolate Human/Brasil/SPH114202/1990)	132
Saffold virus	91
Sagiyama virus	53
Salivirus A (isolate Human/Nigeria/NG-J1/2007)	94
Sandfly fever sicilian virus	19
Sapporo virus (isolate GI/Human/Germany/pJG-Sap01)	103
Sapporo virus (isolate GII/Human/Thailand/Mc10/2000)	97
Sapporo virus (strain Human/United Kingdom/Manchester/1993)	7
Semliki forest virus	149
Seoul virus (strain 80-39)	113
Seoul virus (strain R22)	38
Seoul virus (strain SR-11)	26
Severe acute respiratory syndrome coronavirus	392
Severe acute respiratory syndrome coronavirus 2	389
Simian foamy virus type 1	137
Simian foamy virus type 3 (strain LK3)	135
Sindbis virus	149
Sindbis virus subtype Ockelbo (strain Edsbyn 82-5)	108
Southampton virus (strain GI/Human/United Kingdom/Southampton/1991)	100
Sudan ebolavirus (strain Boniface-76)	59
Sudan ebolavirus (strain Human/Uganda/Gulu/2000)	168
Sudan ebolavirus (strain Maleo-79)	41
Tai Forest ebolavirus (strain Cote d'Ivoire-94)	31
Tick-borne encephalitis virus (strain Hypr)	121
Tick-borne encephalitis virus European subtype (strain Neudoerfl)	60
Tick-borne encephalitis virus Far Eastern subtype (strain Sofjin)	124
Tick-borne powassan virus (strain LB)	136
Torque teno midi virus 1 (isolate MD1-073)	36
Torque teno mini virus 1 (isolate TLMV-CBD279)	34
Torque teno virus (isolate Human/China/CT23F/2001)	47
Torque teno virus (isolate Human/China/CT39F/2001)	45
Torque teno virus (isolate Human/Finland/Hel32/2002)	51
Torque teno virus (isolate Human/Germany/KAV/2001)	44
Torque teno virus (isolate Human/Ghana/GH1/1996)	37
Torque teno virus (isolate Human/Japan/SANBAN/1999)	36
Torque teno virus (isolate Human/Japan/TRM1/1999)	40
Torque teno virus (isolate Japanese macaque/Japan/Mf-TTV9/2000)	36
Torque teno virus (strain VT416)	27
Torque teno virus 1 (isolate TA278)	18
Toscana virus	105
Usutu virus	137
Uukuniemi virus (strain S23)	144
Vaccinia virus (strain Ankara)	973
Vaccinia virus (strain Copenhagen)	1386
Vaccinia virus (strain Dairen I)	19
Vaccinia virus (strain IHD-J)	4
Vaccinia virus (strain L-IVP)	74
Vaccinia virus (strain LC16m0)	15
Vaccinia virus (strain LC16m8)	1
Vaccinia virus (strain Lister)	21
Vaccinia virus (strain Tashkent)	1
Vaccinia virus (strain Tian Tan)	61
Vaccinia virus (strain WR 65-16)	4
Varicella-zoster virus (strain Dumas)	1400
Varicella-zoster virus (strain Oka vaccine)	118
Variola virus	765
Variola virus (isolate Human/India/Ind3/1967)	428
Venezuelan equine encephalitis virus (strain 3880)	147
Venezuelan equine encephalitis virus (strain CPA201)	87
Venezuelan equine encephalitis virus (strain Everglades Fe3-7c)	49
Venezuelan equine encephalitis virus (strain Mena II)	106
Venezuelan equine encephalitis virus (strain P676)	71
Venezuelan equine encephalitis virus (strain TC-83)	30
Venezuelan equine encephalitis virus (strain Trinidad donkey)	35
Vesicular stomatitis Indiana virus (strain 85CLB South America)	141
Vesicular stomatitis Indiana virus (strain 94GUB Central America)	99
Vesicular stomatitis Indiana virus (strain 98COE North America)	74
Vesicular stomatitis Indiana virus (strain Glasgow)	33
Vesicular stomatitis Indiana virus (strain Mudd-Summers)	35
Vesicular stomatitis Indiana virus (strain Orsay)	10
Vesicular stomatitis Indiana virus (strain San Juan)	44
Vesicular stomatitis New Jersey virus (strain Hazelhurst subtype Hazelhurst)	84
Vesicular stomatitis New Jersey virus (strain Missouri subtype Hazelhurst)	12
Vesicular stomatitis New Jersey virus (strain Ogden subtype Concan)	125
Wesselsbron virus	136
West Nile virus	137
West Nile virus (strain NY-99)	95
Western equine encephalitis virus	144
WU polyomavirus	60
Xenotropic MuLV-related virus (isolate VP35)	93
Xenotropic MuLV-related virus (isolate VP42)	21
Xenotropic MuLV-related virus (isolate VP62)	4
Yaba monkey tumor virus (strain VR587)	155
Yaba-like disease virus	92
Yellow fever virus (isolate Angola/14FA/1971)	136
Yellow fever virus (isolate Ethiopia/Couma/1961)	97
Yellow fever virus (isolate Ivory Coast/1999)	123
Yellow fever virus (isolate Ivory Coast/85-82H/1982)	73
Yellow fever virus (isolate Uganda/A7094A4/1948)	54
Yellow fever virus (strain 17D vaccine)	65
Yellow fever virus (strain French neurotropic vaccine FNV)	55
Yellow fever virus (strain Ghana/Asibi/1927)	10
Yellow fever virus (strain Trinidad/TRINID79A/1979)	70
Zaire ebolavirus (strain Eckron-76)	30
Zaire ebolavirus (strain Gabon-94)	67
Zaire ebolavirus (strain Kikwit-95)	137
Zaire ebolavirus (strain Mayinga-76)	32
Zika virus	136
Zika virus (isolate ZIKV/Human/Cambodia/FSS13025/2010)	130
Zika virus (isolate ZIKV/Human/French Polynesia/10087PF/2013)	16
