# Supplementary material for: De novo identification of the specificities of recurrently identified human T cell receptors
Source: Sci Adv. 2026 Feb 13;12(7):eaeb1732. doi: 10.1126/sciadv.aeb1732 (PMC12904180; doi:10.1126/sciadv.aeb1732)
Supplement: Supplementary file 2 — Tables S1 to S5 [file sciadv.aeb1732_tables_s1_to_s5.zip › aeb1732_table_s5.xlsx]

## Sheet: Table S5A - CMV1 #1
table S5A. Sequencing reads after anti-CD69 AIMcap proximity labeling using CMV-TCR #1.
Epitope #	Peptide	Virus	Reads sort	Reads nonsort	% sort	% nonsort	%enrichment	z score
4	TPRVTGGGAM*	CMV	1314	266	13.7866	1.43986	12.3467	5.22896
2	NLVPMVATV*	CMV	257	345	2.69646	1.86749	0.828975	0.351079
27	KTGGPIYKR*	Flu	200	318	2.09842	1.72134	0.377078	0.159696
29	SIIPSGPLK*	Flu	96	121	1.00724	0.654975	0.352265	0.149188
23	ELRSRYWAI*	Flu	199	325	2.08792	1.75923	0.328694	0.139205
10	FLRGRAYGL*	EBV	269	466	2.82237	2.52246	0.299905	0.127013
24	FMYSDFHFI*	Flu	278	490	2.9168	2.65238	0.264422	0.111985
22	CTELKLSDY*	Flu	211	363	2.21383	1.96492	0.248905	0.105414
1	IPSINVHHY*	CMV	103	158	1.08068	0.855256	0.225428	0.0954709
20	EENLLDFVRF*	EBV	305	565	3.20008	3.05835	0.141732	0.0600247
3	EFFWDANDIY*	CMV	103	180	1.08068	0.974342	0.106342	0.0450367
17	YPLHEQHGM*	EBV	243	460	2.54958	2.48999	0.0595891	0.0252366
28	LPFDKTTVM*	Flu	173	329	1.81513	1.78088	0.0342483	0.0145045
31	VSDGGPNLY*	Flu	324	651	3.39943	3.52387	-0.124438	-0.0527006
16	RVRAYTYSK*	EBV	148	322	1.55283	1.74299	-0.190163	-0.0805356
26	ILRGSVAHK*	Flu	399	814	4.18634	4.40619	-0.219853	-0.0931099
19	DYCNVLNKEF*	EBV	258	587	2.70696	3.17744	-0.470482	-0.199254
32	RVLSFIKGTK*	Flu	438	939	4.59553	5.08282	-0.487289	-0.206371
7	ATIGTAMYK*	EBV	289	667	3.03221	3.61048	-0.578269	-0.244902
18	AVFDRKSDAK*	EBV	206	513	2.16137	2.77688	-0.615507	-0.260673
5	SDEEEAIVAYTL*	CMV	334	765	3.50435	4.14095	-0.636601	-0.269606
21	ASCMGLIY*	Flu	205	529	2.15088	2.86348	-0.712608	-0.301796
30	SRYWAIRTR*	Flu	253	624	2.6545	3.37772	-0.723224	-0.306292
25	GILGFVFTL*	Flu	388	907	4.07093	4.9096	-0.838676	-0.355187
13	RLRAEAQVK*	EBV	324	783	3.39943	4.23839	-0.838956	-0.355306
11	IVTDFSVIK*	EBV	522	1169	5.47686	6.32781	-0.850947	-0.360384
12	QAKWRLQTL*	EBV	184	517	1.93054	2.79853	-0.867985	-0.3676
8	CLGGLLTMV*	EBV	182	532	1.90956	2.87972	-0.970165	-0.410874
9	GLCTLVAML*	EBV	232	663	2.43416	3.58883	-1.15467	-0.489012
6	RAKFKQLL*	EBV	225	661	2.36072	3.578	-1.21728	-0.515531
14	RPPIFIRRL*	EBV	344	904	3.60927	4.89336	-1.28409	-0.543824
15	RRIYDLIEL*	EBV	525	1541	5.50834	8.34145	-2.83311	-1.19985

## Sheet: Table S5B - CMV1 #2
table S5B. Sequencing reads after anti-IL-2 AIMcap proximity labeling using CMV-TCR #1.
Epitope #	Peptide	Virus	Reads sort	Reads nonsort	% sort	% nonsort	%enrichment	z score
4	TPRVTGGGAM*	CMV	633	156	5	1.25	3.75	4.59373
32	RVLSFIKGTK*	Flu	848	680	6.69	5.47	1.22	1.49263
17	YPLHEQHGM*	EBV	463	378	3.65	3.04	0.61	0.74493
25	GILGFVFTL*	Flu	713	632	5.63	5.08	0.55	0.671386
27	KTGGPIYKR*	Flu	338	286	2.67	2.3	0.37	0.450754
2	NLVPMVATV*	CMV	196	164	1.55	1.32	0.23	0.279151
16	RVRAYTYSK*	EBV	224	198	1.77	1.59	0.18	0.217864
26	ILRGSVAHK*	Flu	398	371	3.14	2.98	0.16	0.19335
23	ELRSRYWAI*	Flu	519	490	4.1	3.94	0.16	0.19335
8	CLGGLLTMV*	EBV	197	189	1.55	1.52	0.03	0.0340042
3	EFFWDANDIY*	CMV	116	114	0.92	0.92	0	-0.00276779
21	ASCMGLIY*	Flu	261	267	2.06	2.15	-0.09	-0.113084
5	SDEEEAIVAYTL*	CMV	249	259	1.97	2.08	-0.11	-0.137599
28	LPFDKTTVM*	Flu	239	251	1.89	2.02	-0.13	-0.162113
10	FLRGRAYGL*	EBV	124	139	0.98	1.12	-0.14	-0.174371
29	SIIPSGPLK*	Flu	137	152	1.08	1.22	-0.14	-0.174371
7	ATIGTAMYK*	EBV	348	362	2.75	2.91	-0.16	-0.198885
12	QAKWRLQTL*	EBV	422	446	3.33	3.59	-0.26	-0.321459
13	RLRAEAQVK*	EBV	418	443	3.3	3.56	-0.26	-0.321459
14	RPPIFIRRL*	EBV	628	650	4.96	5.23	-0.27	-0.333716
19	DYCNVLNKEF*	EBV	461	488	3.64	3.92	-0.28	-0.345973
1	IPSINVHHY*	CMV	130	169	1.03	1.36	-0.33	-0.40726
15	RRIYDLIEL*	EBV	1104	1126	8.71	9.05	-0.34	-0.419517
31	VSDGGPNLY*	Flu	674	714	5.32	5.74	-0.42	-0.517576
22	CTELKLSDY*	Flu	559	605	4.41	4.86	-0.45	-0.554348
18	AVFDRKSDAK*	EBV	117	175	0.92	1.41	-0.49	-0.603377
11	IVTDFSVIK*	EBV	870	922	6.87	7.41	-0.54	-0.664664
24	FMYSDFHFI*	Flu	175	247	1.38	1.99	-0.61	-0.750465
30	SRYWAIRTR*	Flu	211	292	1.67	2.35	-0.68	-0.836267
6	RAKFKQLL*	EBV	543	626	4.29	5.03	-0.74	-0.909811
9	GLCTLVAML*	EBV	355	442	2.8	3.55	-0.75	-0.922068

## Sheet: Table S5C - CMV1 #3
table S5C. Sequencing reads after anti-CD2 AIMcap proximity labeling using CMV-TCR #1.
Epitope #	Peptide	Virus	Reads sort	Reads nonsort	% sort	% nonsort	%enrichment	z score
15	RRIYDLIEL*	EBV	901	888	8.17	7.28	0.89	1.55289
28	LPFDKTTVM*	Flu	291	232	2.64	1.9	0.74	1.29116
2	NLVPMVATV*	CMV	271	224	2.46	1.84	0.62	1.08179
24	FMYSDFHFI*	Flu	311	268	2.82	2.2	0.62	1.08179
11	IVTDFSVIK*	EBV	746	756	6.77	6.2	0.57	0.994546
22	CTELKLSDY*	Flu	381	355	3.46	2.91	0.55	0.959649
9	GLCTLVAML*	EBV	411	389	3.73	3.19	0.54	0.942201
31	VSDGGPNLY*	Flu	631	637	5.72	5.22	0.5	0.872409
23	ELRSRYWAI*	Flu	306	279	2.78	2.29	0.49	0.85496
30	SRYWAIRTR*	Flu	356	349	3.23	2.86	0.37	0.645582
26	ILRGSVAHK*	Flu	322	328	2.92	2.69	0.23	0.401308
13	RLRAEAQVK*	EBV	468	499	4.25	4.09	0.16	0.279171
17	YPLHEQHGM*	EBV	243	254	2.2	2.08	0.12	0.209378
12	QAKWRLQTL*	EBV	352	376	3.19	3.08	0.11	0.19193
7	ATIGTAMYK*	EBV	460	496	4.17	4.07	0.1	0.174482
14	RPPIFIRRL*	EBV	559	607	5.07	4.98	0.09	0.157034
8	CLGGLLTMV*	EBV	196	207	1.78	1.7	0.08	0.139585
4	TPRVTGGGAM*	CMV	197	222	1.79	1.82	-0.03	-0.0523445
1	IPSINVHHY*	CMV	101	120	0.92	0.98	-0.06	-0.104689
19	DYCNVLNKEF*	EBV	409	460	3.71	3.77	-0.06	-0.104689
5	SDEEEAIVAYTL*	CMV	296	341	2.69	2.79	-0.1	-0.174482
3	EFFWDANDIY*	CMV	100	142	0.91	1.16	-0.25	-0.436204
10	FLRGRAYGL*	EBV	197	261	1.79	2.14	-0.35	-0.610686
27	KTGGPIYKR*	Flu	229	311	2.08	2.55	-0.47	-0.820064
16	RVRAYTYSK*	EBV	196	281	1.78	2.3	-0.52	-0.907305
25	GILGFVFTL*	Flu	516	635	4.68	5.2	-0.52	-0.907305
29	SIIPSGPLK*	Flu	99	174	0.9	1.43	-0.53	-0.924753
18	AVFDRKSDAK*	EBV	142	228	1.29	1.87	-0.58	-1.01199
21	ASCMGLIY*	Flu	282	389	2.56	3.19	-0.63	-1.09923
6	RAKFKQLL*	EBV	413	560	3.75	4.59	-0.84	-1.46565
32	RVLSFIKGTK*	Flu	640	933	5.81	7.65	-1.84	-3.21046

## Sheet: Table S5D - CMV2 #1
table S5D. Sequencing reads after anti-CD69 AIMcap proximity labeling using CMV-TCR #2.
Epitope #	Peptide	Virus	Reads sort	Reads nonsort	% sort	% nonsort	%enrichment	z score
17	YPLHEQHGM*	EBV	423	363	3.09	0.51	3.6	1.64986
26	ILRGSVAHK*	Flu	447	389	3.31	0.49	3.8	1.58504
22	CTELKLSDY*	Flu	586	546	4.65	0.34	4.99	1.09889
32	RVLSFIKGTK*	Flu	700	661	5.63	0.33	5.96	1.06648
25	GILGFVFTL*	Flu	621	584	4.97	0.31	5.28	1.00167
21	ASCMGLIY*	Flu	269	236	2.01	0.28	2.29	0.904436
4	TPRVTGGGAM*	CMV	199	166	1.41	0.28	1.69	0.904436
12	QAKWRLQTL*	EBV	440	418	3.56	0.18	3.74	0.580338
9	GLCTLVAML*	EBV	456	438	3.73	0.15	3.88	0.483108
8	CLGGLLTMV*	EBV	189	174	1.48	0.13	1.61	0.418289
28	LPFDKTTVM*	Flu	226	210	1.79	0.13	1.92	0.418289
29	SIIPSGPLK*	Flu	159	144	1.23	0.12	1.35	0.385879
7	ATIGTAMYK*	EBV	338	328	2.79	0.09	2.88	0.28865
19	DYCNVLNKEF*	EBV	433	424	3.61	0.07	3.68	0.22383
10	FLRGRAYGL*	EBV	140	132	1.12	0.07	1.19	0.22383
31	VSDGGPNLY*	Flu	655	647	5.51	0.06	5.57	0.19142
1	IPSINVHHY*	CMV	177	174	1.48	0.03	1.51	0.094191
2	NLVPMVATV*	CMV	162	159	1.35	0.03	1.38	0.094191
20	EENLLDFVRF*	EBV	1	5	0.04	-0.03	0.01	-0.100268
3	EFFWDANDIY*	CMV	107	113	0.96	-0.05	0.91	-0.165087
5	SDEEEAIVAYTL*	CMV	215	221	1.88	-0.05	1.83	-0.165087
13	RLRAEAQVK*	EBV	389	394	3.36	-0.05	3.31	-0.165087
16	RVRAYTYSK*	EBV	168	175	1.49	-0.06	1.43	-0.197497
24	FMYSDFHFI*	Flu	207	220	1.87	-0.11	1.76	-0.359546
6	RAKFKQLL*	EBV	556	572	4.87	-0.14	4.73	-0.456775
15	RRIYDLIEL*	EBV	1145	1162	9.9	-0.16	9.74	-0.521595
27	KTGGPIYKR*	Flu	299	321	2.73	-0.19	2.54	-0.618824
18	AVFDRKSDAK*	EBV	113	140	1.19	-0.23	0.96	-0.748464
30	SRYWAIRTR*	Flu	216	266	2.27	-0.43	1.84	-1.39666
23	ELRSRYWAI*	Flu	363	418	3.56	-0.47	3.09	-1.5263
14	RPPIFIRRL*	EBV	536	624	5.32	-0.76	4.56	-2.46618
11	IVTDFSVIK*	EBV	818	916	7.8	-0.84	6.96	-2.72546

## Sheet: Table S5E - CMV2 #2
table S5E. Sequencing reads after anti-IL-2 AIMcap proximity labeling using CMV-TCR #2.
Epitope #	Peptide	Virus	Reads sort	Reads nonsort	% sort	% nonsort	%enrichment	z score
6	RAKFKQLL*	EBV	729	648	5.29	4.55	0.74	2.40259
12	QAKWRLQTL*	EBV	569	499	4.13	3.5	0.63	2.0456
17	YPLHEQHGM*	EBV	453	411	3.29	2.89	0.4	1.29916
16	RVRAYTYSK*	EBV	262	217	1.9	1.52	0.38	1.23425
15	RRIYDLIEL*	EBV	1346	1340	9.78	9.41	0.37	1.2018
30	SRYWAIRTR*	Flu	340	310	2.47	2.18	0.29	0.942171
28	LPFDKTTVM*	Flu	269	238	1.95	1.67	0.28	0.909717
19	DYCNVLNKEF*	EBV	530	511	3.85	3.59	0.26	0.84481
5	SDEEEAIVAYTL*	CMV	317	308	2.3	2.16	0.14	0.455366
29	SIIPSGPLK*	Flu	170	157	1.23	1.1	0.13	0.422912
27	KTGGPIYKR*	Flu	347	345	2.52	2.42	0.1	0.325551
3	EFFWDANDIY*	CMV	185	181	1.34	1.27	0.07	0.22819
24	FMYSDFHFI*	Flu	233	233	1.69	1.64	0.05	0.163283
18	AVFDRKSDAK*	EBV	166	167	1.21	1.17	0.04	0.130829
7	ATIGTAMYK*	EBV	436	452	3.17	3.17	0	0.00101418
22	CTELKLSDY*	Flu	639	664	4.64	4.66	-0.02	-0.0638932
20	EENLLDFVRF*	EBV	2	7	0.01	0.05	-0.04	-0.128801
21	ASCMGLIY*	Flu	245	264	1.78	1.85	-0.07	-0.226162
1	IPSINVHHY*	CMV	195	217	1.42	1.52	-0.1	-0.323523
2	NLVPMVATV*	CMV	194	215	1.41	1.51	-0.1	-0.323523
26	ILRGSVAHK*	Flu	496	529	3.6	3.71	-0.11	-0.355976
14	RPPIFIRRL*	EBV	730	777	5.3	5.45	-0.15	-0.485791
23	ELRSRYWAI*	Flu	459	500	3.33	3.51	-0.18	-0.583152
25	GILGFVFTL*	Flu	718	768	5.21	5.39	-0.18	-0.583152
8	CLGGLLTMV*	EBV	192	235	1.39	1.65	-0.26	-0.842781
13	RLRAEAQVK*	EBV	408	461	2.96	3.24	-0.28	-0.907689
4	TPRVTGGGAM*	CMV	178	227	1.29	1.59	-0.3	-0.972596
9	GLCTLVAML*	EBV	443	505	3.22	3.55	-0.33	-1.06996
10	FLRGRAYGL*	EBV	106	163	0.77	1.14	-0.37	-1.19977
31	VSDGGPNLY*	Flu	753	839	5.47	5.89	-0.42	-1.36204
11	IVTDFSVIK*	EBV	945	1038	6.86	7.29	-0.43	-1.39449
32	RVLSFIKGTK*	Flu	714	818	5.19	5.74	-0.55	-1.78394

## Sheet: Table S5F - CMV2 #3
table S5F. Sequencing reads after anti-CD2 AIMcap proximity labeling using CMV-TCR #2.
Epitope #	Peptide	Virus	Reads sort	Reads nonsort	% sort	% nonsort	%enrichment	z score
15	RRIYDLIEL*	EBV	1342	1302	9.52	9.17	0.35	1.66518
4	TPRVTGGGAM*	CMV	213	169	1.51	1.19	0.32	1.52298
14	RPPIFIRRL*	EBV	766	730	5.43	5.14	0.29	1.38077
7	ATIGTAMYK*	EBV	456	419	3.23	2.95	0.28	1.33337
18	AVFDRKSDAK*	EBV	169	136	1.2	0.96	0.24	1.14376
22	CTELKLSDY*	Flu	604	575	4.28	4.05	0.23	1.09636
23	ELRSRYWAI*	Flu	563	538	3.99	3.79	0.2	0.954155
16	RVRAYTYSK*	EBV	229	209	1.62	1.47	0.15	0.717145
27	KTGGPIYKR*	Flu	370	351	2.62	2.47	0.15	0.717145
13	RLRAEAQVK*	EBV	485	470	3.44	3.31	0.13	0.622341
11	IVTDFSVIK*	EBV	1017	1006	7.21	7.09	0.12	0.574939
26	ILRGSVAHK*	Flu	519	505	3.68	3.56	0.12	0.574939
10	FLRGRAYGL*	EBV	174	161	1.23	1.13	0.1	0.480135
19	DYCNVLNKEF*	EBV	536	529	3.8	3.73	0.07	0.33793
32	RVLSFIKGTK*	Flu	802	806	5.69	5.68	0.01	0.0535183
9	GLCTLVAML*	EBV	466	468	3.31	3.3	0.01	0.0535183
8	CLGGLLTMV*	EBV	203	208	1.44	1.46	-0.02	-0.0886874
3	EFFWDANDIY*	CMV	153	161	1.09	1.13	-0.04	-0.183491
29	SIIPSGPLK*	Flu	153	165	1.09	1.16	-0.07	-0.325697
2	NLVPMVATV*	CMV	186	200	1.32	1.41	-0.09	-0.420501
31	VSDGGPNLY*	Flu	790	808	5.6	5.69	-0.09	-0.420501
24	FMYSDFHFI*	Flu	257	278	1.82	1.96	-0.14	-0.65751
30	SRYWAIRTR*	Flu	295	324	2.09	2.28	-0.19	-0.89452
28	LPFDKTTVM*	Flu	249	279	1.77	1.97	-0.2	-0.941922
21	ASCMGLIY*	Flu	254	286	1.8	2.01	-0.21	-0.989324
5	SDEEEAIVAYTL*	CMV	284	321	2.01	2.26	-0.25	-1.17893
12	QAKWRLQTL*	EBV	511	550	3.62	3.87	-0.25	-1.17893
17	YPLHEQHGM*	EBV	459	502	3.26	3.54	-0.28	-1.32114
25	GILGFVFTL*	Flu	731	775	5.18	5.46	-0.28	-1.32114
1	IPSINVHHY*	CMV	190	237	1.35	1.67	-0.32	-1.51074
6	RAKFKQLL*	EBV	671	730	4.76	5.14	-0.38	-1.79516

## Sheet: Table S5G - CMV2 #4
table S5G. Sequencing reads after anti-CD69 AIMcap proximity labeling using CMV-TCR #2.
Epitope #	Gene	Peptide	Reads sort	Reads nonsort	% sort	% nonsort	%enrichment	z score
1149	UL83	QQIFLEVQAIRETVELRQYDPVAALFFFDIDLLLQRGPQYSEHPTFTSQY*	1207	3	3.44081	0.0410509	3.39975	48.7785
370	UL34	PTPADELQTAVSRVCALFNQLVFTAQLRHYCEHQDKVVSYARDELTKRCG*	649	69	1.85011	0.944171	0.905939	12.9981
1150	UL83	DPVAALFFFDIDLLLQRGPQYSEHPTFTSQYRIQGKLEYRHTWDRHDEGA*	225	0	0.641409	0	0.641409	9.20272
712	UL52	AHEDVARCGLEAPTSPGGDSDYHGLSGVDGALARPDPVFCHVLRQAGVTG*	197	0	0.56159	0	0.56159	8.05749
3002	Uniprot P16727 UL84	ELDKYSGSPQTILTLTDKHDIRQPRVHRGTYHLIQLHLDLRPEELRDPFQ*	170	2	0.48462	0.0273673	0.457253	6.56051
628	UL48	RTRFAELAKRCGTRLSNEGALPNPRKPQATTSLGAFTRGLNALERHVQLG*	150	6	0.427606	0.0821018	0.345504	4.95718
1151	UL83	QYSEHPTFTSQYRIQGKLEYRHTWDRHDEGAAQGDDDVWTSGSDSDEELV*	118	0	0.336384	0	0.336384	4.82632
881	UL69	ASEYHLAEDTVGAASHHHRPCVPARRPRYSKDDDTEGDPDHYPPPLPPSS*	107	2	0.305026	0.0273673	0.277659	3.98375
703	UL52	HLLQQHFSDLRIDDLFRHHVLTVFDFHLHFFINRCFEKQVGDAVDNENVT*	86	2	0.245161	0.0273673	0.217794	3.12483
2654	Uniprot P09719 US14	TISSRYSETASTVSEDAVCWLRRTAIVMRVYGLLTLETAFSVLISALVWL*	98	5	0.279369	0.0684182	0.210951	3.02666
1413	UL98	HGREPVRDGLGLLIDPTSGLLGASMDLCFGVLKQGSGRTLLVEPCARVYE*	88	3	0.250862	0.0410509	0.209811	3.0103
648	UL48	DTTTTDTNTTTEPGLLDVFIQTETALDYALGSWLFGIPVCLGVHVADLLK*	88	3	0.250862	0.0410509	0.209811	3.0103
1351	UL94	CHLPTLYQLSFGGPLGPASIDFLPSFSQVTSSMTCDGITPDVIYEVCMLV*	71	0	0.2024	0	0.2024	2.90397
2132	US27	YVRACLNPGIYILVGTQMRKDMWTTLRVFACCCVKQEIPYQDIDIELQKD*	73	1	0.208102	0.0136836	0.194418	2.78944
2152	US29	RHDLENELHGLCVDLLVCVLLLALLLLELVPMEAVRHPLLFWRRVALSPS*	86	4	0.245161	0.0547345	0.190426	2.73217
1884	US7	EGQFNPHIASEVILHDTSGLYNVPHEVQNDGQVLTVTVKRSAPADIAKVL*	81	3	0.230907	0.0410509	0.189856	2.724
708	UL52	KFARLDALSTASEREDARMMMEEEEDEEGGEKGGDDPGRHNGGGTSGGFS*	71	1	0.2024	0.0136836	0.188717	2.70764
972	UL72	PEHALLQRTPSPVDDDVDETEEDEKSSDAESPVNTSDVIFDVGPKPPRHP*	75	2	0.213803	0.0273673	0.186436	2.67492
695	UL51	QFEPMLPRVYDLLLPSLDARLNFVNAGQKYAAFLKYVHGDCATCSHGEIL*	65	0	0.185296	0	0.185296	2.65856
276	UL29	LYFIGLVSVYECVPDANTAPEIWVSGHGHAFAYLPGEDKVYVLGLSFGEF*	77	3	0.219505	0.0410509	0.178454	2.56039
663	UL49	ALRRLFAPLCVHEDHFHVQLVIGRGALQPEEAAVETSQPPAQFAAQTSAV*	71	2	0.2024	0.0273673	0.175033	2.51131
378	UL34	DTLATALRHRADEEDGPLASQTSVRVAATPSPSVTSALTPVTSPITPLCI*	72	3	0.205251	0.0410509	0.1642	2.35589
2846	Uniprot P06726 PP71	EEEEEEDDEDDLSSTPTPTPLSEAMFAGFEEASGDEDSDTQAGLSPALIL*	61	1	0.173893	0.0136836	0.16021	2.29863
645	UL48	WLELKPQYAETYASVSELVQTLFQIFTQQCEMVTEGYTQPQLPTGEPVLQ*	61	2	0.173893	0.0273673	0.146526	2.1023
1878	US6	GRLTCQRVRRLLPCDLDIHPSHRLLTLMNNCVCDGAVWNAFRLIERHGFF*	58	2	0.165341	0.0273673	0.137974	1.9796
870	UL57	ALHVKGLKTAGVPAPMAATVARESLVRSVFEHRSLVTVPVSVEKYAGINN*	69	5	0.196699	0.0684182	0.128281	1.84053
236	UL26	DVEETILTPRDVEYWKLLVVTQGQLRVIGTIGLANLFSWDRSVAGVAADG*	49	1	0.139685	0.0136836	0.126001	1.80782
657	UL48	VAPGAASTSFASPPITVLTQNVLSALEILRLVRLDLRQLAQSVQDTIQHM*	47	1	0.133983	0.0136836	0.1203	1.72602
1314	UL89	TLYVYLDPAFTTNRKASGTGVAAVGAYRHQFLIYGLEHFFLRDLSESSEV*	47	1	0.133983	0.0136836	0.1203	1.72602
2039	US22	SLLTKAAAEAWGTYLRQRDERCEDAIRCDYGVFQFRNTVFQKTLSMLQGL*	41	0	0.116879	0	0.116879	1.67694
1512	UL105	EAGGTRVPCVDRWPFFPFRALLVTGTAGAGKTSSIQVLAANLDCVITGTT*	41	0	0.116879	0	0.116879	1.67694
2086	US24	HRNEGRCLSLGPPKGWHVMLRTEDGIITAAKQAASKLICCREPLTPLGYA*	40	0	0.114028	0	0.114028	1.63604
1428	UL99	PLKDALGRQVSLRSYDNIPPTSSSDEGEDDDDGEDDDNEERQQKLRLCGS*	44	1	0.125431	0.0136836	0.111748	1.60332
3020	Uniprot P16780 UL40	PAETTVTTAAVTSAHGPLCPLVFQGWAYAVYHQGDMALMTLDVYCCRQTS*	48	2	0.136834	0.0273673	0.109467	1.57059
1115	UL80.5	QRYDELRDAIHELKRDLFAARQSSTLLSAALPSAASSSPTTTTVCTPTSE*	47	2	0.133983	0.0273673	0.106616	1.52969
1448	UL102	RSAVLARVLLEGSALIRVLARTFTPVQIQTDASGVEILEAAPALGVETTA*	47	2	0.133983	0.0273673	0.106616	1.52969
1342	UL93	DVVRCVRTQVDLGVEVRAARCPRTGLWIVRDRRGRLRRWLSQPEVCVLYV*	37	0	0.105476	0	0.105476	1.51334
416	UL36	VKLVTTDSPLATHLWPQELQALCDSPALSLCTDDVEGVRQKLRARTGSLH*	37	0	0.105476	0	0.105476	1.51334
182	UL21A	VGEGDEEMLPDLPMEIDIVIDRPPQQPLPNPLVLLLDDVPPHVPGFAPYR*	36	0	0.102626	0	0.102626	1.47244
2653	Uniprot P09719 US14	EAASAETTDATFRSLEEGSTISSRYSETASTVSEDAVCWLRRTAIVMRVY*	45	2	0.128282	0.0273673	0.100915	1.44789
505	UL45	NVTRLNADVNSVIRCLGGYCDLIREKEVHRPVVRVFVDMWDVAAIRVINF*	40	1	0.114028	0.0136836	0.100345	1.43971
2744	Uniprot P09712 US03	DRLQVSGEQYHHDERGAYFEWNIGGHPVTHTVDMVDITLSTRWGDPKKYA*	40	1	0.114028	0.0136836	0.100345	1.43971
990	UL74	PLWDYLDSLLFLDKIRNFSLQLPAYGNLTPPEHRRAANLSTLNSLWWWSQ*	35	0	0.0997748	0	0.0997748	1.43153
2212	ORFL118C	HQKHRVQFGVGVAPKQHVGHERAGPVDEPLVGQVQEFGHGATIDVGPRLR*	49	3	0.139685	0.0410509	0.0986338	1.41516
1133	UL82	GAVSEFLPQSPGLPPTEEEEEEEEEDDEDDLSSTPTPTPLSEAMFAGFEE*	39	1	0.111178	0.0136836	0.097494	1.39881
2321	ORFL251W	TIMQHGEASAGAKTQQGFMSIDITGDGELQEHLFVRGGIVFNKSVSSVVG*	43	2	0.12258	0.0273673	0.0952132	1.36609
2658	Uniprot P09719 US14	GALELTDHRHPSNGLVFALYVALLSFTTAGLNLCATAPIGISSLILTWTL*	43	2	0.12258	0.0273673	0.0952132	1.36609
1397	UL97	FHHDQWKLACIDSYRRAFCTLADAIKFLNHQCRVCHFDITPMNVLIDVNP*	33	0	0.0940734	0	0.0940734	1.34973
765	UL54	SVFVRFRGLTPQALVARGPSLAHYVTACLFVEPVKLEFEKVFVSLMMICK*	57	5	0.16249	0.0684182	0.0940722	1.34972
2936	Uniprot P16786 UL49	LRLYPPERLHALLDGVTASLLGDLHRFLFGVDLRLPVLHPTSSPCLALLR*	57	5	0.16249	0.0684182	0.0940722	1.34972
750	UL54	CACRDFILPNHYSKGTTVPETNSVAVSPNAAIISTAAVPGDAGSVAAMFQ*	37	1	0.105476	0.0136836	0.0917926	1.31701
2025	US20	LLSFLTLALLSDADWLQKIVVTLCAFSISFFLGILAYDSLMVIFFCPPNQ*	37	1	0.105476	0.0136836	0.0917926	1.31701
1083	UL79	FTFIMEDYRTFAGTLSRHPHRPHPQQQQHHHPGPPHPPLSHPASSCLSPE*	37	1	0.105476	0.0136836	0.0917926	1.31701
58	UL2	IVEDDDAYPSFGSLPASHAQYGFRLLRSIFLIMLVIWTAVWLKLLRDALL*	37	1	0.105476	0.0136836	0.0917926	1.31701
911	UL70	VREFKHLVYFHHAAVLRHLNQVFLCPTSPSWFISVFGHTEGQVLLTMAYY*	37	1	0.105476	0.0136836	0.0917926	1.31701
1777	UL135	PTPQKPPRNPRLPRTVGLENLSKVGLSCPCPRPRTPTEPTTLPIVSVSEL*	32	0	0.0912227	0	0.0912227	1.30883
1786	UL133	PKNKPPCEPTVSSQPPSQPTAMPGGPPDASPPAMPQMPPGVAEAVQAAVQ*	32	0	0.0912227	0	0.0912227	1.30883
1158	UL84	ELDKHSGSPQTILTLTDKHDIRQPRVHRGTYHLIQLHLDLRPEELRDPFQ*	46	3	0.131133	0.0410509	0.0900817	1.29246
896	UL69	FMIAYCPFDEQSLLDLTVFAGTTTTTASNHATAGGQQRGGDQIHPTDEQC*	70	8	0.19955	0.109469	0.0900805	1.29244
1892	US8	PLNNVSSYQASCVVKDGVLDAVWRVQGTFYPEKGIVARVGWSGRRGRKWG*	41	2	0.116879	0.0273673	0.0895118	1.28428
3172	Uniprot P16781 UL43	LVNESGAVFGVHPETRQAHFLARGLLGFFRVGFLRFCNNYCFARDCFTHP*	41	2	0.116879	0.0273673	0.0895118	1.28428
826	UL56	KVIRCIKTQERLTSKLIDVNLVGPLCLDFISKLMNGFLYRSQYHQDQDVV*	31	0	0.088372	0	0.088372	1.26793
2353	ORFL321W	PPADRDVVDHRTESHAYETPSSVQNSDATLGMASCSPPRRVSPDLLVSSE*	40	2	0.114028	0.0273673	0.0866611	1.24338
2214	ORFL118C	GHGATIDVGPRLRGSRFQLRDHPADQRLLAPGTRTALLAAALGRRVVTGD*	35	1	0.0997748	0.0136836	0.0860912	1.23521
2555	Uniprot P16847 UL28	SFWFRCPRRFCFSPLDSSATVAAKPVSSHTSPAYDVSEYVFSGRSVLDSV*	35	1	0.0997748	0.0136836	0.0860912	1.23521
3355	Uniprot P16799 CVC1	DVVRCVRAQVDLGVEVRAARCPRTGLWIVRDRRGRLRRWLSQPEVCVLYV*	35	1	0.0997748	0.0136836	0.0860912	1.23521
871	UL57	VARESLVRSVFEHRSLVTVPVSVEKYAGINNSKEIYQFGQIGYFSGNGVE*	30	0	0.0855213	0	0.0855213	1.22703
1481	UL103	TFVLFQQTRHTCLQLVARFFFRLTGQDEAHSFSLKLTERKTVDGWPVGLG*	30	0	0.0855213	0	0.0855213	1.22703
753	UL54	APSSQDGVSPGSGSNSSSSVGVFSVGSGSSGGVGVSNDNHGAGGTAAVSY*	30	0	0.0855213	0	0.0855213	1.22703
28	RL11	PGPGRVVVTDSQEADRAIISDLKRQWSGLSLHCAWVSGLMIFVGALVICF*	30	0	0.0855213	0	0.0855213	1.22703
1531	UL105	LARVELPDVSSLCAAAAATAAAPAWSGGENPINNHVDADSSQGGQSVPVS*	30	0	0.0855213	0	0.0855213	1.22703
1015	UL75	YLSDLYTPCSSSGRRDHSLERLTRLFPDATVPATVPAALSILSTMQPSTL*	30	0	0.0855213	0	0.0855213	1.22703
2955	Uniprot P16788 UL97	AQVAQAHVDENEVVDLMADEAGGGVTTLTTLSSVSTTTVLGHATFSACVR*	54	5	0.153938	0.0684182	0.0855201	1.22701
1804	UL150	HHKLCGAMISSSWSTTCTPAIMDLPSLSVELSAGHKKKETPTEGGWGGEE*	34	1	0.0969241	0.0136836	0.0832405	1.19431
2378	ORFL82W	ARALEAPQVTPQALIVASHAQVGQVARAKDLGYQAAFATRPTRVPRQRKA*	29	0	0.0826705	0	0.0826705	1.18613
681	UL50	LLSYWESRTDHVPCFIFKNTGCAVSLCCFVRAPVKLVSPARHVGEFNVLK*	29	0	0.0826705	0	0.0826705	1.18613
1418	UL98	RETPSAREFLLSHDAALFRATLKRARPLKPPEPLREYLADLLYLNKAECS*	29	0	0.0826705	0	0.0826705	1.18613
3402	Uniprot P16832 GL	WCCLLLPIVSSVAVSVAPTAAEKVPAECPELTRRCLLGEVFQGDKYESWL*	48	4	0.136834	0.0547345	0.0820995	1.17794
2469	Uniprot P16797 UL91	VECVNDILDACSHPDVNVAETSNTCRPCPSPVPSAPKTVSGAQTSCATPR*	67	8	0.190997	0.109469	0.0815284	1.16974
196	UL23	CIVADSLMEFVTRGMTRCHENGIYYGTRSMRKLNKPTCPYGVDHQLFDDA*	62	7	0.176744	0.0957854	0.0809585	1.16156
2092	US24	TVIMRLMKTVQQLHRIWPFCALTEVESRRWWWAVRANLATPWYVLGVTGR*	62	7	0.176744	0.0957854	0.0809585	1.16156
2041	US22	NPANWFLVMREQAAIPQIYARSLAADYLCCDDTLEAVGVLAVRPPDSDLT*	33	1	0.0940734	0.0136836	0.0803897	1.1534
2526	Uniprot P16833 UL116	SIILYEEESQSSVDIAVDEEEPELEDDDEYDELWFPLYFEAECNRNYTLH*	33	1	0.0940734	0.0136836	0.0803897	1.1534
1686	UL130	DGNVQISVEDAKIFGAHMVPKQTKLLRFVVNDGTRYQMCVMKLESWAHVF*	28	0	0.0798198	0	0.0798198	1.14523
1219	UL86	RTFVARCIVNMFHTRQLLVFAHSYALVTLIAEHLADGALPPQLLFHYRNL*	28	0	0.0798198	0	0.0798198	1.14523
450	UL40	HVDGISCQDHFRAQHQDCPAQTVHVRGVNESAFGLTHLQSCCLNEHSQLS*	32	1	0.0912227	0.0136836	0.077539	1.1125
2640	Uniprot P08318 PP150	GRPPSVPVSGSAPGRLSGSSRAASTTPTYPAVTTVYPPSSTAKSSVSNAP*	32	1	0.0912227	0.0136836	0.077539	1.1125
55	UL1	NCELCGWTPFYSEYAGYSENKSCHPRFTCLHDTKGLKLHNVTTNDSGIYT*	32	1	0.0912227	0.0136836	0.077539	1.1125
1675	UL124	VTSDSQQNTTQLPASSAAALSLPSASAVQAHSPSSFSDTYPTATALCGTL*	32	1	0.0912227	0.0136836	0.077539	1.1125
271	UL29	GQDKLVRLSRDLRGFVRVGLALLIDDFRYESIGPVDRSSLYEANPELRLP*	27	0	0.0769691	0	0.0769691	1.10433
2924	Uniprot P16738 UL109	EQQNHHDDETKRSTKHCVTATHPWPRPAASCFRCPLRGGHHRRRPACALP*	27	0	0.0769691	0	0.0769691	1.10433
2660	Uniprot P09719 US14	IGISSLILTWTLFVACNGVAWEHRLSSVWRDALFTSTLLTVMVSVLASTY*	27	0	0.0769691	0	0.0769691	1.10433
3164	Uniprot P16793 UL52	VAGSSNVGPAGASAACDLDAELAGLETSAADFEQLRRLCAPLAIDTRCNL*	27	0	0.0769691	0	0.0769691	1.10433
3099	Uniprot P16765 UL30	GENKQFTEHTHKVVSFFIKSVFVFPYLVLPNCCQVSVDRSRVPETGGRWL*	27	0	0.0769691	0	0.0769691	1.10433
966	UL72	WQLMNLPPPNEHRFFSLRTRQTLVIGPGHTQTVYFDAAYVHAPGICALIV*	51	5	0.145386	0.0684182	0.076968	1.10431
1666	UL123	HIDHIFMDILTTCVETMCNEYKVTSDACMMTMYGGISLLSEFCRVLCCYV*	36	2	0.102626	0.0273673	0.0752582	1.07978
2494	Uniprot P16759 UL21	VRGFTVFSHAACGASLMDPLSPSRWEVALFPSSPPSLKDSCHLCAWTFGL*	36	2	0.102626	0.0273673	0.0752582	1.07978
2845	Uniprot P16735 PORTL	LQVAERLGAVRVANAPEVRVFKKVRSERLEAQLRGKHIRLYVAAEPLAYE*	36	2	0.102626	0.0273673	0.0752582	1.07978
521	UL45	RPLRVPVVNYAWLEQHQEEGKATQCLFQAAPAIQNDVEMAAVNLSVFVDQ*	31	1	0.088372	0.0136836	0.0746883	1.0716
2933	Uniprot Q7M6G6 US34A	VVVPRFVRFIVYVVLFTVAVQRVKQERDAHLRRYEERLRKNRARRRQSFP*	31	1	0.088372	0.0136836	0.0746883	1.0716
1487	UL104	GLYVDWCVTVGLVPLLDVKTKPSEAAERAQFVRAAVQRATETHPLAQDLL*	31	1	0.088372	0.0136836	0.0746883	1.0716
2057	US22	PPMCRAPYNECGVELPGGDSSDEDESGRPRRIANRIGDTPETPCNSENED*	26	0	0.0741184	0	0.0741184	1.06343
44	RL13	HWHLAITWTVIILTFSECYNQTCPCPCICVNSTTVSISTSETTSKNITPT*	26	0	0.0741184	0	0.0741184	1.06343
2618	Uniprot P16739 UL119	AVYGTRLNATTMRVRVLLQEHEHCLLNGSSLYHPNSTVHLHQGNQLIPPW*	26	0	0.0741184	0	0.0741184	1.06343
754	UL54	VGVFSVGSGSSGGVGVSNDNHGAGGTAAVSYQGATVFEPEVGYYNDPVAV*	26	0	0.0741184	0	0.0741184	1.06343
2430	Uniprot F5HGG3 UL26	RAPDGGLNLDDFMRRQRGRHLDLPYPRGYTLFVCDVEETILTPRDVEYWK*	26	0	0.0741184	0	0.0741184	1.06343
1135	UL82	GNNGALTLVIPSWHVFASLDDLVPLTVSVQHAALRPTSYLRSDMDGDVRT*	30	1	0.0855213	0.0136836	0.0718376	1.0307
2090	US24	VIHTTLRRMTVPVPRRYPKGARTMHVLFLNDTTPEGSYATAERILGCDVK*	30	1	0.0855213	0.0136836	0.0718376	1.0307
430	UL37	LNLTGRSYVLRALARTSPFESSVNWEETNVTDNATSSENNTVTVMSVLTV*	30	1	0.0855213	0.0136836	0.0718376	1.0307
1017	UL75	LSILSTMQPSTLETFPDLFCLPLGESFSALTVSEHVSYIVTNQYLIKGIS*	30	1	0.0855213	0.0136836	0.0718376	1.0307
2672	Uniprot P09703 US27	KLSREVVCSGLNACFYICLFAGVCFLINLSMDRYCVIVWGVELNRVRNNK*	30	1	0.0855213	0.0136836	0.0718376	1.0307
3226	Uniprot P16785 LTP	LRQDPGSSSVTRVPEKPFKGQELAGRITPPPADFQQPVFKTLLDQQADAA*	30	1	0.0855213	0.0136836	0.0718376	1.0307
641	UL48	SLPSLTAHLHQDVIHAVVNNTHKMPPDHLPEQVKAFCITPTQWPAMQLNK*	30	1	0.0855213	0.0136836	0.0718376	1.0307
3326	Uniprot P16824 DUT	ASSSGSIILAEKSVNMRYCVRFASDSDFQTTFTLPQSTEEKYDKEQHPGE*	25	0	0.0712677	0	0.0712677	1.02252
513	UL45	RSDEQKLHLPDVVLGNTRRYFDLSVLRELVTEAVVWGNARLDALMSASEW*	25	0	0.0712677	0	0.0712677	1.02252
2252	ORFL147C	LPQLHPGGGGGAEGVQPVYGYTGTNIFLVGFYLLVPYLGGYRQAGGHHHP*	25	0	0.0712677	0	0.0712677	1.02252
1855	US1	LAWRRVADDSHDLWCCCMDWKAHVEYAHPASELRPGSGGWPEHAEAQWRQ*	25	0	0.0712677	0	0.0712677	1.02252
3102	Uniprot P16845 UL22A	QGGSTTDGDEDYSGEYDVLITDGDGSEHQQPQKTDEHKENQAKENEKKIQ*	39	3	0.111178	0.0410509	0.0701267	1.00615
1575	UL115	AAEKVPAECPELTRRCLLGEVFEGDKYESWLRPLVNVTGRDGPLSQLIRY*	34	2	0.0969241	0.0273673	0.0695568	0.997977
2773	Uniprot P17144 J1S	PSRTHHAAPHRRCFGCVGARPGGCVPGVSRACVGCVGGVLAGCVRVCRGR*	24	0	0.068417	0	0.068417	0.981624
194	UL23	HIHAFAQWRATYRGRLMVMGDYSVIRVSTIRLYDWSEINDWRVMVGSNHV*	24	0	0.068417	0	0.068417	0.981624
631	UL48	THETDPALIMRDRLRRLCFARHHDTFLEVVDVFGMRQIVTQAGEPIYLVT*	24	0	0.068417	0	0.068417	0.981624
2368	ORFL73C	LGGRETLGDLPALGVAGEPRGAPAAICGCRRDDDRFFSLGFLAAPVPPVS*	24	0	0.068417	0	0.068417	0.981624
2477	Uniprot P16719 UL01	GDTVYLDASNNPCNYSSFWYHGNCELCGWNGYLRNVTHYYTNTSCSPQFM*	24	0	0.068417	0	0.068417	0.981624
2506	Uniprot P09699 US26	LRKLILCQDLRQDIRHLVRSYADMNISLPISAPPGWRLDFVEFEDIFGSA*	24	0	0.068417	0	0.068417	0.981624
751	UL54	ETNSVAVSPNAAIISTAAVPGDAGSVAAMFQMSPPLQSAPSSQDGVSPGS*	24	0	0.068417	0	0.068417	0.981624
722	UL53	FNFHSHRQHTCLDISPYGNEQVSRIACTSCEDNRILPTASDAMVAFINQT*	24	0	0.068417	0	0.068417	0.981624
1834	IRS1	TLLPLGRPYGFYARVTPRSQMNGVGATDLRQLSPRDAWIVLVATVVHEVD*	24	0	0.068417	0	0.068417	0.981624
1883	US7	SHTVSCVIDGGNMTSVWRFEGQFNPHIASEVILHDTSGLYNVPHEVQNDG*	24	0	0.068417	0	0.068417	0.981624
2453	Uniprot P16823 TEG7	AGAAATVAPLTPPAVVQGESGVREDGETVAAVSAFACPSVSDSLIPEETG*	24	0	0.068417	0	0.068417	0.981624
2723	Uniprot P09695 TRS1	QMNGVGATDLRQLSPRDAWIVLVATVVHEVDPAADPTLGDKAGHPEGLCA*	24	0	0.068417	0	0.068417	0.981624
1978	US16	GLLAHIPALGVTCACQEPREVLTSFVLTLVITLLCAEVVFICRDNCTLSD*	24	0	0.068417	0	0.068417	0.981624
2065	US23	STMPELRDQLLDDVICCPERLIVLGKCVIMVDDHYEETELVLCMGGGTRL*	24	0	0.068417	0	0.068417	0.981624
1285	UL88	ALTGITHCAKLVVECGQLGSSRLRWRDGDASGEERRGDDDSRDELYDVPG*	48	5	0.136834	0.0684182	0.0684158	0.981607
410	UL36	ITCYHQLLGALGHEVPERKEFLVRQYVLVDTFGVVYGYDPAMDAVYRLAE*	48	5	0.136834	0.0684182	0.0684158	0.981607
3056	Uniprot P16770 UL117	VLDCIRPVVPRSTSYHETGVYQMWVSGATKKDLFDAVTLCASIVEKQPDV*	43	4	0.12258	0.0547345	0.0678459	0.97343
2893	Uniprot P16755 UL13	CRLPFLLLFQRPQWAHGLDIVEEDEWLREIQGATYQLSIVRQAMQHAGFQ*	38	3	0.108327	0.0410509	0.067276	0.965253
1880	US6	WNAFRLIERHGFFAVTLYLCCGITLLVVILALLCSITYESTGRGIRRCGS*	38	3	0.108327	0.0410509	0.067276	0.965253
944	UL70	IDLRTEHSYALWASLWSRCFTKKCHSNAKNVHISIKIRPPDAPMPPATAV*	33	2	0.0940734	0.0273673	0.0667061	0.957076
1955	US14	YVALLSFTTAGLNLCATAPIGVSSLILTWTLFVACNGVAWEHRLSSVWRD*	33	2	0.0940734	0.0273673	0.0667061	0.957076
2979	Uniprot P16721 UL11P	LLRYITFHREKVLYLAIACFFGIYISFHDACILVPAKVGTNVTLNAVHVH*	28	1	0.0798198	0.0136836	0.0661362	0.9489
1324	UL92	CDASGACDMRHVQNAFTEEIQLHSLYACTRCFRTHLCDLGSGCALVSTLE*	28	1	0.0798198	0.0136836	0.0661362	0.9489
1495	UL104	DQNRLLPARGPGGPGVVGPGGAVVGGPAGHVGLLPPPPGPAAPERDIRDL*	28	1	0.0798198	0.0136836	0.0661362	0.9489
1224	UL86	LPRNMEGVQVVADRQPLNPANIEARHHGVSDVPRLGAMDADEPLFVDDYR*	23	0	0.0655663	0	0.0655663	0.940723
1824	UL150A	LWDVALLEVPRWAWQGWKRWRNSESGRRWSAGSASASSLSDLAGEAVGEL*	23	0	0.0655663	0	0.0655663	0.940723
1248	UL87	SAMPRRVLHVPVHVRACNLTQELSTGEDARFCRPRPVNVERVRAVFAALY*	23	0	0.0655663	0	0.0655663	0.940723
1652	UL122	EVKNEVDQVRCRLGSMCNLALSTPFLMEHTMPVTHPPDVAQRTADACNDG*	23	0	0.0655663	0	0.0655663	0.940723
1940	US13	PDSHNICQHESSPLLLVFAPSLLWCLVLIQGERHPDDVVLTMGYVGLLSV*	23	0	0.0655663	0	0.0655663	0.940723
1999	US18	RFKLLMEVYHGLVWQLACTLTVCLLAWLAFPDVQGQCANGIVPALSSIVP*	42	4	0.11973	0.0547345	0.0649952	0.932529
1125	UL82	VDALEQLACSDPNTYIHKTETDERGQWIMLFLHHDSPHPPTSVFLHFSVY*	42	4	0.11973	0.0547345	0.0649952	0.932529
1223	UL86	SAYVNALHDHRLWPPFVTHLPRNMEGVQVVADRQPLNPANIEARHHGVSD*	32	2	0.0912227	0.0273673	0.0638554	0.916175
1920	US11	QCQTYYVECEPRCLVPWVPLWSSLEDIERLLFEDRRLMAYYALTIKSAQY*	32	2	0.0912227	0.0273673	0.0638554	0.916175
1998	US18	PLHRSHALVAEQQLFQWLKRFKLLMEVYHGLVWQLACTLTVCLLAWLAFP*	32	2	0.0912227	0.0273673	0.0638554	0.916175
2370	ORFL7C	QHARVYVCIVSPPSRLPSAVPLPPPPAPPPLPSPPRYPFLVGWSWGTGRR*	27	1	0.0769691	0.0136836	0.0632855	0.907999
1470	UL102	ALGGCCCAAGGDWLSAVGHVLGRLPALLRERVSVSELEAVYREILFRFVA*	27	1	0.0769691	0.0136836	0.0632855	0.907999
2247	ORFL147C	LAPAGPGGLLPYRPPFGSLRSPSHRGAPVYGQRPFQRQSGHTQRHRALPV*	27	1	0.0769691	0.0136836	0.0632855	0.907999
1935	US12	NCYTDGDLLRTAMLLYMDQVIMFLLVVVPLTAPIWYPNYAGALGRTAHWL*	22	0	0.0627156	0	0.0627156	0.899822
1007	UL75	LNRHSYLKDPDFLDAALDFNYLDLSALLRNSFHRYAVDVLKSGRCQMLDR*	22	0	0.0627156	0	0.0627156	0.899822
1598	UL117	TPPLRPPLTVYPYGTSLIRRSARDAKLRSKLIVFHITRPALGQHPQNPGI*	22	0	0.0627156	0	0.0627156	0.899822
289	UL30	GENKQFTEHTHKVVSFFIKSVFVFPCLVLPNCCQVSVDRSRVPETGGRWL*	36	3	0.102626	0.0410509	0.0615746	0.883451
2914	Uniprot P16801 UL95	SYSPIVIQDCAAAVTDVTLSHILPGQSTVSLFPVYHVGKLLDALSLNDAG*	36	3	0.102626	0.0410509	0.0615746	0.883451
789	UL55	IVSDFGRPNSALETHRLVAFLERADSVISWDIQDEKNVTCQLTFWEASER*	31	2	0.088372	0.0273673	0.0610047	0.875274
1969	US15	VISAALFTLLAFLSCTGVALLAPERTVRRQIVVIHALITLTFTAIVVVIL*	31	2	0.088372	0.0273673	0.0610047	0.875274
3130	Uniprot P09724 US20	FCPPNQCIRHAVCLYLDSMAIFLTLLLMLSGPRWISLSDGAPLDNGTLTA*	26	1	0.0741184	0.0136836	0.0604348	0.867098
1001	UL75	TTPHGWTESHTTSGLHRPHFNQTCILFDGHDLLFSTVTPCLHQGFYLIDE*	21	0	0.0598649	0	0.0598649	0.858921
1966	US15	CLTESSPSLVFVIPVTSVIFIHCYETSHPSNIGVLLFYTLLHVPPLIVIC*	21	0	0.0598649	0	0.0598649	0.858921
2662	Uniprot P09719 US14	RYIATKMPVSHVIRSSLILYATETLIYHTTLLMLTPVVWSARWDQMFSYL*	21	0	0.0598649	0	0.0598649	0.858921
620	UL48	ADLLNQKVQTQLRQRDEQLSTAQNLWTDLVTRHKMSGGLDVTTPDAKALM*	21	0	0.0598649	0	0.0598649	0.858921
3247	Uniprot P09715 IRS1	LHLHPRAALWAREPHGQWEFMFREQRGDPINDPLAFRLSDARTLGLDLTT*	21	0	0.0598649	0	0.0598649	0.858921
2960	Uniprot P16788 UL97	RAESQDSAVASGPGRIPQPLSGSSGEESATAVEADSTSHDDVHCTCSNDQ*	21	0	0.0598649	0	0.0598649	0.858921
1805	UL150	ETPTEGGWGGEEGEDDVLATIRNTLSAPTSPAAATTHRLSFPEGSSFCLT*	21	0	0.0598649	0	0.0598649	0.858921
1043	UL77	TDFRGEVVNTMFENASTWTFSFGIWYYRLKRGLYTQPRWKRVYHLAQMDN*	21	0	0.0598649	0	0.0598649	0.858921
2641	Uniprot P08318 PP150	SRAASTTPTYPAVTTVYPPSSTAKSSVSNAPPVASPSILKPGASAALQSR*	45	5	0.128282	0.0684182	0.0598637	0.858904
1758	UL136	SVKGVEMPEMTWDLDVGNKWRRRKVLSRIHRFWECRLRVWWLSDAGVRET*	45	5	0.128282	0.0684182	0.0598637	0.858904
2916	Uniprot P19893 VIE2	LAEESLKTFEQVTEDCNENPEKDVLAELGDILAQAVNHAGIDSSSTGPTL*	40	4	0.114028	0.0547345	0.0592938	0.850727
3077	Uniprot P09706 US30	SIGEQCRLRNGATFSKGDIEGNFSGPVVVELDYEDIDITGERQRLRFHLS*	35	3	0.0997748	0.0410509	0.0587239	0.84255
1058	UL78	ASDLLIGMFGSVSLVNLLTIIGCLWVLRVTRPPVSVMIFTWNLVLSQFFS*	30	2	0.0855213	0.0273673	0.058154	0.834373
1564	UL112	EDNDPLLRLSQVAGSGRRRGPSFLEDGLEIIDPSEEAAIAAASIAAFFDD*	30	2	0.0855213	0.0273673	0.058154	0.834373
3014	Uniprot P16727 UL84	HNRQGLKMPVTVWLPRSWLELTVLVSDENGATFPRDALLGRLYFISSKHT*	30	2	0.0855213	0.0273673	0.058154	0.834373
671	UL49	PQLRGLIAALRRHAGKVPCGNPLYVLARQAVQTFCDTCPRYLVPLRALGL*	25	1	0.0712677	0.0136836	0.0575841	0.826197
3407	Uniprot P12824 GH	HFNQTCILFDGHDLLFSTVTPCLHQGFYLMDELRYVKITLTEDFFVVTVS*	25	1	0.0712677	0.0136836	0.0575841	0.826197
2320	ORFL251W	NCVDGDGKVLHLNKGWLCATIMQHGEASAGAKTQQGFMSIDITGDGELQE*	25	1	0.0712677	0.0136836	0.0575841	0.826197
2237	ORFL131W.iORF2	PPLPLPPSLLPPEPATPPPLHQRLPRLRIRIVPYRPHNDTAATTPPPWVA*	25	1	0.0712677	0.0136836	0.0575841	0.826197
246	UL27	CTLLDYKTFGTRTHYLRQLCSMTEELYLRLDGTLCLFLEPEERELIGRCL*	25	1	0.0712677	0.0136836	0.0575841	0.826197
2713	Uniprot P16720 UL06	TNSSAFRHASYQRQQRVGNGTLSKNITNLAFTYGSWGVAMLLFAAVMVLV*	20	0	0.0570142	0	0.0570142	0.81802
368	UL34	FHQGIAQLKRAPAELDPHEIQQVTASIRCRLQPSLREPPTPADELQTAVS*	20	0	0.0570142	0	0.0570142	0.81802
800	UL55	REFNSYKQRVKYVEDKVVDPLPPYLKGLDDLMSGLGAAGKAVGVAIGAVG*	20	0	0.0570142	0	0.0570142	0.81802
2817	Uniprot P09730 US08	HLELGVVIAICMAMVLLLGYVLARTVYRVSSAYYLRWHACVPQKCEKSLC*	20	0	0.0570142	0	0.0570142	0.81802
2091	US24	ATAERILGCDVKLHTPGYGTVIMRLMKTVQQLHRIWPFCALTEVESRRWW*	20	0	0.0570142	0	0.0570142	0.81802
3217	Uniprot P16784 ITP	AQMSKALKKTASKIKVLETRVTLALEQAQRSNGAVVTAVQRALAVFDVLS*	20	0	0.0570142	0	0.0570142	0.81802
1806	UL150	TIRNTLSAPTSPAAATTHRLSFPEGSSFCLTAVSEYSQRLTSTAALTPPP*	20	0	0.0570142	0	0.0570142	0.81802
2937	Uniprot P16786 UL49	PQLRGLIAALRRYAGKVPCGNPLYVLARQAVQTFCDTCPRYLVPLRALGL*	20	0	0.0570142	0	0.0570142	0.81802
2348	ORFL301C	HVGRDGEGEAAKKTCKKTGRSVAGIPGEKLRRTVVTTTPARRLSGRHTEQ*	20	0	0.0570142	0	0.0570142	0.81802
120	UL13	ELQYLVEEQRRRNQSRNAIPRPSFPPPDPPSQPAEDARDADAERAESPHT*	20	0	0.0570142	0	0.0570142	0.81802
2560	Uniprot P16758 UL20	YILDKGRRYMYLFSVSCAGITGTVSIILVSLSLLILICYYRCGRLLICPR*	20	0	0.0570142	0	0.0570142	0.81802
593	UL48	PALIAWVEEMLRYVESKPTNELSQRLQRFVTKRPMPVSDSFVCLRPVDFQ*	39	4	0.111178	0.0547345	0.0564431	0.809826
117	UL13	CRLPFLLFFQRPQWAHGLDIVEEDEWLREIQGATYQLSIVRQAMQHAGFQ*	39	4	0.111178	0.0547345	0.0564431	0.809826
3413	Uniprot P12824 GH	DVLKSGRCQMLDRRTVEMAFAYALALFAAARQEEAGTEISIPRALDRQAA*	29	2	0.0826705	0.0273673	0.0553033	0.793472
2338	ORFL27C	FHHHNQSAVERRRRVSFVEADRLPHESGWYSSDDDGDRDGDEETGESHNR*	29	2	0.0826705	0.0273673	0.0553033	0.793472
2391	ORFS359W	FPILFRDGLFHHVQHAFLDALQGSWGGGSPSEASNVVLWIFGFLFLVVIV*	29	2	0.0826705	0.0273673	0.0553033	0.793472
1400	UL97	ICDPHARFPVAGLRRYCMSELSALGNVLGFCLMRLLDRRGLDEVRMGTEA*	24	1	0.068417	0.0136836	0.0547334	0.785296
714	UL52	FCHVLRQAGVTGIYKHFFCDPQCAGNIRVTNEAVLFGHLHPHHVQEVKLA*	24	1	0.068417	0.0136836	0.0547334	0.785296
453	UL41A	TLFCRTANSTAGYVDMNVCIGMIGVVCFVFGVFILIFCSTLKAFYVRQKT*	24	1	0.068417	0.0136836	0.0547334	0.785296
373	UL34	IGHLRHYLQNSFLHLLMNSGLDIAQVFDGCYHSEAYRMLFQIGHTDSVSA*	24	1	0.068417	0.0136836	0.0547334	0.785296
1718	UL144	KPLVMLICFGVILLQLGVTKVCQHNEVQLGNECCPPCGLGQRVTKVCTER*	24	1	0.068417	0.0136836	0.0547334	0.785296
280	UL29	LLRVCQLHAGSKIRLGGSPACTFTFGSWNVAEADEANNFVIGVLEQAHFV*	24	1	0.068417	0.0136836	0.0547334	0.785296
2831	Uniprot P16809 IR11	PGPGRVVVTDSQEADRAIISDLKRQWSGLSLHCAWVSGMMIFVGALVICF*	19	0	0.0541635	0	0.0541635	0.777119
515	UL45	ARLDALMSASEWWVESALEKLRPLHIGVAGLHTALMRLGFTYFASWDLIE*	19	0	0.0541635	0	0.0541635	0.777119
3244	Uniprot P16803 IR05	HLGSSVFSRPRAAKSPPFSPSVRAPTDQPADSPAGASGERRGSSDLGKLL*	19	0	0.0541635	0	0.0541635	0.777119
806	UL55	APPYTNEQAYQMLLALARLDAEQRAQQNGTDSLDGRTGTQDKGQKPNLLD*	19	0	0.0541635	0	0.0541635	0.777119
3253	Uniprot P09715 IRS1	TQRRGAEIDRPMPVVPEECYDQRFTTEGHQVIPLCASEPEDDDEDPTYDE*	19	0	0.0541635	0	0.0541635	0.777119
75	UL6	CSWKTFFIYNVSESSGGTYYQKGYNCTDKHITLSCFNLTVVPRAVQSTTT*	19	0	0.0541635	0	0.0541635	0.777119
2279	ORFL174C.iORF2	KRRRHYRRRSKFPTSGCLPVSSSNNATRSWPFTINTSFGYHASAKCPPRW*	19	0	0.0541635	0	0.0541635	0.777119
323	UL32	NYCRNILKHAVENGDSADTLLELLIEDFDIYVDSFPQSAHTFLGARSPSL*	19	0	0.0541635	0	0.0541635	0.777119
1747	UL139	GTSSNSSQSTSAGTTNTTTPSTACINASNGSDLGAPQLALLAASGWTLSG*	19	0	0.0541635	0	0.0541635	0.777119
3343	Uniprot P16750 GO	SLYYNETMFVENKTASDSNKTTPTSPSMGFQRTFIDPLWDYLDSLLFLDE*	19	0	0.0541635	0	0.0541635	0.777119
2586	Uniprot P16744 UL08	TTTPTVIGTKSNVTGNASLAPQLRAVAGFLNQTPRENNTHLALGEGFVPT*	33	3	0.0940734	0.0410509	0.0530225	0.760748
1408	UL98	AAEASRAEIAEALERVAERCDDRHGGSDDYVWLSRLLDLAPNYRQVELFQ*	33	3	0.0940734	0.0410509	0.0530225	0.760748
2210	ORFL114W	RPLLELAVISPDSISGDLCRRFLRLGFRAAAWNPTWPAPMCGHRGHPLFL*	28	2	0.0798198	0.0273673	0.0524526	0.752571
2138	US28	HNSLASVPCTLLTACFYVAMFASLCFITEIALDRYYAIVYMRYRPVKQAC*	28	2	0.0798198	0.0273673	0.0524526	0.752571
2863	Uniprot P16742 UL124	STVRSKELPSDHESLEAWEQGSDVEAPPLPEKSPCPEHVPEIRVEIPRYV*	28	2	0.0798198	0.0273673	0.0524526	0.752571
875	UL57	IKNRVMLALDAENLDCDPEVMAVYEILSVREEIPASDDVLFFVDGCEALA*	28	2	0.0798198	0.0273673	0.0524526	0.752571
1939	US13	VVFHIAISTAFCGMIWLGIPDSHNICQHESSPLLLVFAPSLLWCLVLIQG*	23	1	0.0655663	0.0136836	0.0518827	0.744395
2112	US26	VSRREIWRLADSVDMLLTVGLLKIYQAGRRFHYAVDDAERLEVPGRCPHE*	23	1	0.0655663	0.0136836	0.0518827	0.744395
3153	Uniprot P09731 US07	EGQFNPHIASEVILHDTSGLYNVPHEIQNDGQVLTVTVKRSAPADIAKVL*	23	1	0.0655663	0.0136836	0.0518827	0.744395
3318	Uniprot P21601 IR14	TRQIHRAVPQHIADYNDGGDMGSRFDNLPGVAASVEACGNHVLVTRRSRT*	23	1	0.0655663	0.0136836	0.0518827	0.744395
2064	US23	DQVLSLGIPHNWFLQVRPGSTMPELRDQLLDDVICCPERLIVLGKCVIMV*	23	1	0.0655663	0.0136836	0.0518827	0.744395
2601	Uniprot P16747 UL67	VRSLEEIIYIIYSDDSVVNISLASARCDGGPRRPLSRRGEEARRARAPSY*	23	1	0.0655663	0.0136836	0.0518827	0.744395
562	UL47	SEDGVTVYVEVQGQYGLRVPTTRFVEQLRELVRRDRLLAENLRGLNERLL*	23	1	0.0655663	0.0136836	0.0518827	0.744395
977	UL74	SITFLLLSLINCNVLVNSRGTRRSWPYTVLSYRGKEILKKQKEDILKRLM*	23	1	0.0655663	0.0136836	0.0518827	0.744395
3106	Uniprot P16766 UL35	PNSVSLPSARSSSTRTTTPASTYTSAGTSSTTGLLLSSSLSGSHGISSAD*	18	0	0.0513128	0	0.0513128	0.736218
374	UL34	LFQIGHTDSVSAALELSHSAAAGPPEADENNDEGEEDDDELRHSDPAPLH*	18	0	0.0513128	0	0.0513128	0.736218
2045	US22	PRYHVQKFLCTDPTDAAAVAKTAREMNGLNLVIRTPGRTEVEPLLMLGSI*	18	0	0.0513128	0	0.0513128	0.736218
971	UL72	QMIVPPTPDIGFTHTPEHALLQRTPSPVDDDVDETEEDEKSSDAESPVNT*	18	0	0.0513128	0	0.0513128	0.736218
99	UL10	TAMIFYRYSETCMEVTVRVGDPVTLGSGHGYHPGQKVHWYNQSCVGIGNG*	18	0	0.0513128	0	0.0513128	0.736218
823	UL56	NNGGGGRARGGGKKAVGGGANGQDGDGSENGLRVRNCDEHEALDLVDARS*	18	0	0.0513128	0	0.0513128	0.736218
1926	US12	TVVFQTSATIATTILFMLIPWRVTTPYLRDTLPFWSTLLPCALRCHAYWL*	42	5	0.11973	0.0684182	0.0513116	0.736201
2454	Uniprot P16823 TEG7	SGVREDGETVAAVSAFACPSVSDSLIPEETGVTRPMMSLAHINTVSCPTV*	37	4	0.105476	0.0547345	0.0507417	0.728024
1455	UL102	REVCFLRTCLRLVTPVGFVAVAVTDEQCCLLLQSAWTHLYDVLFRGFAGQ*	32	3	0.0912227	0.0410509	0.0501718	0.719847
1521	UL105	AAEMTRLFLSHVEVQAYFKRLHEQIRLSERHRLFDLPVYCVVNNRAYQEL*	27	2	0.0769691	0.0273673	0.0496019	0.71167
1186	UL85	LASELTMTYVRKLALEDSSMLLVKCQELLMRLDRERSVGEPRTPARPQHV*	27	2	0.0769691	0.0273673	0.0496019	0.71167
2982	Uniprot P16721 UL11P	HSNPKESTTPKTHVELHVGLGATAAETPLQPSPQYQHVATHALWVLAVVI*	27	2	0.0769691	0.0273673	0.0496019	0.71167
2000	US18	LTVCLLAWLAFPDVQGQCANGIVPALSSIVPVSTLAMLRGFAEFRPHTTN*	27	2	0.0769691	0.0273673	0.0496019	0.71167
2489	Uniprot P16813 UL39	DVQLSLSSLFQGVVMIVGQNPQAPSDLGIEGGERAQGQNAHSVHGPGLQT*	27	2	0.0769691	0.0273673	0.0496019	0.71167
467	UL43	LGYVRFETGGDVGREFMLARDLLALWRLCMKREGSIFSWRDGNEALTTVV*	27	2	0.0769691	0.0273673	0.0496019	0.71167
2651	Uniprot P08560 UL18	DKVPEDSEPQCNPLLPTLDGTFHQGCYVAIFCNQNYTCRVTHGNWTVEIP*	27	2	0.0769691	0.0273673	0.0496019	0.71167
1437	UL100	SMDTFQLFTLTMSFRLPSMIAFMAAVHFFCLTIFNVSMVTQYRSYKRSLF*	22	1	0.0627156	0.0136836	0.049032	0.703494
144	UL14	SLCHLLCYWCSESYRRLNTEEENEAAEETAAGEASAVAAAAVSEEEQQRE*	22	1	0.0627156	0.0136836	0.049032	0.703494
483	UL44	HDTLLYVASRNGLFAVENFLTEEPFQRGDPFDKNYVGNSGKSRGGGGGSG*	22	1	0.0627156	0.0136836	0.049032	0.703494
2918	Uniprot P19893 VIE2	NLPFTIPSMHQVLDEAIKACKTMQVNNKGIQIIYTRNHEVKSEVDAVRCR*	22	1	0.0627156	0.0136836	0.049032	0.703494
2013	US19	CQPSPQAFVGAALLALAVDLSCLGASLLGCDPGASLRRLWLPSVLSLLCA*	22	1	0.0627156	0.0136836	0.049032	0.703494
3145	Uniprot P17145 US25	PVRRNSRRSEPLSGSQPRPPIVTGETFELQVHQRFPLRHPAPAPVYTLRR*	22	1	0.0627156	0.0136836	0.049032	0.703494
2022	US20	LLANSLTAAIFQMCSESRVLVGSYVMTLALFISFTGLAFLGGRDRRRWKC*	22	1	0.0627156	0.0136836	0.049032	0.703494
2365	ORFL6C	TKTRSFLFILIVNNNYRQQRNTTKNVNPQGCSCPLDAPVAILMARTAISV*	22	1	0.0627156	0.0136836	0.049032	0.703494
1308	UL89	GFLAQNTTKIIFISSTNTTSDATCFLTRLNNAPFDMLNVVSYVCEEHLHS*	17	0	0.048462	0	0.048462	0.695317
3016	Uniprot P16727 UL84	LGRLYFISSKHTLNRGCLSAMTHQVKSTLHSRSTSHSPSQQQLSVLGASI*	17	0	0.048462	0	0.048462	0.695317
3299	Uniprot P16810 IR12	ISTNTNTILSFTNVTANATSSYNTTITVTITSDETSHNVSTNTALISTPW*	17	0	0.048462	0	0.048462	0.695317
1680	UL130	LRLLLRHHFHCLLLCAVWATPCLASPWSTLTANQNPSPPWSKLTYSKPHD*	17	0	0.048462	0	0.048462	0.695317
1365	UL95	RAPKNDAATPSFLRRHDVLERFAAAAEPLPSLCVHDYALRNADRVTYDGE*	17	0	0.048462	0	0.048462	0.695317
3387	Uniprot P17151 EP84	ILHQSVNQTFDVRQFVFDTARLVNCVDGDGKVLHLNKGWLCATIMQHGEA*	17	0	0.048462	0	0.048462	0.695317
2552	Uniprot P16847 UL28	NNFVIGVLEQAHFVVIGWMEPVNKAVFMDAHGGIHVLLYGTMLVKLAETL*	17	0	0.048462	0	0.048462	0.695317
574	UL48	GTSAVLQTEALDAIMEEGARLDARLERELQKKLPAGGRLPVYRLGDEVPR*	17	0	0.048462	0	0.048462	0.695317
595	UL48	QRRRVLQRQREEYHGVYEHLAGLITSIDIHDLDASDLNRREILKALQPLD*	17	0	0.048462	0	0.048462	0.695317
3306	Uniprot P16810 IR12	LYHDLCRSCNNTELHLYDLNITNSGRYSRRCFKENYFTGHHEDENFYLLV*	17	0	0.048462	0	0.048462	0.695317
2007	US18	YETLDLIYQRGTLSKNSVCVSVVLYTIVMSLLNMSVAIFSGHVWVQQYAE*	17	0	0.048462	0	0.048462	0.695317
2143	US28	RSLKRALILTESLAFCHCCLNPLLYVFVGTKFRQELHCLLAEFRQRLFSR*	17	0	0.048462	0	0.048462	0.695317
1547	UL112	DLPTTVVRKYWTFTNPNRILHQSVNQTFDVRQFVFDNARLVNCVDGDGKV*	17	0	0.048462	0	0.048462	0.695317
2684	Uniprot P16725 UL76	RVRGGGAVEPAVRARRRTVAADAATTTVSSAFFVPRDRRGRSFCRPTRSL*	17	0	0.048462	0	0.048462	0.695317
965	UL72	FPGTIEGDIGVFPCFVPEPWQLMNLPPPNEHRFFSLRTRQTLVIGPGHTQ*	36	4	0.102626	0.0547345	0.047891	0.687123
340	UL32	TLLQPQPASSKTTSSRNVTSGAGTSSASSARQPSASASVLSPTEDDVVSP*	31	3	0.088372	0.0410509	0.0473211	0.678946
975	UL73	HCTSHMYELSLSSFAAWWTMLNALILMGAFCIVLRHCCFQNFTATTTKGY*	26	2	0.0741184	0.0273673	0.0467511	0.670769
1315	UL89	HMIISVLSLHPYLDELRIAVEGNTNQAAAVRIACLIRQSVQSSTLIRVLF*	26	2	0.0741184	0.0273673	0.0467511	0.670769
3162	Uniprot P16793 UL52	GTSEVDELLNCCAEETTCGGTQSTVLTNATNTTSCGGAVAGSSNVGPAGA*	21	1	0.0598649	0.0136836	0.0461812	0.662593
3259	Uniprot P09710 IR01	HADEEHRTQMELDAADYAACAQARQHLYDQTQPLLLAYPNTNPQDSAHFP*	21	1	0.0598649	0.0136836	0.0461812	0.662593
2501	Uniprot P09697 US33	QRVMHPHAFGMRAVSQFLVTHPLGEPEAHGAFAPETPVGTRSPLRSYAIL*	21	1	0.0598649	0.0136836	0.0461812	0.662593
136	UL14	SGQVLHNDASCYIAGGRWRFEDGGAAQRLSLSFRLITETAGTYTCVLGNE*	21	1	0.0598649	0.0136836	0.0461812	0.662593
1134	UL82	EEEEEEDDEDDLSSTPTPTPLSEAMFAGFEEASGDEDSDTQAGLSRALIL*	21	1	0.0598649	0.0136836	0.0461812	0.662593
2954	Uniprot P16788 UL97	REAAQAAAQAAVQAAQAAAAQVAQAHVDENEVVDLMADEAGGGVTTLTTL*	21	1	0.0598649	0.0136836	0.0461812	0.662593
2941	Uniprot P16786 UL49	GEYRDSCLESEDGAPLCRGCALVKQTACHVGGHIVQQARGGLAAASSSSS*	21	1	0.0598649	0.0136836	0.0461812	0.662593
988	UL74	TASDNNETTPTSPSTRFQRTFIDPLWDYLDSLLFLDKIRNFSLQLPAYGN*	16	0	0.0456113	0	0.0456113	0.654416
2139	US28	FASLCFITEIALDRYYAIVYMRYRPVKQACLFSIFWWIFAVIIAIPHFMV*	16	0	0.0456113	0	0.0456113	0.654416
2748	Uniprot P16749 ICP27	ASEHHLAEDTVGAASHHHRPCVPARRPRYSKDDDTEGDPDHYPPPLPPSS*	16	0	0.0456113	0	0.0456113	0.654416
3353	Uniprot P16799 CVC1	WRVVWELCRHALALWMDWADVRSCIIKALTPRLSRGAAAAAQRARRQRER*	16	0	0.0456113	0	0.0456113	0.654416
3365	Uniprot P06473 GB	IVSDFGRPNAAPETHRLVAFLERADSVISWDIQDEKNVTCQLTFWEASER*	16	0	0.0456113	0	0.0456113	0.654416
2988	Uniprot P16849 UL33	TFIIFVGGPLNAIVLITQLLTNRVLGYSTPTIYMTNLYSTNFLTLTVLPF*	16	0	0.0456113	0	0.0456113	0.654416
3108	Uniprot P16766 UL35	SLSGSHGISSADLEQPPRQRRRMVSVTLFSPYSVAYSHHRRHRRRRSPPP*	16	0	0.0456113	0	0.0456113	0.654416
2974	Uniprot P69336 US19	ERGRDDDPPPLSHLSLVVPVGCLFLLLRGPSIDRCPRKLPLLLAYCLPHA*	16	0	0.0456113	0	0.0456113	0.654416
2074	US23	GEAARLHFTMFDSGVDRDYARQFRWLCRGDRFRAEMLNNWDGWDAFTIWQ*	16	0	0.0456113	0	0.0456113	0.654416
2622	Uniprot P08318 PP150	KKCGEKRLHRRTVLFNELMLWLGYYRELRFHNPDLSSVLEEFEVRCVAVA*	16	0	0.0456113	0	0.0456113	0.654416
1247	UL87	AGAAPRRLGCDALIVVGGSAMPRRVLHVPVHVRACNLTQELSTGEDARFC*	16	0	0.0456113	0	0.0456113	0.654416
3210	Uniprot P17149 PRIM	PPNSVPVDAAGAPFDDDDYLDYRDERDTEEDEDGKEDKNNVPDNGVFQKT*	16	0	0.0456113	0	0.0456113	0.654416
782	UL55	YAYIHTTYLLGSNTEYVAPPMWEIHHINSHSQCYSSYSRVIAGTVFVAYH*	16	0	0.0456113	0	0.0456113	0.654416
933	UL70	NNVPGNGVFQKTTSSVDTSPPYCRCKGKLGLRIITPFPACTIAVHPSVLR*	16	0	0.0456113	0	0.0456113	0.654416
3152	Uniprot P09731 US07	SHTVSCVIDGGNMTSVWRFEGQFNPHIASEVILHDTSGLYNVPHEIQNDG*	16	0	0.0456113	0	0.0456113	0.654416
1740	UL140	TPAQTNGTTTVHPHGAKNGSGGSALPTLVVFGFIVTLLFFLFMLYFWNND*	16	0	0.0456113	0	0.0456113	0.654416
1180	UL85	HLIKHYQLGLHQFVDHTRGYVRLRGLLRNMTLTLMRRVEGNQILLHVPTH*	16	0	0.0456113	0	0.0456113	0.654416
2184	US34	NLEQLINVLGLLVWIAARAVSRVGPHGSGLVYRELHDFYGYLQLDLLGPV*	16	0	0.0456113	0	0.0456113	0.654416
216	UL25	GKSPKVSRPPSVPSLPENGAGGGGDDNSSSGGSSSRTTSNSSRSTSPVAP*	16	0	0.0456113	0	0.0456113	0.654416
1446	UL102	LFLDLGGGRAEPRLHTFVVRGDRLPPAEVRAVHRASYAALASAVTTDADE*	16	0	0.0456113	0	0.0456113	0.654416
636	UL48	PYLTQHQSHTHPAETHTLHNLKLFCYLVSTAWHQRIDTQQELTAADRVGS*	16	0	0.0456113	0	0.0456113	0.654416
1706	UL147	CNRQEVLAILKDKGTKCLNPNAQAVRRHINRLFFRLVLDEEQRIYDVVST*	16	0	0.0456113	0	0.0456113	0.654416
2075	US23	YARQFRWLCRGDRFRAEMLNNWDGWDAFTIWQARVVRGDFAERRRPRSLG*	16	0	0.0456113	0	0.0456113	0.654416
3037	Uniprot P16764 UL29	HLIGTVSHATCRYQVFVDAYGAVFAYDAQEDCLYELASDLAGFFAKGMIR*	16	0	0.0456113	0	0.0456113	0.654416
1233	UL86	ALSDDIKRYVTEFPHYHRHDGGFPLPTAFAHEYHNWLRSPFSRYSATCPN*	16	0	0.0456113	0	0.0456113	0.654416
902	UL69	AVPPSPPAPLAGVRSHRGELNLMTPSPSHGGSPPQVPHKQPIIPVQSANG*	35	4	0.0997748	0.0547345	0.0450403	0.646222
33	RL12	TSNTISSTTNTLAASSITTLNTSTNTTSYTASTLTALSSTHTNSPILSNN*	30	3	0.0855213	0.0410509	0.0444703	0.638045
596	UL48	LAGLITSIDIHDLDASDLNRREILKALQPLDDNAKQELFRLGNAKMLELQ*	54	8	0.153938	0.109469	0.0444692	0.638029
2827	Uniprot P17150 IL10H	PEDYATRLQDLRVTFHRVKPTLQREDDYSVWLDGTVVKGCWGCSVMDWLL*	25	2	0.0712677	0.0273673	0.0439004	0.629869
2754	Uniprot P16749 ICP27	HYSEGELEEDEDSDDASSQDLVRATDRHGDTVVYKTTAVPPSPPAPLAGV*	20	1	0.0570142	0.0136836	0.0433305	0.621692
3104	Uniprot P16766 UL35	RNSRDVLRDLRTQLDVLYSDPLKTRLLRGLIRLCRAAQTGVKPEDISVHL*	20	1	0.0570142	0.0136836	0.0433305	0.621692
858	UL57	SSTLTNHLVGCAAGLCEACGGTCCHTCYQTAFVRVRTRLPVVPKQPKKEP*	20	1	0.0570142	0.0136836	0.0433305	0.621692
1220	UL86	FAHSYALVTLIAEHLADGALPPQLLFHYRNLVAVLRLVTRISALPGLNNG*	20	1	0.0570142	0.0136836	0.0433305	0.621692
1852	IRS1	QKHKPPDKPPRLCKTGPGPPPLPPKQRHGSTDGKVSAPRQSEHHKRQTRP*	20	1	0.0570142	0.0136836	0.0433305	0.621692
3013	Uniprot P16727 UL84	SSLTLYQDGILRFNVTCDRTEAPADPVAFRLRLRRETVRRPFFSDAPLPY*	20	1	0.0570142	0.0136836	0.0433305	0.621692
12	RL6	TLIYVDADNTRNELKATTGSNFTITHRKDPLTTKWKTVFGNNGDQWLCNV*	20	1	0.0570142	0.0136836	0.0433305	0.621692
1776	UL135	KPKPVGWTPPVTPRPFPKTPTPQKPPRNPRLPRTVGLENLSKVGLSCPCP*	20	1	0.0570142	0.0136836	0.0433305	0.621692
2996	Uniprot P16849 UL33	VLLISFVALQTPYVSLMIFNSYATTAWPMQCEHLTLRRTIGTLARVVPHL*	20	1	0.0570142	0.0136836	0.0433305	0.621692
1221	UL86	LPPQLLFHYRNLVAVLRLVTRISALPGLNNGQLAEEPLSAYVNALHDHRL*	15	0	0.0427606	0	0.0427606	0.613515
1403	UL97	LILAAQMSYGACLLGEHGAALVSHTLRFVEAKMSSCRVRAFRRFYHECSQ*	15	0	0.0427606	0	0.0427606	0.613515
534	UL46	IPLCTGVIQKLGWCLADDIHTSFLVHKELKLSVVRLDNFSVELGDFREFV*	15	0	0.0427606	0	0.0427606	0.613515
294	UL31	EDEGGETRTTGTTAVKRSHDGIPRQLAERLRLCRHMDPEQDYRLPAQDVV*	15	0	0.0427606	0	0.0427606	0.613515
1166	UL84	RVRHALCWHRVEGGISGPRGLTSRISARLSETTAKTLGPSVFGRLELDPN*	15	0	0.0427606	0	0.0427606	0.613515
2418	ORFL294W.iORF1	DILTRPKQRRDFGDGLVLTAAESVAGPARQQRATQTEYLEESYVCHRRAR*	15	0	0.0427606	0	0.0427606	0.613515
2043	US22	ELPCVLMLSHYGTVYVYDWETDGLYEVASDIKAFSKNGLLWCEYVYRHPQ*	15	0	0.0427606	0	0.0427606	0.613515
2712	Uniprot P16720 UL06	PTVVTNSTFSVSLVASRLTTNSSAFRHASYQRQQRVGNGTLSKNITNLAF*	15	0	0.0427606	0	0.0427606	0.613515
953	UL71	AGAAATVAPPTPPAVVQGESGVREDGETVAAVSAFACSSVSDSLIPEETG*	15	0	0.0427606	0	0.0427606	0.613515
2616	Uniprot P16739 UL119	TCYARTDCKGPFTQVGYLSAFPPDNEGKLHLSYNATAQELLISGLRPQET*	15	0	0.0427606	0	0.0427606	0.613515
1011	UL75	VDLAKRALWTPNQITDITSLVRLVYILSKQNQQHLIPQWALRQIADFALK*	15	0	0.0427606	0	0.0427606	0.613515
1245	UL86	ENPCRLTQEALPILSTTTLALMETKLKGGAGAFATSETHFGNYVVGEIIP*	15	0	0.0427606	0	0.0427606	0.613515
661	UL48A	LELPTEISEATHPVLATMLSKYTRMSSLFNDKCAFKLDLLRMIAVSRTRR*	15	0	0.0427606	0	0.0427606	0.613515
919	UL70	RARLLEYRRVVAYDADAAPEAQCTREPGFLGRRLSTELLDVMQKYFSLDN*	15	0	0.0427606	0	0.0427606	0.613515
487	UL45	NPADADEEQRVSSVPAHRCRPGRIPSRSAETETEESSAEVAADTIGGDDS*	15	0	0.0427606	0	0.0427606	0.613515
2717	Uniprot P16753 SCAF	VSSLAWPHDGVYLPKDAFFSLLGASRSAVPVMYPGAVAAPPSASPAPLPL*	34	4	0.0969241	0.0547345	0.0421895	0.605321
1970	US15	LLAPERTVRRQIVVIHALITLTFTAIVVVILRRGWSWCFKIVLSFSVLIT*	34	4	0.0969241	0.0547345	0.0421895	0.605321
3113	Uniprot P16741 UL121	LMARGTYGTYICSPNPGRLRISCALSVLDQRLWWEIQYSSGRLTRVLVFH*	29	3	0.0826705	0.0410509	0.0416196	0.597144
1084	UL80	LARYDQSPDEAELLLPRDVVEHWLHAQGQGQPSLSVALPLNINHDDTAVV*	24	2	0.068417	0.0273673	0.0410497	0.588968
2292	ORFL211W	SGVVEYVAQTAGLRGPGVVCGRESLCVRFAMVVDGLGGGLRVVRIDGQHA*	24	2	0.068417	0.0273673	0.0410497	0.588968
752	UL54	PGDAGSVAAMFQMSPPLQSAPSSQDGVSPGSGSNSSSSVGVFSVGSGSSG*	24	2	0.068417	0.0273673	0.0410497	0.588968
2017	US20	QAQEANALLLSRMEALEWFKKFTVWLRVYAIFIFQLAFSFGLGSVFWLGF*	24	2	0.068417	0.0273673	0.0410497	0.588968
1624	UL120	TQFLTRKVNYSEDMENIKQNYTHQLTHMLTGEPGTYVNGSVTCWGSNGTF*	19	1	0.0541635	0.0136836	0.0404798	0.580791
2285	ORFL185C	PTSSSSPSVSSATYFRHDMAQKPYPNRWTKRFTYCSTPTGDPSASCVKIP*	19	1	0.0541635	0.0136836	0.0404798	0.580791
587	UL48	ALGRYQQLVDEVEQELKALTLPPLPANTSAWTLHAAGTESGANAATATAP*	19	1	0.0541635	0.0136836	0.0404798	0.580791
2840	Uniprot P09711 J1I	GVSAVCAASGCAASQERVCGLAAVISPAVPRAVVPRPRALLFVCPQGPML*	19	1	0.0541635	0.0136836	0.0404798	0.580791
457	UL42	TGAYFDNGWKWTFALLVVAILGIIFLAVVFTVVINRDSANITTGTQASSG*	19	1	0.0541635	0.0136836	0.0404798	0.580791
2614	Uniprot P16739 UL119	QTSTSSASTSVIATTQKEGHLYTVNCEASYSHDQVSLNATCKVILLNNTK*	19	1	0.0541635	0.0136836	0.0404798	0.580791
1871	US3	FEWNIGGYPVSHTVDMVDITLSTRWGDPKKYAACVPQVRMDYSSQTINWY*	19	1	0.0541635	0.0136836	0.0404798	0.580791
3411	Uniprot P12824 GH	QLNRHSYLKDSDFLDAALDFNYLDLSALLRNSFHRYAVDVLKSGRCQMLD*	19	1	0.0541635	0.0136836	0.0404798	0.580791
96	UL9	VHFTHQTHCHTTTSSLYPPTSVHDSLEISQSFTSTNFTHTAVHYAAGNVE*	19	1	0.0541635	0.0136836	0.0404798	0.580791
1173	UL84	PHNRQGLKMPVTVWLPRSWLELTVLVSDENGATFPRDALLGRLYFISSKH*	19	1	0.0541635	0.0136836	0.0404798	0.580791
2930	Uniprot P16732 TRM3	LLLVDEAHFIKKEAFNTILGFLAQNTTKIIFISSTNTTSDSTCFLTRLNN*	19	1	0.0541635	0.0136836	0.0404798	0.580791
1724	UL142	RIEWACWLFGYFVSSVGSERSLSYRYHLESNSSANVVCNGNISVFVNGTL*	14	0	0.0399099	0	0.0399099	0.572614
142	UL14	PFISQSIADNNCSRRHRVDGARRRYHLRRDYWLTDPKIGLLAAGSVALTS*	14	0	0.0399099	0	0.0399099	0.572614
2354	ORFL321W	PSSVQNSDATLGMASCSPPRRVSPDLLVSSELRRRNIWRRVTCVTGERGS*	14	0	0.0399099	0	0.0399099	0.572614
1611	UL119	CSVLAIALVVALLGDMHPGVKSSTTSAVTSPSNTTVTSTTSISTSNNVSS*	14	0	0.0399099	0	0.0399099	0.572614
1696	UL132	SFIAVLVAVVYSSCCKHPGRFRFADEEAVNLLDDTDDSGGSSPFGSGSRR*	14	0	0.0399099	0	0.0399099	0.572614
3175	Uniprot P16825 UL81	PHPSAPLPLPAPHAVDPASRERLLCFSPACFSHSLYLFLNNKNTETLIIT*	14	0	0.0399099	0	0.0399099	0.572614
2	RL1	HADKQHRTQMELDAADYAACAQARQHLYGQTQPQLHAYPNANPQESAHFR*	14	0	0.0399099	0	0.0399099	0.572614
2580	Uniprot P69338 UL132	SFIAVLIAVVYSSCCKHPGRFRFADEEAVNLLDDTDDSGGSSPFGSGSRR*	14	0	0.0399099	0	0.0399099	0.572614
1923	US12	VQIQFHQGEPLGHKKEKPPPVSPPSPPPIRRVTVITKDEDTLRSVQHFLW*	14	0	0.0399099	0	0.0399099	0.572614
2029	US21	ILIWVQCLILMSVCAFCWLVLPHRLEQLFSSVRLTLSCLMISIVCLGLLR*	14	0	0.0399099	0	0.0399099	0.572614
1163	UL84	LSLNLFALRIITPLLKRLPLRRKAAHHTALHDCLALHLPELTFEPTLDIN*	14	0	0.0399099	0	0.0399099	0.572614
2444	Uniprot F5H8Q3 UL148	QLEPVVENVGLYVAYVVNDGERPQQFFTPQVDVVRFALYLETLSRIVEPL*	14	0	0.0399099	0	0.0399099	0.572614
1377	UL96	TTQCVAAHLLEQRAAVQQELQRARQLQSGNVDDALDSLTELKDTVDDVRA*	14	0	0.0399099	0	0.0399099	0.572614
2581	Uniprot P16744 UL08	ASDVSSHLLTVTQSRWTIHHMYNKLLILALFTPVILESIIYVSGPQGGNV*	14	0	0.0399099	0	0.0399099	0.572614
2116	US26	DYPQTSDLECAKQYWQELNDHVREQTARYGPVRRYSVWCGMSSRLERAVK*	14	0	0.0399099	0	0.0399099	0.572614
893	UL69	DVCDLQKRPPETFSQPMHRAMAYVCSFSRVAVSLRRRALQVTGTPQFFDQ*	14	0	0.0399099	0	0.0399099	0.572614
1197	UL86	ERGLIHSFLQTLLRKAPPYFVVQTLVENATLARQALNRIQRSNILQSFKA*	33	4	0.0940734	0.0547345	0.0393388	0.56442
2409	ORFL131W	SVSETTIGHDRATAEPAPAEEPAPAGPESQSARAATAQTAVAMARSALAT*	28	3	0.0798198	0.0410509	0.0387689	0.556243
2484	Uniprot P16812 UL34	DELRHSDPAPLHESKKPRNARRPRTRVPPHEQKPEENEEEEEELFPSCKA*	23	2	0.0655663	0.0273673	0.038199	0.548067
1463	UL102	DGDGENNVVEVSSSTGGAHPPSDDATFTVHVRDATLHRVLIVDLVERVLA*	23	2	0.0655663	0.0273673	0.038199	0.548067
1097	UL80	VSSLAWPHDGVYLPKDAFFSLLGASRSAAPVMYPGAVAAPPSASPAPLPL*	23	2	0.0655663	0.0273673	0.038199	0.548067
86	UL8	THLALGEGFVPTMTSSRLSASENYDGNYEFTETANTTRTNTSDWITLGSS*	23	2	0.0655663	0.0273673	0.038199	0.548067
2462	Uniprot P16848 UL31	ENEGGETRTTGTTAVKRSHDGIPRQLAERLRLCRHMDPEQDYRLPAQDVV*	23	2	0.0655663	0.0273673	0.038199	0.548067
178	UL20	PIRTRRLLVPWIRESKMWVLPPPLPPRPPHLIEFPPSPPPSPGPMHMVVC*	23	2	0.0655663	0.0273673	0.038199	0.548067
37	RL12	IHNTTYSPVTSIAVNCTVAANETNNSSSKNCQQDIGTIRVKSTTLTAEEG*	23	2	0.0655663	0.0273673	0.038199	0.548067
1895	US8	LVETTEAVFRLRQWVPTDLDHLTLHLVPCTKCKPMWCQPRYHIRYFSYGN*	23	2	0.0655663	0.0273673	0.038199	0.548067
348	UL32	ILKPGASAALQSRRSTGIAAVGSPVKSTTGMKTVAFDLSSPQKSGTGPQP*	18	1	0.0513128	0.0136836	0.0376291	0.53989
557	UL47	LCRVLLPEQVTLYQNLVSIYNLTTFVKHIDAAVFKTVRDCVFDIATTLEH*	18	1	0.0513128	0.0136836	0.0376291	0.53989
114	UL11	TAAETPLQPSPQHQHLATHALWVLAVVIVIIIIIIFYFRIPQKLWLLWQH*	18	1	0.0513128	0.0136836	0.0376291	0.53989
2987	Uniprot P16849 UL33	TCNMTGPLFAIRTTEAVLNTFIIFVGGPLNAIVLITQLLTNRVLGYSTPT*	18	1	0.0513128	0.0136836	0.0376291	0.53989
2559	Uniprot P16758 UL20	DYVILTPLAVLTCGLQEAYILDKGRRYMYLFSVSCAGITGTVSIILVSLS*	18	1	0.0513128	0.0136836	0.0376291	0.53989
697	UL52	HTTFLPPTSPAPSTSSVAAATLCSPQRQAVSRYSGWSTEYTQWHSDLTTE*	13	0	0.0370592	0	0.0370592	0.531713
203	UL24	VNEGVLSPDQQKKTAVCLISDEGYVFCYVREDTAVYYLARNLMEFARVGL*	13	0	0.0370592	0	0.0370592	0.531713
3125	Uniprot P09724 US20	FLTVLVPIVCMFITYTLGNEHPSNATVLFIYLLANSLTAAIFQMCSESRV*	13	0	0.0370592	0	0.0370592	0.531713
1751	UL139	SCCGNSSESESKATHAYTNAAFTSSDATLPMGTTGSYTPPQDGSFPPPPR*	13	0	0.0370592	0	0.0370592	0.531713
2185	US34	AVSRVGPHGSGLVYRELHDFYGYLQLDLLGPVVAGNRSVRTWREQADRAR*	13	0	0.0370592	0	0.0370592	0.531713
1731	UL141	AEGEQVTIPCTVMTHSWPMVSIRARFCRSHDGSDELILDAVKGHRLMNGL*	13	0	0.0370592	0	0.0370592	0.531713
592	UL48	RALLEKMQVVFDPYGRQHGPALIAWVEEMLRYVESKPTNELSQRLQRFVT*	13	0	0.0370592	0	0.0370592	0.531713
1625	UL120	GSVTCWGSNGTFGAGTFIVRSMVNKTAGNTNTFIHFVEDSELVENPAYFR*	13	0	0.0370592	0	0.0370592	0.531713
3275	Uniprot P16726 CVC2	RHDAITGPAAAPSDVVAPSDAVAASAAAGASSTWLAQCAERPLPGNVPSY*	13	0	0.0370592	0	0.0370592	0.531713
3170	Uniprot P16781 UL43	RPATVPQRRPARIGHFRRRSASLSFLDWPDGSVTEGVRTTSASVAASAAR*	13	0	0.0370592	0	0.0370592	0.531713
1350	UL94	GRYQGHYGVGHVHRRRRRICHLPTLYQLSFGGPLGPASIDFLPSFSQVTS*	13	0	0.0370592	0	0.0370592	0.531713
3219	Uniprot P16784 ITP	APMTWPAGTGVAAAAEADRALREFLEAPWESAPQPPRLRMTPDTDHEEST*	13	0	0.0370592	0	0.0370592	0.531713
1367	UL95	LYRKAHVELSLSSNKVQHVEAVLRQVYTPGLLDHHNVCDVEALLWLLYCG*	13	0	0.0370592	0	0.0370592	0.531713
2306	ORFL235W	GRSRVCWVTSPSTLRQPALRPAFCGFCRVATASFMSTTAIRVTDPSRPKC*	13	0	0.0370592	0	0.0370592	0.531713
2347	ORFL299W	GMPATERPVFLQVFFAASPSPSRPTWWTSTAQELSRRRRYATCLIATSDV*	13	0	0.0370592	0	0.0370592	0.531713
3157	Uniprot P16767 UL36	ELAPTMKDFLRNGFRHRDHFHTMRDYQRPMVQYDDYWNAVMLYRGDVESL*	13	0	0.0370592	0	0.0370592	0.531713
2408	ORFL131W	EGREETAQSLVELISRGVRSVSETTIGHDRATAEPAPAEEPAPAGPESQS*	13	0	0.0370592	0	0.0370592	0.531713
531	UL46	YLTWEETRGRLQYVYLIIVYDYDGPETRPGIYVLTSSIAHWQTLVDVARG*	13	0	0.0370592	0	0.0370592	0.531713
504	UL45	CRDGQLSLSTFTMSTVGFDRVPQYDFLISADPFSRDASWAAMCKWMSTLS*	13	0	0.0370592	0	0.0370592	0.531713
124	UL13	TRWEESNVVSQTATRVRTWFVQRTTLWRRTWVPGQNPAAEAQELAIIPPA*	13	0	0.0370592	0	0.0370592	0.531713
78	UL6	ITNLAFTYGSWGVAMLLFAAVMVLVDLGLPQSAWRRWRSHVDDEERGLLM*	13	0	0.0370592	0	0.0370592	0.531713
3118	Uniprot P16741 UL121	LRDIRTCRVDADLGLLYAVCLILSFSIVAAALWKVDYDRSVAVGPKSYKS*	13	0	0.0370592	0	0.0370592	0.531713
122	UL13	CFGRGRLRHPAGSGPNTGGPRPGGAGLRQLRQQLTVRWQLFRLRCHGWTQ*	13	0	0.0370592	0	0.0370592	0.531713
2433	Uniprot F5HGG3 UL26	QLRVIGTIGLANLFSWDRSVAGVAADGSVLCYEISRENFVVRAADSLPQL*	13	0	0.0370592	0	0.0370592	0.531713
129	UL13	EVQEPQVTYPAGQGELNRRSQEENEEGGPCESPPMTTNTLTVACPPREPP*	13	0	0.0370592	0	0.0370592	0.531713
105	UL10	DAAHSAWILIIIIIIIVVILFFFKIPQRLREKWDTKGYLYKGTDGLPTTD*	13	0	0.0370592	0	0.0370592	0.531713
3160	Uniprot P16767 UL36	GYASYTIDDPFDECPDTHFAFWTHNTEVMKFKETSFSVVRAGGSIQTMEL*	32	4	0.0912227	0.0547345	0.0364881	0.523519
3422	Uniprot P12824 GH	ALSILSTMQPSTLETFPDLFCLPLGESFSALTVSEHVSYVVTNQYLIKGI*	27	3	0.0769691	0.0410509	0.0359182	0.515342
830	UL56	VYPSEWMVVKYMGFFNFSDCQDLNVLQKEMWMHVRELVLSVALYNETFGK*	22	2	0.0627156	0.0273673	0.0353483	0.507166
3221	Uniprot P16785 LTP	LSRLYEEEEETQRFLDGLSYDDPPNEQTIKRHPQLREMLRRDEQTRLRLI*	22	2	0.0627156	0.0273673	0.0353483	0.507166
445	UL38	SPVSEEDPAAAATPPSSAATTPPSSVVPASVESELSSSPPLPPVVVKDVM*	22	2	0.0627156	0.0273673	0.0353483	0.507166
214	UL25	LSPYSVSSDAPSSFELVRETGGTGAAKKPSEKKRSSSRRQPQIAAGAPRG*	22	2	0.0627156	0.0273673	0.0353483	0.507166
1793	UL148C	LTPAVFPAVLYLLALVVWVEMFCLVAVAVVEREIAWALLLRMLVVGLMVE*	22	2	0.0627156	0.0273673	0.0353483	0.507166
915	UL70	IIPTHASMGEFARLLLGSPFRQRVSAFVAYAVARNRRDYTELEQVDTQIN*	17	1	0.048462	0.0136836	0.0347784	0.498989
2154	US29	LLFWRRVALSPSTSKVDRAVKLCLRRMLGLPPPPSVAPPGEKKELPAQAA*	17	1	0.048462	0.0136836	0.0347784	0.498989
660	UL48A	HVVNVVLELPTEISEATHPVLATMLSKYTRMSSLFNDKCAFKLDLLRMIA*	17	1	0.048462	0.0136836	0.0347784	0.498989
2837	Uniprot P09711 J1I	CRGAAGWVCAGCVAGVCWVCRGCVGRVCQGVSRACAGCVVPGVSRACGGC*	17	1	0.048462	0.0136836	0.0347784	0.498989
3032	Uniprot P16764 UL29	PPSRLPPLPGHARRPRRKRCLVPEVFCTRDLADLCVRRDYEGLRRYLRRF*	17	1	0.048462	0.0136836	0.0347784	0.498989
2242	ORFL147C	SLAGARPDDSVSYVSESSHGDEFVTETMRSVFEMQRIRHGAGVSKVLRSE*	17	1	0.048462	0.0136836	0.0347784	0.498989
2790	Uniprot P16802 IR02	TSLVDGVGGSTSPGIASFAATLLHRYPINPSPRHDVSAYLCSLKNPSPRP*	17	1	0.048462	0.0136836	0.0347784	0.498989
1584	UL115	VKEFCLRHQLDPPLLRHLDKYYAGLPPELKQTRVNLPAHSRYGPQAVDAR*	17	1	0.048462	0.0136836	0.0347784	0.498989
831	UL56	CQDLNVLQKEMWMHVRELVLSVALYNETFGKQLSIACLRDELHPDRDVIL*	17	1	0.048462	0.0136836	0.0347784	0.498989
1139	UL83	VSQYTPDSTPCHRGDNQLQVQHTYFTGSEVENVSVNVHNPTGRSICPSQE*	17	1	0.048462	0.0136836	0.0347784	0.498989
1340	UL93	AAAQRARRQRERSAPKPQELLFGPRNESGPPAERTWYADVVRCVRTQVDL*	12	0	0.0342085	0	0.0342085	0.490812
2475	Uniprot P16719 UL01	GMQCNTKLLLPVALIPVVIILIGTLVPILLHEQKKAFYWRLFLQSQHVEA*	12	0	0.0342085	0	0.0342085	0.490812
946	UL71	AFLDENFKQLEITPADLRTFSRDTDVVNHLLKLLPLYRQCQSKCAFLKGY*	12	0	0.0342085	0	0.0342085	0.490812
1231	UL86	ACRELFLAVQFVGEHVKVLEVRAPLDHAQRQGLPDFISRQHVLYNGCCVV*	12	0	0.0342085	0	0.0342085	0.490812
1252	UL87	AVPCFCDGEVEGHGEHLVPTTQFCRGPLLYVHRRCCCGSVTAGRALSYHV*	12	0	0.0342085	0	0.0342085	0.490812
847	UL57	FNSLQLDAEADEVSLDARSAFVEARGLYVPAVSETLFYYVYTSWCQSLRF*	12	0	0.0342085	0	0.0342085	0.490812
921	UL70	LDVMQKYFSLDNFLHDYVETHLLRLDESPHSATSPHGLGLAGYGGRIDGT*	12	0	0.0342085	0	0.0342085	0.490812
2471	Uniprot P16762 UL26	ARYKHRGVIDRQGAAMTSRRAPDGGLNLDDFMRRQRGRHLDLPYPRGYTL*	12	0	0.0342085	0	0.0342085	0.490812
1107	UL80.5	VAGASPAVSSLAWPHDGVYLPKDAFFSLLGASRSAAPVMYPGAVAAPPSA*	12	0	0.0342085	0	0.0342085	0.490812
489	UL45	AEVAADTIGGDDSELEEGPLPGGDKEASAGNTNVSSGVACVAGFTSGGGV*	12	0	0.0342085	0	0.0342085	0.490812
71	UL6	CLFNKVWVSRYALVLILMVCASESSTSWAVTSNGLPNCSTVTRTAGQDAE*	12	0	0.0342085	0	0.0342085	0.490812
1610	UL117	LFDAVTLCASIVEKQPDVFNINVSLLTYPSIAAPHLPLYNEFTSFRLPTS*	12	0	0.0342085	0	0.0342085	0.490812
1960	US14	RYIATKMPVSHIIRSSLVLYATETLIYHTTLLMLTPVVWSARWDQMFSYL*	12	0	0.0342085	0	0.0342085	0.490812
2734	Uniprot P09695 TRS1	GRALRRDDEDWKPSRLPGEDSWYDLDETFWVLGSNRKNDVYQRRWKKTVL*	12	0	0.0342085	0	0.0342085	0.490812
89	UL7	TTTSTVTDAKSNVTGNVSLAPQLRAVAGFSHQTPLENNTHLALVGVVVFL*	12	0	0.0342085	0	0.0342085	0.490812
2629	Uniprot P08318 PP150	WDVRPLTETRGDLFSGDEDSDSSDGYPPNRQDPRFTDTLVDITDTETSAK*	12	0	0.0342085	0	0.0342085	0.490812
3351	Uniprot P16799 CVC1	NGAGTSSANGDGRFSNLEQRVARLLRGDEEFIYHAGPLEPPSKIRGHELV*	12	0	0.0342085	0	0.0342085	0.490812
1947	US13	AQTLRGSLLIYVGLVTMFKITLIVLSPNLWRLPWTTVFAAFRSSYCEGGG*	12	0	0.0342085	0	0.0342085	0.490812
1203	UL86	LLSSHITKETVSAPATYGNFVLSPENAVTAISYHSILADFNSYKAHLTSG*	12	0	0.0342085	0	0.0342085	0.490812
1729	UL141	CRRESLRTLPWLFWVLLSCPRLLEYSSSSFPFATADIAEKMWAENYETTS*	12	0	0.0342085	0	0.0342085	0.490812
3241	Uniprot P16785 LTP	QFLRENPPPIARVQQPPRRHRHRAAAAADDDGQIDHVQDDTSRTADSALV*	12	0	0.0342085	0	0.0342085	0.490812
273	UL29	SLYEANPELRLPFKKRRLVVGYFDSLSSLYLRGQPKFSSIWRGLRDAWTH*	12	0	0.0342085	0	0.0342085	0.490812
447	UL40	NKFSNTRIGFTCAVMAPRTLILTVGLLCMRIRSLLSSPVETTVTTAGVTS*	12	0	0.0342085	0	0.0342085	0.490812
1568	UL114	ARQLEMVYPAPEHVHRWSYLCPPEQVRVVIVGQDPYCDGSASGLAFGTLA*	12	0	0.0342085	0	0.0342085	0.490812
394	UL35	PVTDAASSSSASSSSSSASPNSVSLPSARSSSTRTTTPASTYTSAGTSST*	12	0	0.0342085	0	0.0342085	0.490812
283	UL29	WFRCPRRFCFSPLDSSATVAAKPVSSHTSPAYDVSEYVFSGRSVLDSVSG*	12	0	0.0342085	0	0.0342085	0.490812
2965	Uniprot P09705 US29	LLFWRRVALSPSTSKVDRAVKLCLRRMFGLPPPPSVAPPGEKKELPAQAA*	36	5	0.102626	0.0684182	0.0342073	0.490795
3115	Uniprot P16741 UL121	SSGRLTRVLVFHDDGEEGGDLHLTDTRHCTSCTHPYVISLVTPLTINATL*	26	3	0.0741184	0.0410509	0.0330675	0.474441
1411	UL98	SGGGGSHYTGSRAGVSPGIQFGIKHEGLVKTLVECYVMHGREPVRDGLGL*	26	3	0.0741184	0.0410509	0.0330675	0.474441
716	UL52	LHPHHVQEVKLAICHDNYYISRLPRRVWLCITLFKAFQITKRTYKGKVHL*	21	2	0.0598649	0.0273673	0.0324976	0.466265
2219	ORFL119C	SQIVSQTAGAAAHHVLDQRVDGGVQVMRYGARHELGQQVHIGRDGYTAEV*	21	2	0.0598649	0.0273673	0.0324976	0.466265
208	UL24	FENSVEGGHLLRNIKTAFGMRVLGLGTVSLKGENAPFPHLRWPVDLIPIV*	21	2	0.0598649	0.0273673	0.0324976	0.466265
3031	Uniprot P16764 UL29	SGRRKGCSAATASSSSSSPPSRLPPLPGHARRPRRKRCLVPEVFCTRDLA*	21	2	0.0598649	0.0273673	0.0324976	0.466265
1958	US14	LTVMVSVLASTYTWLHKTLLCLYTVFVGCILAVLFQDVRYIATKMPVSHI*	21	2	0.0598649	0.0273673	0.0324976	0.466265
3406	Uniprot P12824 GH	PTTVPPPIDLSIPHVWMPPQTTPHDWKGSHTTSGLHRPHFNQTCILFDGH*	21	2	0.0598649	0.0273673	0.0324976	0.466265
2472	Uniprot P16762 UL26	SYFEDVERAAQGRLRHGNRSGLRRDADGQVIRESACYVSRVLLRHRVTPG*	21	2	0.0598649	0.0273673	0.0324976	0.466265
2190	US34	CHGPLSTPKSACLAEVGVANASFLSRFNVGDFHGASWENGTAPDGEPGVC*	21	2	0.0598649	0.0273673	0.0324976	0.466265
1902	US9	ETELPQVDARLSYVMLTVYPCSACNRSVLHCRPASRLPWLPLRVTPSDLE*	45	7	0.128282	0.0957854	0.0324964	0.466248
2854	Uniprot P21602 TR14	YKESRNTENTIGSNIIKTIEKANIPLGIHAVWAGVVVSVALIALYMGSHR*	16	1	0.0456113	0.0136836	0.0319277	0.458088
814	UL56	KRLQGLLCNHIAVHRPSSQSDVNIQTVEQDLLDLTTRIPHLAGVLSALKS*	16	1	0.0456113	0.0136836	0.0319277	0.458088
1328	UL92	LFIQLIIGIYSKQTKYDACVIKVSRKKREDALLKQMRSEYGNAPVFGSGV*	16	1	0.0456113	0.0136836	0.0319277	0.458088
693	UL51	EDAEPAAGTSGGLEGGGGDDEDGEDGHALPDLDDDLLLQFEPMLPRVYDL*	16	1	0.0456113	0.0136836	0.0319277	0.458088
252	UL27	AGDVARVQDSVSRDLGFADWSQTLVDDYFLLPAGWACANPRRGYAMYLAS*	16	1	0.0456113	0.0136836	0.0319277	0.458088
262	UL29	LVPEVFCTRDLADLCVRRDYEGLRRYLRRFEGSCVSLGWPSQCIYVVGGE*	16	1	0.0456113	0.0136836	0.0319277	0.458088
1704	UL147	VRYLSLTAYMLLAICPIAVRLLELEDYDKRCRCNNQILLNTLPVGTELLK*	16	1	0.0456113	0.0136836	0.0319277	0.458088
1766	UL136	GGVTSSATRTTSSNALLPEWMDAVHVAVQAAVQATVQVSGPRENAVSPAT*	16	1	0.0456113	0.0136836	0.0319277	0.458088
2585	Uniprot P16744 UL08	TVKPKPLETTTASNVTTIVTTTPTVIGTKSNVTGNASLAPQLRAVAGFLN*	16	1	0.0456113	0.0136836	0.0319277	0.458088
2395	ORFS365W	HFQNRCGVSIAPQRSHCTGTYSGRACLYHLLAAVPPDAVCGHVKTPQMDL*	16	1	0.0456113	0.0136836	0.0319277	0.458088
580	UL48	VYHCEGLHQVLMVLTGFGVQLSPAFYYEALFLYMLDVATVPEAEIAARLV*	16	1	0.0456113	0.0136836	0.0319277	0.458088
84	UL8	TTTSTVTDAKSNVTGNVSLAPQLRAVAGFSHQTPLENNTHLALGEGFVPT*	16	1	0.0456113	0.0136836	0.0319277	0.458088
2437	Uniprot F5HGG3 UL26	SGLRRDADGQVIRESACYVSRALLRHRVTPGKQEITDAMFEAGNVPSALL*	16	1	0.0456113	0.0136836	0.0319277	0.458088
579	UL48	EDHMLVFDPHSSAECHNAAVYHCEGLHQVLMVLTGFGVQLSPAFYYEALF*	16	1	0.0456113	0.0136836	0.0319277	0.458088
1826	UL150A	LSDLAGEAVGELVGSVVAYVILERLWLAARGWVCETGVEAEEAMARRRQR*	16	1	0.0456113	0.0136836	0.0319277	0.458088
191	UL23	GASGAMYLWTDHIYSDSLTFVAESITEFLNIGLRRCNFITVPEELPHTAS*	11	0	0.0313578	0	0.0313578	0.449911
1635	UL121	LRDIRTCRVDADLGLLYAVCLILSFSIVTAALWKVDYDRSVAVVSKSYKS*	11	0	0.0313578	0	0.0313578	0.449911
1637	UL122	SKVPRPETPVTKATTFLQTMLRKEVNSQLSLGDPLFPELAEESLKTFEQV*	11	0	0.0313578	0	0.0313578	0.449911
2324	ORFL251W	ALLTMISENGNLQVTYVRHYLKNHGESSGGGGGCGAASTASAVCVSSLGG*	11	0	0.0313578	0	0.0313578	0.449911
1423	UL98	YIKKHPDPERIDFRDLPTVYLVSAIFREREESELGCELLAGGRVFHCDHI*	11	0	0.0313578	0	0.0313578	0.449911
3256	Uniprot P09715 IRS1	KHKPPDKPPRLCKTGPGPPPLPPKQRHGSTDGKVSAPRQSEHHKRQTRPP*	11	0	0.0313578	0	0.0313578	0.449911
1032	UL76	RAARGKRAALPRARASAVAGGRGGGNARRGLARGRAHGPGAQTVSASGAE*	11	0	0.0313578	0	0.0313578	0.449911
1325	UL92	DLGSGCALVSTLEGSVCVKTGLVYEALYPVARSHLLEPIEEAALDDVNII*	11	0	0.0313578	0	0.0313578	0.449911
1676	UL124	LSLPSASAVQAHSPSSFSDTYPTATALCGTLVVVGIVLCLSLASTVRSKE*	11	0	0.0313578	0	0.0313578	0.449911
1903	US9	PCSACNRSVLHCRPASRLPWLPLRVTPSDLERLFAERRYLTFLYVVLVQF*	11	0	0.0313578	0	0.0313578	0.449911
121	UL13	PRPSFPPPDPPSQPAEDARDADAERAESPHTAESTVSHDASDNAVRRRHE*	11	0	0.0313578	0	0.0313578	0.449911
803	UL55	AIAVVIITYLIYTRQRRLCTQPLQNLFPYLVSADGTTVTSGSTKDTSLQA*	11	0	0.0313578	0	0.0313578	0.449911
2545	Uniprot P16847 UL28	FSSIWRGLRDAWTHKRPKPRERASGVHLQRYVRATAGRWLPLCWPPLHGI*	11	0	0.0313578	0	0.0313578	0.449911
132	UL14	WGNCCLDAPPVVRSPCLQPVRDRNRERNPGSPQLLPYGDRLEVACIFPAH*	11	0	0.0313578	0	0.0313578	0.449911
790	UL55	TCQLTFWEASERTIRSEAEDSYHFSSAKMTATFLSKKQEVNMSDSALDCV*	11	0	0.0313578	0	0.0313578	0.449911
1754	UL138	RMFLSYRWLIRCCELYGEYERRFADLSSLGLGAVRRESDRRYRFSERPDE*	11	0	0.0313578	0	0.0313578	0.449911
833	UL56	RDELHPDRDVILTYNKEWPLLLRHEGSLYKSKDLYLLLYRHLSRPDESGD*	11	0	0.0313578	0	0.0313578	0.449911
2767	Uniprot P16791 NEC2	WWRARSGPSRPQSGPWLPARFATLGPLVLALLLVLALLWRGHGQSSSPTR*	11	0	0.0313578	0	0.0313578	0.449911
3	RL1	CAQARQHLYGQTQPQLHAYPNANPQESAHFRTENQHQLTNLLHNIGEGAA*	11	0	0.0313578	0	0.0313578	0.449911
1	RL1	HTLPLHHSTTQPHVQTSDKHADKQHRTQMELDAADYAACAQARQHLYGQT*	11	0	0.0313578	0	0.0313578	0.449911
867	UL57	PKNVPIGDMGEFNAFVKFLVAVTADYQEHDLLDVAPDCVLSYVESRFHNK*	11	0	0.0313578	0	0.0313578	0.449911
2698	Uniprot P16818 UL61	PGLGRGGWGVGREAGGSGRSVRTAARPEPCRGLRRGAAGTPGFIGFQMPR*	11	0	0.0313578	0	0.0313578	0.449911
1608	UL117	RVLDCIRPVVPRSTSYHETGVYQMWVSGATKKDLFDAVTLCASIVEKQPD*	11	0	0.0313578	0	0.0313578	0.449911
1483	UL104	DLTLSTIRSILAADERLRIKASSYLGVGRGVDDEAVIDIFPTGQTMSFLR*	11	0	0.0313578	0	0.0313578	0.449911
1927	US12	PWRVTTPYLRDTLPFWSTLLPCALRCHAYWLERQRRPGTLMLVMVYTTLT*	11	0	0.0313578	0	0.0313578	0.449911
2028	US21	SLRGQVQIARSVFLLRIYILIWVQCLILMSVCAFCWLVLPHRLEQLFSSV*	11	0	0.0313578	0	0.0313578	0.449911
1431	UL99	KPSKHHHHQQSSIMQETDDLDEEDTSIYLSPPPVPPVQVVAKRLPRPDTP*	11	0	0.0313578	0	0.0313578	0.449911
2696	Uniprot P16818 UL61	GSRRRSPGAARDPGPEPGEERGGGGKPPLGSPRATDGNRDPGAGVPARPG*	11	0	0.0313578	0	0.0313578	0.449911
3043	Uniprot P16764 UL29	FFHRVRILCGDTGTVYAALVGQDKLVRLARDLRGFVRVGLALLIDDFRYE*	11	0	0.0313578	0	0.0313578	0.449911
62	UL4	LGWGHKSICSFFPKLQGNKEQHYMYGITNLTYNCTYDRLTLLNLTTENSG*	11	0	0.0313578	0	0.0313578	0.449911
514	UL45	YFDLSVLRELVTEAVVWGNARLDALMSASEWWVESALEKLRPLHIGVAGL*	11	0	0.0313578	0	0.0313578	0.449911
533	UL46	SFVNRRITRPRQIPLCTGVIQKLGWCLADDIHTSFLVHKELKLSVVRLDN*	11	0	0.0313578	0	0.0313578	0.449911
1091	UL80	SGDPFRSDSYGLLGNSVDALYIRERLPKLRYDKQLVGVTERESYVKASVS*	11	0	0.0313578	0	0.0313578	0.449911
1508	UL105	LILNLSSAAKIERIVDKVKSLSRERFAPEDFSFQWFRSISRVERTTDNNP*	11	0	0.0313578	0	0.0313578	0.449911
2097	US24	DPHEGAWERLDPNTLVLHRYDTNSQSYVLDPDIVGVEAAEREAAGHQDDT*	11	0	0.0313578	0	0.0313578	0.449911
2263	ORFL151C	GTAVSGYTTSRRDNAPNKNTGHRYVYTTSILIAVVTSVDTQHRSPSRCFM*	11	0	0.0313578	0	0.0313578	0.449911
2897	Uniprot P16755 UL13	ELQYLVEEQRRRNQSRNAIPRPSFPPPDPPSQPAEDARDADAERTESPHS*	35	5	0.0997748	0.0684182	0.0313566	0.449894
947	UL71	FSRDTDVVNHLLKLLPLYRQCQSKCAFLKGYLSEGCLPHTRPAAEVECKK*	35	5	0.0997748	0.0684182	0.0313566	0.449894
2020	US20	CVENYSFFLTVLVPIVCMFITYTLGNEHPSNATVLFIYLLANSLTAAIFQ*	30	4	0.0855213	0.0547345	0.0307867	0.441717
2655	Uniprot P09719 US14	WLRRTAIVMRVYGLLTLETAFSVLISALVWLGYPSLGYKCSDDPSPLLLS*	30	4	0.0855213	0.0547345	0.0307867	0.441717
1217	UL86	YEETLRLFKTTVTSPNYPELCYLVDVLVHGNVDAFLLIRTFVARCIVNMF*	54	9	0.153938	0.123153	0.0307855	0.4417
1393	UL97	GEVWPLDRYRVVKVARKHSETVLTVWMSGLIRTRAAGEQQQPPSLVGTGV*	25	3	0.0712677	0.0410509	0.0302168	0.43354
1745	UL140	LTEAVDSVDDWATTSVFYATSDETADTERRDSQQLLIELPPEPLPPDVVA*	25	3	0.0712677	0.0410509	0.0302168	0.43354
1541	UL111A	RPEDYATRLQDLRVTFHRVKPTLQREDDYSVWLDGTVVKGCWGCSVMDWL*	20	2	0.0570142	0.0273673	0.0296469	0.425364
931	UL70	LFGYTHPDRHPVYFFKSACPPNSVPVDAAGAPFDDDDYLDYRDERDTEED*	20	2	0.0570142	0.0273673	0.0296469	0.425364
1520	UL105	RKGVDVLSALIQNEVLINYCDIADNWVMFIHNKRCTDLDFGDLLKYMEFG*	20	2	0.0570142	0.0273673	0.0296469	0.425364
2319	ORFL251W	SVNQTFDVRQFVFDNARLVNCVDGDGKVLHLNKGWLCATIMQHGEASAGA*	20	2	0.0570142	0.0273673	0.0296469	0.425364
2603	Uniprot P16747 UL67	RGEEARRARAPSYEEQESSSFFHSKAHFFMWGRESMSFVYLHSVESYSLQ*	20	2	0.0570142	0.0273673	0.0296469	0.425364
854	UL57	LSTHVAALVFSANSVLYQHRLVYLQSSARHPSAGGTASQETLLKAIQFTN*	15	1	0.0427606	0.0136836	0.029077	0.417187
1580	UL115	WMTVMRGYSECGDGSPAVYTCVDDLCRGYDLTRLSYGRSIFTEHVLGFEL*	15	1	0.0427606	0.0136836	0.029077	0.417187
2008	US19	LHVVPLEWTVEEVVPYLERLAVWLRASVLVAFQLTATVALSVLSWWLMPP*	15	1	0.0427606	0.0136836	0.029077	0.417187
3260	Uniprot P09710 IR01	CAQARQHLYDQTQPLLLAYPNTNPQDSAHFPTENQHQLTHPLHNIGEGAA*	15	1	0.0427606	0.0136836	0.029077	0.417187
1250	UL87	VERVRAVFAALYRACPIHVRTEPERVKLVLGRLLLGPVAVPCFCDGEVEG*	15	1	0.0427606	0.0136836	0.029077	0.417187
900	UL69	QHYSEGELEEDEDSDDASSQDLVRATDRHGDTVVYKTTAVPPSPPAPLAG*	15	1	0.0427606	0.0136836	0.029077	0.417187
2725	Uniprot P09695 TRS1	PTVMVGSTAMAGPAASGTVPRAMLVVLLDELGAVFGYCPLDGHVYPLAAE*	15	1	0.0427606	0.0136836	0.029077	0.417187
2417	ORFL206W	RSSSAMEAPSTESCCCDGEWDVDRECSVDLTWCVIADRQPRFSVCFDEIK*	15	1	0.0427606	0.0136836	0.029077	0.417187
1201	UL86	EAATDSILDNPTTYTTSSGAKISGVMVSTANVMQIIMSLLSSHITKETVS*	15	1	0.0427606	0.0136836	0.029077	0.417187
1727	UL142	TPEHAITTLYTTPPNAITIKDTTQSHTVQTPSFNDTHNVTEHTLNISYVL*	15	1	0.0427606	0.0136836	0.029077	0.417187
2021	US20	ITYTLGNEHPSNATVLFIYLLANSLTAAIFQMCSESRVLVGSYVMTLALF*	10	0	0.0285071	0	0.0285071	0.40901
1094	UL80	AGARVPSSSPSPPVEPPSPVQPPALPASPSVLPAESPPSLSPSEPAEAAS*	10	0	0.0285071	0	0.0285071	0.40901
810	UL56	SRQPDRAAFYRTVLRLDRCDRHHTVELQFTDNVRFSVSLATLNDIERFLC*	10	0	0.0285071	0	0.0285071	0.40901
391	UL35	EANVYLCPGYLHFSAYKLLKKIQSVSDARERGEFGDEDEEQENDGEPREA*	10	0	0.0285071	0	0.0285071	0.40901
916	UL70	FRQRVSAFVAYAVARNRRDYTELEQVDTQINAFRERARLPDTVCVHYVYL*	10	0	0.0285071	0	0.0285071	0.40901
1234	UL86	DGGFPLPTAFAHEYHNWLRSPFSRYSATCPNVLHSVMTLAAMLYKISPVS*	10	0	0.0285071	0	0.0285071	0.40901
3027	Uniprot P09722 US22	AKTAREMSGLNLVIRTPGRTEVEPLLMLGSIEGLRACRPFDHMPAADFRD*	10	0	0.0285071	0	0.0285071	0.40901
3337	Uniprot P16750 GO	FTTFNPMFFNVPRWNTKLYVGPTKVNVDSQTIYFLGLTALLLRYAQRNCT*	10	0	0.0285071	0	0.0285071	0.40901
2054	US22	WHGALGTITRSQLESALDWFLRPTRGTDKVPNNSSAWGRTDLLPTGALQD*	10	0	0.0285071	0	0.0285071	0.40901
2764	Uniprot P16791 NEC2	GKAAAAAAGQDVGGSARRPLEEHVSRRRGVSTHHRHPPSPPCAPSLERTG*	10	0	0.0285071	0	0.0285071	0.40901
3248	Uniprot P09715 IRS1	FMFREQRGDPINDPLAFRLSDARTLGLDLTTVMTERQSQLPEKYIGFYQI*	10	0	0.0285071	0	0.0285071	0.40901
970	UL72	AVFTTHRFTYLPVGSHPLGQMIVPPTPDIGFTHTPEHALLQRTPSPVDDD*	10	0	0.0285071	0	0.0285071	0.40901
2072	US23	DSLEELFRAGLMKVYVRRRYEHGLRRAARLERNGGCVHMGEAARLHFTMF*	10	0	0.0285071	0	0.0285071	0.40901
2421	ORFL71C	RRSVVCDGPPGSPTDSARHMSDLASLALTAEFGLGCLEAYVRINAGQVLP*	10	0	0.0285071	0	0.0285071	0.40901
247	UL27	CSMTEELYLRLDGTLCLFLEPEERELIGRCLPAALCRGLPVKYRTHRAAV*	10	0	0.0285071	0	0.0285071	0.40901
1415	UL98	TLLVEPCARVYEIKCRYKYLRKKEDPFVQNVLRRHDAAAVASLLQSHPVP*	10	0	0.0285071	0	0.0285071	0.40901
3286	Uniprot P16726 CVC2	PGYGTITEELVQERLSGQVRDDVLSLWSRRLLVGKLGRDVPVFVHEQQYL*	10	0	0.0285071	0	0.0285071	0.40901
3278	Uniprot P16726 CVC2	LYTQPRWKRVYHLAQMDNFSISQELLLGVVNALENVTVYPTYDCVLSDLE*	10	0	0.0285071	0	0.0285071	0.40901
2774	Uniprot P17144 J1S	RPGGCVPGVSRACVGCVGGVLAGCVRVCRGRVPGVSCRVCRGRVAGVPAG*	10	0	0.0285071	0	0.0285071	0.40901
169	UL19	FVLDHGSVRIERPSQSEVDCASLMETLKRIRLRNSWVASEDELDVSRRDA*	10	0	0.0285071	0	0.0285071	0.40901
1072	UL78	LAVCYFSTSVRDVAEAVKKSSSRCYADATSAAVVVTTTTSEKATLVEHAE*	10	0	0.0285071	0	0.0285071	0.40901
1376	UL96	QALTVMRVAAREQTRYSQRTTQCVAAHLLEQRAAVQQELQRARQLQSGNV*	10	0	0.0285071	0	0.0285071	0.40901
1607	UL117	PHTPQAVATFKFFHQDPNRVLDCIRPVVPRSTSYHETGVYQMWVSGATKK*	10	0	0.0285071	0	0.0285071	0.40901
2990	Uniprot P16849 UL33	STNFLTLTVLPFIVLSNQWLLPAGVASCKFLSVIYYSSCTVGFATVALIA*	10	0	0.0285071	0	0.0285071	0.40901
928	UL70	TQFYYTRHEVFNERLPVFNFVADFDLRLRDGVSGLARHTVFELCRGLRRV*	10	0	0.0285071	0	0.0285071	0.40901
710	UL52	TVCLLCELMACSYYDNVVLRELYRRVVSYCQNNVKMVDRIQLVLADLLRE*	10	0	0.0285071	0	0.0285071	0.40901
2192	TRS1	ARRLLPELDREQWERPRWDALHLHPRAALWAREPHGQLAFLLRPGRGEAE*	10	0	0.0285071	0	0.0285071	0.40901
1803	UL150	AQRGTSNRATSQRASLNAVHHKLCGAMISSSWSTTCTPAIMDLPSLSVEL*	10	0	0.0285071	0	0.0285071	0.40901
2636	Uniprot P08318 PP150	GAGTSSASSARQPSASASVLSPTEDDVVSPATSPLSMLSSASPSPAKSAP*	10	0	0.0285071	0	0.0285071	0.40901
1790	UL148A	YLWYVRRQLVAFCLEKVCVRCCGKDETTPLVEDAEPPAELEMVEVSDECY*	10	0	0.0285071	0	0.0285071	0.40901
1229	UL86	LLMPAATAVSTSGTTSKESTSGVTPEDSIAAQRQAVGEMLTELVEDVATD*	10	0	0.0285071	0	0.0285071	0.40901
764	UL54	TREGDSEESSTLPEGLETSSGGLNERRVEARVIYGDTDSVFVRFRGLTPQ*	10	0	0.0285071	0	0.0285071	0.40901
496	UL45	LPSDRNALWREMDTVSRHSAGLGSFRLFQLIMRHGPCLIRHSPRCDLLLG*	10	0	0.0285071	0	0.0285071	0.40901
2230	ORFL130W	YVMRLLSGARVSYRRSCRRRASSARLVVQTQCPQRHQVSRTRVAKRLHRL*	10	0	0.0285071	0	0.0285071	0.40901
3229	Uniprot P16785 LTP	VLPNPRKPQATTSLGAFTRGLNALERHVQLGHQYLLNKLNGSSLVYRLED*	10	0	0.0285071	0	0.0285071	0.40901
488	UL45	CRPGRIPSRSAETETEESSAEVAADTIGGDDSELEEGPLPGGDKEASAGN*	10	0	0.0285071	0	0.0285071	0.40901
404	UL36	ELAPTMKDFLRHGFRHCDHFHTMRDYQRPMVQYDDYWNAVMLYRGDVESL*	10	0	0.0285071	0	0.0285071	0.40901
3022	Uniprot P16820 UL63	ISHQYHERPIALYTNLVILGQPPEKPTRDRAGAARTSRPIPPPVGDLHLF*	29	4	0.0826705	0.0547345	0.027936	0.400816
1997	US18	GDTASVSEHHESPTVTIVPLHRSHALVAEQQLFQWLKRFKLLMEVYHGLV*	24	3	0.068417	0.0410509	0.0273661	0.392639
384	UL35	EPLKTRLLRGLIRLCRAAQTGVKPEDISVHLGADDVTFGVLKRALVRLHR*	24	3	0.068417	0.0410509	0.0273661	0.392639
1018	UL75	CLPLGESFSALTVSEHVSYIVTNQYLIKGISYPVSTTVVGQSLIITQTDS*	24	3	0.068417	0.0410509	0.0273661	0.392639
2048	US22	PFDHMPAADFRDLLNFIRQRLCCEWYVVGLVGYYLAYGPFVPSGMVLLDK*	24	3	0.068417	0.0410509	0.0273661	0.392639
2521	Uniprot P16833 UL116	KRRRRWRGWLLFPALCFCLLCEAVETNATTVTSTTAAAATTNTTVATTGT*	19	2	0.0541635	0.0273673	0.0267962	0.384463
605	UL48	LSRLYEEEEETQRFLDGLSYDDPPTEQTIKRHPQLREMLRRDEQTRLRLI*	19	2	0.0541635	0.0273673	0.0267962	0.384463
1253	UL87	TTQFCRGPLLYVHRRCCCGSVTAGRALSYHVLENHVATHVLRGLLSLTEW*	19	2	0.0541635	0.0273673	0.0267962	0.384463
767	UL54	EGASGLSMKGVDLVRKTACEFVKGVTRDVLSLLFEDREVSEAAVRLSRLS*	19	2	0.0541635	0.0273673	0.0267962	0.384463
1192	UL86	CNRLEWVYFLTSGLAAAAHAIKFHDLNKLTTGKMLFHVQVPRVASGAGLP*	19	2	0.0541635	0.0273673	0.0267962	0.384463
1788	UL148A	SSDSNFDPWIPVCVVVVMTSVVLFAGLHVYLWYVRRQLVAFCLEKVCVRC*	19	2	0.0541635	0.0273673	0.0267962	0.384463
2508	Uniprot P09699 US26	EDSDDDDFFVYVEEIEPPSQARLVLLLGRYETVWCLDRDRGVLYYLAHSL*	19	2	0.0541635	0.0273673	0.0267962	0.384463
1816	UL150	RRESHSAPPTSRTLPDTILAVKRRSVAQRSHVRLDAKPGLNDRDGFRRRL*	14	1	0.0399099	0.0136836	0.0262263	0.376286
1859	US1	VSVLSDGDQQPWWRRLRVKRPKFPSWARRWTQRHDSEERASQQAKNDSTS*	14	1	0.0399099	0.0136836	0.0262263	0.376286
633	UL48	VTQAGEPIYLVTDYGNVAFKYLALRDDGRPLAWRRRCSGGGLKNVVTTRY*	14	1	0.0399099	0.0136836	0.0262263	0.376286
536	UL47	ATDKAEALNTVSQLEIGAVDAQDVTASAVRAFVGALPSSGYHFGFVRQNV*	14	1	0.0399099	0.0136836	0.0262263	0.376286
1243	UL86	ANKTLFKTIDEYLLRAKDCIRGDTDTQYVCVEGTEQLIENPCRLTQEALP*	14	1	0.0399099	0.0136836	0.0262263	0.376286
17	RL9A	SLDAASHQPAARRLLDSALVRRVLACMIIVIMIAISIWILTYVLFL*	14	1	0.0399099	0.0136836	0.0262263	0.376286
1236	UL86	LLYSGKSCTSVIINNPIVTKEERDISTTYHVTQNINTVDMGLGYTSNTCV*	14	1	0.0399099	0.0136836	0.0262263	0.376286
2851	Uniprot P21602 TR14	SKKCNQTEKWHNVDWIHYEYPTHKMCELGNYHQTTPRHDICFDCNDTSLT*	14	1	0.0399099	0.0136836	0.0262263	0.376286
2470	Uniprot P16797 UL91	NDILDACSHPDVNVAETSNTCRPCPSPVPSAPKTVSGAQTSCATPRAPVT*	14	1	0.0399099	0.0136836	0.0262263	0.376286
255	UL27	CDFLELVQRIPDYRSVSLRIKRELLCLHVFKLRRGCRAPPTPEAVRVQRL*	14	1	0.0399099	0.0136836	0.0262263	0.376286
1873	US3	RMDYSSQTINWYLQRSMRDDNWGLLFRTLLVYLFSLVVLVLLTVGVSARL*	14	1	0.0399099	0.0136836	0.0262263	0.376286
2642	Uniprot P08318 PP150	SSTAKSSVSNAPPVASPSILKPGASAALQSRRSTGTAAVGSPVKSTTGMK*	14	1	0.0399099	0.0136836	0.0262263	0.376286
1161	UL84	SNEDSDVRPAFSLFPARPGCHILRSVIDQQLTRMAIVRLSLNLFALRIIT*	14	1	0.0399099	0.0136836	0.0262263	0.376286
2101	US26	RQSYRYASGAVVRRTLKGLRKLILCQDLRQDIRHLVRSYADMNISLPVSA*	9	0	0.0256564	0	0.0256564	0.368109
1417	UL98	AVASLLQSHPVPGVEFRGERETPSAREFLLSHDAALFRATLKRARPLKPP*	9	0	0.0256564	0	0.0256564	0.368109
2775	Uniprot P17144 J1S	VLAGCVRVCRGRVPGVSCRVCRGRVAGVPAGCGGGVCRRCARPRGVRLRR*	9	0	0.0256564	0	0.0256564	0.368109
3321	Uniprot P16795 GN	EWNTLVLGLLVLSVVAESSGNNSSTSTSATTSKSSASVSTTKLTTVATTS*	9	0	0.0256564	0	0.0256564	0.368109
1569	UL114	LCPPEQVRVVIVGQDPYCDGSASGLAFGTLAGRPPPPSLNNVFRELARTV*	9	0	0.0256564	0	0.0256564	0.368109
1535	UL105	TTFRDIFLKRYQLMQRLTGGRFATLPLVTYNRRNVVFKANCQISSQTGSF*	9	0	0.0256564	0	0.0256564	0.368109
233	UL25	FSQVPPDEREEDTLREMALKAFMEANGNHPEQICRSPPPPLPPRDYPQRD*	9	0	0.0256564	0	0.0256564	0.368109
2293	ORFL211W	VCGRESLCVRFAMVVDGLGGGLRVVRIDGQHAGGTPARVVGDLKVINVHR*	9	0	0.0256564	0	0.0256564	0.368109
3054	Uniprot P16770 UL117	QLQISASCGNAFQALKSALLKLHNVTVLAGQQLITQTMPHTPQAVATFKF*	9	0	0.0256564	0	0.0256564	0.368109
3049	Uniprot P16770 UL117	ALGQHPQNPGISGPAAMDHSEFLTSFRREVDRQTVLTAESAPATAEVCLG*	9	0	0.0256564	0	0.0256564	0.368109
639	UL48	EQRPGRGTVLRLSLQEFCVLIAALYPEYIYTVLKYPVQMSLPSLTAHLHQ*	9	0	0.0256564	0	0.0256564	0.368109
337	UL32	KAKLSSPMTTTSTSQKPVLGKRVATPHASARAQTVTSTPVQGRLEKQVSG*	9	0	0.0256564	0	0.0256564	0.368109
254	UL27	IIRLLRASIRHEYTACIRMLSGDVQRLIRLFKGEAALLRKGLAQNPVQRR*	9	0	0.0256564	0	0.0256564	0.368109
3430	Uniprot P17147 DBP	ALEAYMPEADRVPTDLAALCAAVGCQASETTVHVVVGNGLKEFLFAGQLI*	9	0	0.0256564	0	0.0256564	0.368109
2812	Uniprot P16808 IR10	DQCLAYRSLTRKKLEQHAAKKQNIYERIPYRPSRQKDNSPLIEPTGTDDE*	9	0	0.0256564	0	0.0256564	0.368109
1215	UL86	LHPFFDFTHCQENSETVALCTPRIVIGNLPDGLAPGPFHELRTWEIMEHM*	9	0	0.0256564	0	0.0256564	0.368109
2448	Uniprot F5H8Q3 UL148	HYLEEMALQVEILKPRGVRHRAIIHHPKLQPGVGLWIDFCVYRYNARLTR*	9	0	0.0256564	0	0.0256564	0.368109
301	UL31	SESSVVLQPLITKGGLCSSMAVYDEETMRQSQAVQIGFLHTQLVMVPFVP*	9	0	0.0256564	0	0.0256564	0.368109
1160	UL84	QLGEANGESQTAPATSQEEETAASHEPEKKKEKEEKKEEEDEDDRNDDRE*	9	0	0.0256564	0	0.0256564	0.368109
335	UL32	DQTAESPVEDSEEEDDDSSDTGSVVSLGHTTPSSDYNNDVISPPSQTPEQ*	9	0	0.0256564	0	0.0256564	0.368109
2241	ORFL137W.iORF1	ARAPASSTYGRSAGRRGGRLIPGESSTPRQPLPSLRIPDAQPRHLGGRRT*	9	0	0.0256564	0	0.0256564	0.368109
2728	Uniprot P09695 TRS1	GVLGALALGRESAPAAEAARRLLPELDREQWERPRWDALHLHPRAALWAR*	9	0	0.0256564	0	0.0256564	0.368109
2329	ORFL251W	SCQRRRAGLSSSTTAASRGPPQLSPQPALAPQQSHVRHSSPPVLYPQVPS*	9	0	0.0256564	0	0.0256564	0.368109
2829	Uniprot P16809 IR11	RMPPLCIITDAYKETTRQGGAAFACTRQNLTLYNLTVKDTGVYLLQDQYT*	9	0	0.0256564	0	0.0256564	0.368109
2167	US30	ENIRKDNESDVNGGIRWALYIQTGDAKYGIRNQHLSIRLMYPGEKNTQQL*	9	0	0.0256564	0	0.0256564	0.368109
1309	UL89	SDATCFLTRLNNAPFDMLNVVSYVCEEHLHSFTEKGDATACPCYRLHKPT*	9	0	0.0256564	0	0.0256564	0.368109
777	UL55	ESRIWCLVVCVNLCIVCLGAAVSSSSTRGTSATHSHHSSHTTSAAHSRSG*	9	0	0.0256564	0	0.0256564	0.368109
2975	Uniprot P09701 US23	STMPELRDQLLDDVICCPERLIVLGKCVIMVEDHYEETELVLCMGGGTRL*	9	0	0.0256564	0	0.0256564	0.368109
1739	UL141	IFTVCFLCYLCYLQCCGRWCPTPGRGRRGGEGYRRLPTYDSYPGVKKMKR*	9	0	0.0256564	0	0.0256564	0.368109
805	UL55	VYNSGRKGPGPPSSDASTAAPPYTNEQAYQMLLALARLDAEQRAQQNGTD*	9	0	0.0256564	0	0.0256564	0.368109
3137	Uniprot P16843 UL10	SDPKNYCRRKCPPNGNCEFPTCFTLSLISRTTTTRKPGQKTTLSRLKTTP*	9	0	0.0256564	0	0.0256564	0.368109
1451	UL102	FHVAKLVVIGSYPEVHEPRVVTHAAERVSEEYGTHAHKKLRRGYYAYDLA*	9	0	0.0256564	0	0.0256564	0.368109
776	UL54	VLKAVTNVLSPVFPGGETARKDKFLHMVLPRRLHLEPAFLPYSVKAHECC*	9	0	0.0256564	0	0.0256564	0.368109
998	UL75	LERYQQRLNTYALVSKDLASYRSFSQQLKAQDSLGEQPTTVPPPIDLSIP*	9	0	0.0256564	0	0.0256564	0.368109
1348	UL94	AVACRSTIFSPEDDGSCILCQLLLFYRDGEWILCLCCNGRYQGHYGVGHV*	9	0	0.0256564	0	0.0256564	0.368109
1685	UL130	SGRNQTILQRMPRTASKPSDGNVQISVEDAKIFGAHMVPKQTKLLRFVVN*	9	0	0.0256564	0	0.0256564	0.368109
2676	Uniprot P09703 US27	QTLHVLLVVVVSFASFWFPFNLALFLESIRLLAGVYNDTLQNVIIFCLYV*	9	0	0.0256564	0	0.0256564	0.368109
3138	Uniprot P16843 UL10	PTCFTLSLISRTTTTRKPGQKTTLSRLKTTPNKHTQHKRSTRRTSPRDYN*	9	0	0.0256564	0	0.0256564	0.368109
758	UL54	EYPVDPADVYSVTLENGVTHRFVRASVRVSVLSELLNKWVSQRRAVRECM*	9	0	0.0256564	0	0.0256564	0.368109
1557	UL112	SSTSPSSLLSLPRPSSAHSAGETVQESEAAATAAAAGLMMMRRMRRAPAE*	9	0	0.0256564	0	0.0256564	0.368109
1542	UL111A	KPTLQREDDYSVWLDGTVVKGCWGCSVMDWLLRRYLEIVFPAGDHVYPGL*	9	0	0.0256564	0	0.0256564	0.368109
869	UL57	AQFPHVLGASPRFSSPAEFALHVKGLKTAGVPAPMAATVARESLVRSVFE*	9	0	0.0256564	0	0.0256564	0.368109
1009	UL75	AYALALFAAARQEEAGAQVSVPRALDRQAALLQIQEFMITCLSQTPPRTT*	9	0	0.0256564	0	0.0256564	0.368109
3190	Uniprot P17143 J1L	VGARPGGCVPGVSRACVGCVGGVLAGCVRVCRGRVPGVSCRVCRGRVAGV*	9	0	0.0256564	0	0.0256564	0.368109
1691	UL131A	DLTLNYHYDASHGLDNFDVLKRINVTEVSLLISDFRRQNRRGGTNKRTTF*	9	0	0.0256564	0	0.0256564	0.368109
1381	UL97	REAAQAAAQAAVQAAQAAAAQVAQAHVDEDEVVDLMTDEAGGGVTTLTTL*	9	0	0.0256564	0	0.0256564	0.368109
259	UL27	AELSNHANRCRRKAPLELGPAVVAAPGPSVRYRAHIQKFERLHVRRFRPH*	9	0	0.0256564	0	0.0256564	0.368109
429	UL37	YGEVACFTNDTNITMGQLTLNLTGRSYVLRALARTSPFESSVNWEETNVT*	9	0	0.0256564	0	0.0256564	0.368109
2031	US21	LMISIVCLGLLRWAEPNFPKNVWILLTYTLLTSVAVTASGFHFSHRSVIY*	9	0	0.0256564	0	0.0256564	0.368109
1617	UL119	ELLISGLRPQETTEYTCSFFSWGRHHNATWDLFTYPIYAVYGTRLNATTM*	9	0	0.0256564	0	0.0256564	0.368109
2556	Uniprot P16758 UL20	LGIRAMLVMLDYYWIQLITNNDTRSNNTDTIFVSLLTGANGVTRTAIGGL*	9	0	0.0256564	0	0.0256564	0.368109
484	UL44	SGKSRGGGGGSGSLSSLANAGGLHDDGPGLDNDIMNEPMGLGGLGGGGGG*	9	0	0.0256564	0	0.0256564	0.368109
382	UL35	KVKPVAQEIIRICILANHYRNSRDVLRDLRTQLDVLYSEPLKTRLLRGLI*	9	0	0.0256564	0	0.0256564	0.368109
3335	Uniprot P16750 GO	STQLRKPAKYVYSQYNHTAKTITFRPPPCGTVPSMTCLSEMLNVSKRNDT*	9	0	0.0256564	0	0.0256564	0.368109
3079	Uniprot P09706 US30	ERHRRPSTPLGKNAEVPPATRTSSTYSVLSAFVVWIGSGLNIIWWTGIVL*	9	0	0.0256564	0	0.0256564	0.368109
2946	Uniprot P16814 UL41	YHHCCYGIITTLRPGLWCVLFFVHARHDTLLPHRQQHRRLRRHERLHRHD*	9	0	0.0256564	0	0.0256564	0.368109
3314	Uniprot P21601 IR14	SKKCNQTEKWHNVDWISKQPLRGRTRRDRLLHELDAASQSDPLPGGDGLT*	9	0	0.0256564	0	0.0256564	0.368109
1599	UL117	PALGQHPQNPGISGPAAMDHSEFLTSFRREVDRQTVLTAESAPATVEVCL*	9	0	0.0256564	0	0.0256564	0.368109
2233	ORFL130W	ERVSAGYLPGVPTQGCDEAPQLRRPRLPLVTPLVTVVYGQISAGVEALGA*	9	0	0.0256564	0	0.0256564	0.368109
1382	UL97	AQVAQAHVDEDEVVDLMTDEAGGGVTTLTTLSSVSTTTVLGHATFSACVR*	33	5	0.0940734	0.0684182	0.0256552	0.368092
1401	UL97	ELSALGNVLGFCLMRLLDRRGLDEVRMGTEALLFKHAGAACRALENGKLT*	28	4	0.0798198	0.0547345	0.0250853	0.359915
1763	UL136	ELGDPARRPLNGAMYYGSGCRFDTVEMVDETRPAPPALSSPETGDDSNDD*	23	3	0.0655663	0.0410509	0.0245154	0.351738
2665	Uniprot P16737 UL106	MTDRTERRRRLTHAACTPSANNQRTTRLPPHPGFFSWSNPACDDGLFLYR*	23	3	0.0655663	0.0410509	0.0245154	0.351738
512	UL45	ECDMPVQRLTVNVARCVFARSDEQKLHLPDVVLGNTRRYFDLSVLRELVT*	23	3	0.0655663	0.0410509	0.0245154	0.351738
1432	UL100	APSHVDKVNTRTWSASIVFMVLTFVNVSVHLVLSNFPHLGYPCVYYHVVD*	23	3	0.0655663	0.0410509	0.0245154	0.351738
2166	US30	TGERQRLRFHLSGLGCPTKENIRKDNESDVNGGIRWALYIQTGDAKYGIR*	23	3	0.0655663	0.0410509	0.0245154	0.351738
29	RL11	SDLKRQWSGLSLHCAWVSGLMIFVGALVICFLRSQRIGEQDAEQLRTDLD*	18	2	0.0513128	0.0273673	0.0239455	0.343562
1207	UL86	TKDPLERNVDLTFFFPVGLYLPEDRGYTTVESKVKLNDTVRNALPTTAYL*	18	2	0.0513128	0.0273673	0.0239455	0.343562
729	UL53	ELCQSSGNNLYEEATSSYAIRSPLTASPLHVVSTNGCGPSSSSQSTPPHL*	18	2	0.0513128	0.0273673	0.0239455	0.343562
1148	UL83	KISHIMLDVAFTSHEHFGLLCPKSIPGLSISGNLLMNGQQIFLEVQAIRE*	18	2	0.0513128	0.0273673	0.0239455	0.343562
1297	UL89	RKSHPTSCISTAFTNVAALCRKRYQMMHPELGLAHSCNEAFLPLMAFCGR*	13	1	0.0370592	0.0136836	0.0233756	0.335385
379	UL35	AQGSRAPSGPPLPVLPVDDWLNFRVDLFGDEHRRLLLEMLTQGCSNFVGL*	13	1	0.0370592	0.0136836	0.0233756	0.335385
2388	ORFS343C.iORF1	SLWSSLQRLSSRVRAFLVTLSGRPRCSSWCLWPPRSSCISAMSDRFSLSE*	13	1	0.0370592	0.0136836	0.0233756	0.335385
2896	Uniprot P16755 UL13	HHAVSPELPSRDGIRWQYQELQYLVEEQRRRNQSRNAIPRPSFPPPDPPS*	13	1	0.0370592	0.0136836	0.0233756	0.335385
2721	Uniprot P09695 TRS1	AQRNGMSPRPPPLGRGRGAGGPSGVGSSPPSSCVPMGAPSTAGTGASAAA*	13	1	0.0370592	0.0136836	0.0233756	0.335385
405	UL36	FHTMRDYQRPMVQYDDYWNAVMLYRGDVESLSAEVTKRGYASYSIDDPFD*	13	1	0.0370592	0.0136836	0.0233756	0.335385
2903	Uniprot P16755 UL13	FVERTTFWRRTWVPRQNPAAEAQELAVIPPAPTVLRQNEEPRQQLTGEET*	13	1	0.0370592	0.0136836	0.0233756	0.335385
87	UL8	ASENYDGNYEFTETANTTRTNTSDWITLGSSASLLKSTETAVNLSNATTV*	13	1	0.0370592	0.0136836	0.0233756	0.335385
2910	Uniprot P16801 UL95	TSASAGRVDDAGDEVHLPLKPVSLDRLREVLQAVRGRFSGREVPAWPASS*	13	1	0.0370592	0.0136836	0.0233756	0.335385
2153	US29	LLLALLLLELVPMEAVRHPLLFWRRVALSPSTSKVDRAVKLCLRRMLGLP*	13	1	0.0370592	0.0136836	0.0233756	0.335385
1705	UL147	RLLELEDYDKRCRCNNQILLNTLPVGTELLKPIAASESCNRQEVLAILKD*	13	1	0.0370592	0.0136836	0.0233756	0.335385
2598	Uniprot P16819 UL62	SVHGFSTAKSEKGKKGGACSLPGSRTSRHAGWDGRGLLGPCRDPPRGFTV*	13	1	0.0370592	0.0136836	0.0233756	0.335385
2311	ORFL235W	RGRWRLALGRGSCPGPAAGAVTGARERVRAGSRVSRDPLSLRGSPQRRGL*	13	1	0.0370592	0.0136836	0.0233756	0.335385
380	UL35	DWLNFRVDLFGDEHRRLLLEMLTQGCSNFVGLLNFGVPSPVYALEALVDF*	13	1	0.0370592	0.0136836	0.0233756	0.335385
1897	US8	HLELGVVIAIQMAMVLLLGYVLARTVYRVSSAYYLRWHACVPQKCEKSLC*	13	1	0.0370592	0.0136836	0.0233756	0.335385
3029	Uniprot P09722 US22	RLCCEWYVVGLVGYYLAYGPFVPSGLVLLDKFGVVYLHKIEDSDLYRIAD*	13	1	0.0370592	0.0136836	0.0233756	0.335385
1360	UL95	SSSSASGSDESSSASPLSFPVSSPSTAVRSPGSAGVSTSLCSVERMVELS*	13	1	0.0370592	0.0136836	0.0233756	0.335385
3143	Uniprot P17145 US25	ATLSAGQPASLTEAEPNTEKATLHRHPAPKRRGKCSDFSPSFATLICLGL*	13	1	0.0370592	0.0136836	0.0233756	0.335385
1756	UL138	SSSSSVHVANQRNSVPPPDMAVTAPLTDVDLLKPVTGSATQFTTVAMVHY*	13	1	0.0370592	0.0136836	0.0233756	0.335385
3397	Uniprot P17151 EP84	EDNDPLLRLSQVAGNGRRRGPSFLEDGLEIIDPSEEAAIAAASIAAFFDD*	13	1	0.0370592	0.0136836	0.0233756	0.335385
1932	US12	AILCLLSFMLPILWLFIAVQSWEPYQRIILALTVSFIYGLKIVLIRDTLT*	13	1	0.0370592	0.0136836	0.0233756	0.335385
2956	Uniprot P16788 UL97	EAGGGVTTLTTLSSVSTTTVLGHATFSACVRSDVMRDGEKEDAASDKENL*	13	1	0.0370592	0.0136836	0.0233756	0.335385
1576	UL115	EVFEGDKYESWLRPLVNVTGRDGPLSQLIRYRPVTPEAANSVLLDEAFLD*	13	1	0.0370592	0.0136836	0.0233756	0.335385
2106	US26	QARLVLLLGRYETVWCLDRDCGVLYYLAHSLDDFARHGLLHCEAIYGEQM*	13	1	0.0370592	0.0136836	0.0233756	0.335385
2481	Uniprot P16812 UL34	GLDIAQVFDGCYHSEAYRMLFQIGHTDSVSAALELSHGAAAGPPEADENN*	13	1	0.0370592	0.0136836	0.0233756	0.335385
1750	UL139	CLCCFWLVRKVCSCCGNSSESESKATHAYTNAAFTSSDATLPMGTTGSYT*	8	0	0.0228057	0	0.0228057	0.327208
1815	UL150	AKAHTQQQPEEPKGQQIWAQTAGQAAPHGDEPHSDGELRRESHSAPPTSR*	8	0	0.0228057	0	0.0228057	0.327208
1800	UL150	IEHRLLHSPSPPRENIRHSMRCRRRAIASSASTPVSHTQPLAANHRRSRI*	8	0	0.0228057	0	0.0228057	0.327208
3265	Uniprot P09710 IR01	ASPRSDHTLFPVPSTPSATVHNPRNYAVQLHAETTRTWRWAQRGERGAWM*	8	0	0.0228057	0	0.0228057	0.327208
1778	UL133	GCDVHDPSWQCQWGVPTIIVAWITCAALGIWCLAGSSADVSSGPGIAAVV*	8	0	0.0228057	0	0.0228057	0.327208
1187	UL85	LLVKCQELLMRLDRERSVGEPRTPARPQHVSPDDEIARLSALFVMLRQLD*	8	0	0.0228057	0	0.0228057	0.327208
2340	ORFL299W	QLREIPSGVRQAVLKSIHQPMAFDGVQDELVAAVVGTTETCANGNHGPGV*	8	0	0.0228057	0	0.0228057	0.327208
3345	Uniprot P13200 CEP3	GAELCKRICCEFGTTPGEPLKDALGRQVSLRSYDNIPPTSSSDEGEDDDD*	8	0	0.0228057	0	0.0228057	0.327208
2503	Uniprot P16740 UL120	SVTCWGSNGTFGAKTFLVKSMVNNTDSNTNTSIIHFVQQDELVDNPAYFR*	8	0	0.0228057	0	0.0228057	0.327208
3383	Uniprot P06473 GB	SGSTKDTSLQAPPSYEESVYNSGRKGPGPPSSDASTAAPPYTNEQAYQML*	8	0	0.0228057	0	0.0228057	0.327208
3136	Uniprot P16843 UL10	SPLLYECHNSTLSILHVNVSDPKNYCRRKCPPNGNCEFPTCFTLSLISRT*	8	0	0.0228057	0	0.0228057	0.327208
1646	UL122	TPRVTSPTHPLSQMNHPPLPDPLGRPDEDSSSSSSSSCSSASDSESESEE*	8	0	0.0228057	0	0.0228057	0.327208
771	UL54	AARSEELPSVGDRVFYVLTAPGVRAAPQGSSDNGDSVTTGVVSRSDAIDG*	8	0	0.0228057	0	0.0228057	0.327208
392	UL35	KKIQSVSDARERGEFGDEDEEQENDGEPREAQLDLEADPTAREGELFFFS*	8	0	0.0228057	0	0.0228057	0.327208
3424	Uniprot P12824 GH	VVGQSLIITQTDSQTKCELTRNMHTTHSITAALNISLENCAFCQSALLEY*	8	0	0.0228057	0	0.0228057	0.327208
302	UL31	AVYDEETMRQSQAVQIGFLHTQLVMVPFVPHACPHYAVPFTTPGKPGCGG*	8	0	0.0228057	0	0.0228057	0.327208
1119	UL82	LRTNIEVSRPSVLCCFQENKSPHDTVDLTDLNIKGRCVVGEQDRLLVDLN*	8	0	0.0228057	0	0.0228057	0.327208
330	UL32	ASGGGVSSIFSGLLSSGSQKPTSGPLNIPQQQQRHAAFSLVSPQVTKASP*	8	0	0.0228057	0	0.0228057	0.327208
2904	Uniprot P16801 UL95	MAAAVVRAEVRRQRREERKKMAAARTTEDPPENHVVADVARGTGAVTRSS*	8	0	0.0228057	0	0.0228057	0.327208
1717	UL145	ALQLMPVEMLRRLDQSDWVRGAWIVSETFPTSDPKGFWSDDDSPMGGSED*	8	0	0.0228057	0	0.0228057	0.327208
2502	Uniprot P16740 UL120	ACNSPFLASGMMISAPLKTRFLTSKVNYSNDMDNDRKNYTHQLKYMLAGA*	8	0	0.0228057	0	0.0228057	0.327208
1585	UL116	KRRRRWRGWLLFLALCFCLLCEAVETNATTVTSTTAAAATTNTTVATTGT*	8	0	0.0228057	0	0.0228057	0.327208
3331	Uniprot P16750 GO	GRKEMMVRDVPKMVFLISISFLLVSFINCKVMSKALYNRPWRGLVLSKIG*	8	0	0.0228057	0	0.0228057	0.327208
1544	UL111A	VFPAGDHVYPGLKTELHSMRSTLESIYKDMRQCPLLGCGDKSVISRLSQE*	8	0	0.0228057	0	0.0228057	0.327208
924	UL70	FSPLERSLSGLLRLCASLRTAQTYTTGTLTRYSQRRYLLPEPALAPLLER*	8	0	0.0228057	0	0.0228057	0.327208
2088	US24	CCREPLTPLGYAVILLPEPRRDHHDGMVATPYVVFMGRFSRVYAYDTREK*	8	0	0.0228057	0	0.0228057	0.327208
1588	UL116	VTSTTSNTVTTPTTVSSVSNLTSSATSILISTSTVSGTRNTRNNNTTTIG*	8	0	0.0228057	0	0.0228057	0.327208
2071	US23	SFLIIFDRFCRFYVVIVKSHLDRSPPLQRLAGEIYRLADSLEELFRAGLM*	8	0	0.0228057	0	0.0228057	0.327208
3135	Uniprot P16843 UL10	TYDPPKPGRRKTMKTTPLPSPLLYECHNSTLSILHVNVSDPKNYCRRKCP*	8	0	0.0228057	0	0.0228057	0.327208
1593	UL116	AECNLNYTLQYVNHSCDYSVRQSSVSFPPWRDIDSVTFVPRNLSNCSAHG*	8	0	0.0228057	0	0.0228057	0.327208
460	UL43	RQSINDEMKERTLEDALAVELVNETFRCSVTSDARKDLQKLVRRVSGTVL*	8	0	0.0228057	0	0.0228057	0.327208
573	UL48	AGNQCVCNGIMFLHALHLGGTSAVLQTEALDAIMEEGARLDARLERELQK*	8	0	0.0228057	0	0.0228057	0.327208
72	UL6	STVTRTAGQDAELHGPAPLSCNVTQWGRYENGSTPVLWCTLRGSRMRVSL*	8	0	0.0228057	0	0.0228057	0.327208
2003	US18	VIGLSFALVMVFFVLCSGLTYLAGNNPTRWKVIGIGYGWSVIVFYLLLYF*	8	0	0.0228057	0	0.0228057	0.327208
2860	Uniprot P16742 UL124	ERNSLLVCQLLCLVARAAATSTAQTTLPSTVNSTATGVTSDSYQNTTTQL*	8	0	0.0228057	0	0.0228057	0.327208
3051	Uniprot P16770 UL117	LFTPASAAAAPAVATNGGNATYILPADCRYAPLFASKYKYVFEEVSRLMR*	8	0	0.0228057	0	0.0228057	0.327208
3159	Uniprot P16767 UL36	AVMLYRGDVESLSAEVTKRGYASYTIDDPFDECPDTHFAFWTHNTEVMKF*	8	0	0.0228057	0	0.0228057	0.327208
2447	Uniprot F5H8Q3 UL148	EFDTPDLALAPDLVSSLFVAGHGETDFYMNWTLRRSQTHYLEEMALQVEI*	8	0	0.0228057	0	0.0228057	0.327208
3363	Uniprot P06473 GB	ATSTGDVVYISPFYNGTNRNASYFGENADKFFIFPNYTIVSDFGRPNAAP*	8	0	0.0228057	0	0.0228057	0.327208
3007	Uniprot P16727 UL84	HILRSVIDQQLTRMAIVRLSLNLFALRIITPLLKRLPLRRKAAHHTALHD*	8	0	0.0228057	0	0.0228057	0.327208
2590	Uniprot P16836 UL126	FWHQNQRDFPKCRNNSAPLTQMGGRRVRWEVYISRARLVNRQIAWRRHPR*	8	0	0.0228057	0	0.0228057	0.327208
356	UL33	LHKRTYARQSYRSTYIILLLTWFAGLIFSMPAAVYTTVVIHNGTNGQSSN*	8	0	0.0228057	0	0.0228057	0.327208
565	UL47	RVTLALEQAQRSNGAVVTAVQRALAVFDVLSRENLERRGAQLCLTEATSL*	8	0	0.0228057	0	0.0228057	0.327208
638	UL48	QQELTAADRVGSGEGGDVGEQRPGRGTVLRLSLQEFCVLIAALYPEYIYT*	8	0	0.0228057	0	0.0228057	0.327208
448	UL40	TLILTVGLLCMRIRSLLSSPVETTVTTAGVTSAHGPLCPLVFQGWAYAVY*	8	0	0.0228057	0	0.0228057	0.327208
1202	UL86	AKISGVMVSTANVMQIIMSLLSSHITKETVSAPATYGNFVLSPENAVTAI*	8	0	0.0228057	0	0.0228057	0.327208
211	UL25	SSRRRSSSRRSGEPSTVIYIPSSNEDTPADEEAEDSVFTSTRARSATEDL*	8	0	0.0228057	0	0.0228057	0.327208
2783	Uniprot P16724 TRM1	AFEDNPVFNKLHESNEMYTKIKHILEEIRRPLPDGTGGDGPEGEAIHLRG*	8	0	0.0228057	0	0.0228057	0.327208
904	UL69	KQPIIPVQSANGNHSTTATQQQQPPPPPPVPQEDDSVVMRCQTPDYEDML*	8	0	0.0228057	0	0.0228057	0.327208
1038	UL77	AVAMRGGGWREDVLMDRVRKRYLRQELRDLGHRVQTYCEDLEGRVSEAEA*	8	0	0.0228057	0	0.0228057	0.327208
2753	Uniprot P16749 ICP27	PSPMIAAAPPAQPPSQPQQHYSEGELEEDEDSDDASSQDLVRATDRHGDT*	8	0	0.0228057	0	0.0228057	0.327208
2289	ORFL18W	LVVVVKEEHQQSQEEQQALTCPGGRGEGLSEMAVRHHVRQLRRNGEERKI*	8	0	0.0228057	0	0.0228057	0.327208
578	UL48	RPTYVLVTVNSLARAVVFTEDHMLVFDPHSSAECHNAAVYHCEGLHQVLM*	8	0	0.0228057	0	0.0228057	0.327208
964	UL72	GLQVPQLDVVNLNDTFQSIFPGTIEGDIGVFPCFVPEPWQLMNLPPPNEH*	32	5	0.0912227	0.0684182	0.0228045	0.327191
1002	UL75	FNQTCILFDGHDLLFSTVTPCLHQGFYLIDELRYVKITLTEDFFVVTVSI*	27	4	0.0769691	0.0547345	0.0222346	0.319014
2468	Uniprot P16797 UL91	EESGPRRLELVASVFEHLTVECVNDILDACSHPDVNVAETSNTCRPCPSP*	27	4	0.0769691	0.0547345	0.0222346	0.319014
2873	Uniprot P16779 UL38	FVDRDSLRANSLAHIQATGAQPSHAPAQRVLSAPPSLPLPVSEEDPAAAA*	27	4	0.0769691	0.0547345	0.0222346	0.319014
2566	Uniprot P16763 UL27	GRDNGGNHDGNHDGNDHSSLSPSAVASHHSRLEHAELRLERNRHLGAFHL*	27	4	0.0769691	0.0547345	0.0222346	0.319014
2875	Uniprot P16779 UL38	LPVSEEDPAAAATPSSSAATTPPSSVVPASVESELSSSPPLPPVVVKDVV*	27	4	0.0769691	0.0547345	0.0222346	0.319014
590	UL48	SKKLDAFLLNWLHHGLDLQRMHDYLSHKTTKGTYSTLDRALLEKMQVVFD*	27	4	0.0769691	0.0547345	0.0222346	0.319014
418	UL36	FHDEDPETYMGFLWDIPSCDRCVRRRRFKVCDVGRRHIIPGAANGMPPLT*	22	3	0.0627156	0.0410509	0.0216647	0.310837
2034	US21	RSLLTGASTLILLLFAVFSLFPEAVSEILVMIAGLAVIVTSVVCDTQDIL*	22	3	0.0627156	0.0410509	0.0216647	0.310837
1574	UL115	WCCLLLPIVSSAAVSVAPTAAEKVPAECPELTRRCLLGEVFEGDKYESWL*	22	3	0.0627156	0.0410509	0.0216647	0.310837
1074	UL78	SEKATLVEHAEGMASEMCPGTTIDVSAESSSVLCTDGENTVASDATVTAL*	22	3	0.0627156	0.0410509	0.0216647	0.310837
1801	UL150	TNSPTASPAKSDKLEADADPALHRRPDSLLRHLFQPCHAQRGTSNRATSQ*	22	3	0.0627156	0.0410509	0.0216647	0.310837
555	UL47	FPSIFAQLVVVTEFSEIFGIPQGLFQAVGSPRLFALIQLCRVLLPEQVTL*	17	2	0.048462	0.0273673	0.0210948	0.302661
477	UL44	DIVRESENSAVHVDLDFGVVADLLKWIGPHTRVKRNVKKAPCPTGTVQIL*	17	2	0.048462	0.0273673	0.0210948	0.302661
3124	Uniprot P09724 US20	VFWLGFPQNRNFCVENYSFFLTVLVPIVCMFITYTLGNEHPSNATVLFIY*	17	2	0.048462	0.0273673	0.0210948	0.302661
1846	IRS1	LSDARTLGLDLTTVMTERQSQLPEKYIGFYQIRKPPWLMEQPPPPSRQTK*	17	2	0.048462	0.0273673	0.0210948	0.302661
334	UL32	STASQNTVSTTPRRPSTPRAAVTQTASRDAADEVWALRDQTAESPVEDSE*	17	2	0.048462	0.0273673	0.0210948	0.302661
730	UL53	IRSPLTASPLHVVSTNGCGPSSSSQSTPPHLHPPSQATQPHHYSHHQSQS*	17	2	0.048462	0.0273673	0.0210948	0.302661
2771	Uniprot P16827 HEPA	RDTALAADIGYGVYVDKAFAMLTACVEVWARELLSSSTASTTACSSSSVL*	17	2	0.048462	0.0273673	0.0210948	0.302661
3356	Uniprot P06473 GB	KYGDVVGVNTTKYPYRVCSMAQGTDLIRFERNIICTSMKPINEDLDEGIM*	17	2	0.048462	0.0273673	0.0210948	0.302661
1321	UL91	DVFIFVDRLFQHFSFLFQAEESGPRRLELVASVFEHLTVECVNDILDACS*	12	1	0.0342085	0.0136836	0.0205249	0.294484
2302	ORFL234C	RSRKAVALRRTAPPPASVPKTCHSSSGTPSESAQGSTSSLPAEPTMSGRP*	12	1	0.0342085	0.0136836	0.0205249	0.294484
2755	Uniprot P16749 ICP27	DLVRATDRHGDTVVYKTTAVPPSPPAPLAGVRSHRGELNLMTPSPSHGGS*	12	1	0.0342085	0.0136836	0.0205249	0.294484
3228	Uniprot P16785 LTP	RTRFAELAKRRGTRLSNEGVLPNPRKPQATTSLGAFTRGLNALERHVQLG*	12	1	0.0342085	0.0136836	0.0205249	0.294484
735	UL54	LRFFGATEHGYSICVNVFGQRSYFYCEYSDTDRLREVIASVGELVPEPRT*	12	1	0.0342085	0.0136836	0.0205249	0.294484
2872	Uniprot P16746 UL59	VVRLYPKPRYDYTLASAFLGTAVSGYITSRRDNAPNKNTGHRYVYTTSIL*	12	1	0.0342085	0.0136836	0.0205249	0.294484
745	UL54	AAAFPSASHNNPASTAATKVYIAGSVVIDMYPVCMAKTNSPNYKLNTMAE*	12	1	0.0342085	0.0136836	0.0205249	0.294484
700	UL52	VAGSSNAGPAGASAACDLDAELAGLETSAADFEQLRRLCAPLAIDTRCNL*	12	1	0.0342085	0.0136836	0.0205249	0.294484
188	UL23	SVIKDCFLNLLDRWRPPKTSRPWKPGQRVALVWPKDRCLVIRRRWRLVRD*	12	1	0.0342085	0.0136836	0.0205249	0.294484
3284	Uniprot P16726 CVC2	PDLRYYMPLSGGRHYHPGTFDRHVLVRLFHKRGVIQHLPGYGTITEELVQ*	12	1	0.0342085	0.0136836	0.0205249	0.294484
1123	UL82	VRLTVTPNWRRRTDSSLEAGQIFVSQFAFRAGAIPLTLVDALEQLACSDP*	12	1	0.0342085	0.0136836	0.0205249	0.294484
2255	ORFL147C	AVPGAHERHQSPSVRGGRGGHLRARGKGVGRGGAHVRGVGLCRPQQDHRP*	12	1	0.0342085	0.0136836	0.0205249	0.294484
2410	ORFL131W	EEPAPAGPESQSARAATAQTAVAMARSALATTMTVPNDNQSAPRTACTAE*	12	1	0.0342085	0.0136836	0.0205249	0.294484
2186	US34	FYGYLQLDLLGPVVAGNRSVRTWREQADRARGTFVRRSGLNTSHILPVGG*	12	1	0.0342085	0.0136836	0.0205249	0.294484
101	UL10	TYDPPKPGRQKTMKTTPLPSPLLYECHNSTLSILHVNVSDPRNYCRRKCP*	12	1	0.0342085	0.0136836	0.0205249	0.294484
3320	Uniprot P16800 CEP2	GRYQGHYGVNHVHRRRRRICHLPTLYQLSFGGPLGPASIDFLPSFSQVTS*	12	1	0.0342085	0.0136836	0.0205249	0.294484
3250	Uniprot P09715 IRS1	QLPEKYIGFYQIRKPPWLMEQPPPPSRQTKPDAATMPPPLSAQASVSYAL*	12	1	0.0342085	0.0136836	0.0205249	0.294484
2523	Uniprot P16833 UL116	VTSTTSNTVTTPTTVSSVSNLTSSTTSIPISTSTVSGTRNTGNNNTTTIG*	12	1	0.0342085	0.0136836	0.0205249	0.294484
1589	UL116	SSVSILTTVTPAATSTTSNNGDVTSDYTPTFDLENITTTRAPTRPPAQDL*	12	1	0.0342085	0.0136836	0.0205249	0.294484
3385	Uniprot P06473 GB	EQRAQQNGTDSLDGQTGTQDKGQKPNLLDRLRHRKNGYRHLKDSDEEENV*	12	1	0.0342085	0.0136836	0.0205249	0.294484
2452	Uniprot P16823 TEG7	QRVMGLVDMDCEKSAYMLEAGAAATVAPLTPPAVVQGESGVREDGETVAA*	12	1	0.0342085	0.0136836	0.0205249	0.294484
1435	UL100	LVCWIKISMRKDKGMSLNQSTRDISYMGDSLTAFLFILSMDTFQLFTLTM*	12	1	0.0342085	0.0136836	0.0205249	0.294484
3140	Uniprot P16843 UL10	FADSFTGNVEAHRAKDAAHSAWILIVIIIIIVVILFFFKIPQRLREKWDT*	12	1	0.0342085	0.0136836	0.0205249	0.294484
1184	UL85	FHGPLARENLLTLGQWELVLPWIVPMPLALEINQRLLIMGLFSLDRSYEE*	12	1	0.0342085	0.0136836	0.0205249	0.294484
1631	UL121	SSGRLTRVLVFHDEGEEGDDVHLTDTHHCTSCTHPYVISLVTPLTINATL*	12	1	0.0342085	0.0136836	0.0205249	0.294484
1562	UL112	SSVARTAAAVSTAGVGPPAVACPPLVTTGVVPSGSVAGVAPVAAAVETPA*	12	1	0.0342085	0.0136836	0.0205249	0.294484
3144	Uniprot P17145 US25	SPSFATLICLGLRTDLAFGPVRRNSRRSEPLSGSQPRPPIVTGETFELQV*	7	0	0.019955	0	0.019955	0.286307
2989	Uniprot P16849 UL33	LTNRVLGYSTPTIYMTNLYSTNFLTLTVLPFIVLSNQWLLPAGVASCKFL*	7	0	0.019955	0	0.019955	0.286307
849	UL57	EAALRQFVHDSQQSVKLAPHKRYLGYMSQRLSSLEKDHLMLSDAVVCELA*	7	0	0.019955	0	0.019955	0.286307
1621	UL119	SDPLFEDRLLAYGVLAFLVFMVIILLYVTYMLARRRDWSYKRLEEPVEEK*	7	0	0.019955	0	0.019955	0.286307
720	UL53	GATSANNHGEPPSPADARPRLTLHDLHDIFREHPELELKYLNMMKMAITG*	7	0	0.019955	0	0.019955	0.286307
1898	US9	ESSASSSSRICPLSNSKSVRLPQYPRGFGDVSGYRVSSSVSECYVQHGVL*	7	0	0.019955	0	0.019955	0.286307
3050	Uniprot P16770 UL117	SEFLTSFRREVDRQTVLTAESAPATAEVCLGDALPGGVMGGGGLPAGVGS*	7	0	0.019955	0	0.019955	0.286307
1961	US14	YATETLIYHTTLLMLTPVVWSARWDQMFSYLAKLGTYHHYRVDNGTLSVI*	7	0	0.019955	0	0.019955	0.286307
982	UL74	WNTKLYIGSNKVNVDSQTIYFLGLTALLLRYAQRNCTRSFYLVNAMSRNL*	7	0	0.019955	0	0.019955	0.286307
2415	ORFL206W	ARVTGLVFSVVFSVSLQSCGSVSGDASRMGSRSSSAMEAPSTESCCCDGE*	7	0	0.019955	0	0.019955	0.286307
3093	Uniprot P13202 VIE1	LVSPPESPVPATIPLSSVIVAENSDQEESEQSDEEEEEGAQEEREDTVSV*	7	0	0.019955	0	0.019955	0.286307
1409	UL98	LAPNYRQVELFQLLEKESRGQSRNSVWHLLRMDTVSATKFYEAFVSGCLP*	7	0	0.019955	0	0.019955	0.286307
500	UL45	VRRFVLRHMEDLPKLAEETARFVELAGCWGLYAAILCLDKVCRQLHGQDE*	7	0	0.019955	0	0.019955	0.286307
3026	Uniprot P09722 US22	PRYHVQKFLCTDPTDAAAVAKTAREMSGLNLVIRTPGRTEVEPLLMLGSI*	7	0	0.019955	0	0.019955	0.286307
1153	UL83	KAESTVAPEEDTDEDSDNEIHNPAVFTWPPWQAGILARNLVPMVATVQGQ*	7	0	0.019955	0	0.019955	0.286307
1049	UL77	TEELVQERLSGQVRDDVLSLWSRRLLVGKLGRDVPVFVHEQQYLRSGLTC*	7	0	0.019955	0	0.019955	0.286307
339	UL32	PVQGRLEKQVSGTPSTVPATLLQPQPASSKTTSSRNVTSGAGTSSASSAR*	7	0	0.019955	0	0.019955	0.286307
470	UL43	EDPAHGNWLKETCSLNVLQVFVVRAVPVESQQRLDISILVNESGAVFGVH*	7	0	0.019955	0	0.019955	0.286307
202	UL24	KAWSHYLCCQTRLAFVGRFVNEGVLSPDQQKKTAVCLISDEGYVFCYVRE*	7	0	0.019955	0	0.019955	0.286307
2490	Uniprot P16813 UL39	GQNPQAPSDLGIEGGERAQGQNAHSVHGPGLQTERGGSQLQMVGHPLREL*	7	0	0.019955	0	0.019955	0.286307
1031	UL76	AFRSGRFDLCTDSVLDYLGRRQDESVAHLLAATRRRLLRAARGKRAALPR*	7	0	0.019955	0	0.019955	0.286307
2948	Uniprot P16814 UL41	RRLRRHERLHRHDRRGLFRFRGLYSHLLLHVESFLRAAKDLPPPGYRVGR*	7	0	0.019955	0	0.019955	0.286307
2923	Uniprot P19893 VIE2	QKFPKQVMVRIFSTNQGGFMLPIYETAAKAYAVGQFEQPTETPPEDLDTL*	7	0	0.019955	0	0.019955	0.286307
2496	Uniprot P16759 UL21	LSTRRELVGGFSKIIYIQNSAECWSVRETKRCCRICRWRSTSSSTDLRSN*	7	0	0.019955	0	0.019955	0.286307
675	UL49	RHLDARSLVAVVCRQCGHCLNLGKEKLHCQQNFPLNSMFYYRDRQEKSVI*	7	0	0.019955	0	0.019955	0.286307
2142	US28	RISRIVAVSQSRHKGRIVRVLIAVVLVFIIFWLPYHLTLFVDTLKLLKWI*	7	0	0.019955	0	0.019955	0.286307
2605	Uniprot P16772 UL130	PFLYPSPPRSPLQFSGFQQVSTGPECRNETLYLLYNREGQTLVERSSTWV*	7	0	0.019955	0	0.019955	0.286307
162	UL18	LWTGPNYEISWLKQNKTYIDGKIKNISEGDTTIQRNYLKGNCTQWSVIYS*	7	0	0.019955	0	0.019955	0.286307
2704	Uniprot P16720 UL06	HAKMNGWAGVRLVTHCLNTRSRTYVALNMLAFARTPRGVPSCLFNKVWVS*	7	0	0.019955	0	0.019955	0.286307
192	UL23	FVAESITEFLNIGLRRCNFITVPEELPHTASLRALAGCMHIHAFAQWRAT*	7	0	0.019955	0	0.019955	0.286307
3302	Uniprot P16810 IR12	TYTTYNRTNSSNACHTETTIIRFKETNTTGIEGSNVTIKGNSTWDCLSVA*	7	0	0.019955	0	0.019955	0.286307
361	UL33	NSYATAAWPMDCEHLTLRRTIGTLSRLVPHLHCLINPILYALLGHDFLQR*	7	0	0.019955	0	0.019955	0.286307
1226	UL86	DADEPLFVDDYRATDDEWTLQKVFYLCLMPAMTNNRACGLGLNLKTLLVD*	7	0	0.019955	0	0.019955	0.286307
1478	UL103	AVTQVRLSDLRLKHRCGIVKADNLLHFALCTVISCVENCNLTRKCLHDLL*	7	0	0.019955	0	0.019955	0.286307
205	UL24	ARNLMEFARVGLRAVETLHCMRYLTSSLVKRYFRPLLRAWSLGLDTMARF*	7	0	0.019955	0	0.019955	0.286307
1464	UL102	PPSDDATFTVHVRDATLHRVLIVDLVERVLAKCVRARDFNPYVRYSHRLH*	7	0	0.019955	0	0.019955	0.286307
1035	UL76	RVRGGGAVEPAVRARRRTVAADAATTTVSSAFVVPRDRRGRSFRRPTRSL*	7	0	0.019955	0	0.019955	0.286307
2674	Uniprot P09703 US27	WGVELNRVRNNKRATCWVVIFWILAVLMGMPHYLMYSHTNNECVGEFANE*	7	0	0.019955	0	0.019955	0.286307
2778	Uniprot P17144 J1S	SCVPRDPCCRPPGTSSFPRGITQTQTRVFFSPCAPHVAFIRRRRPPHHTQ*	7	0	0.019955	0	0.019955	0.286307
2335	ORFL271C.iORF1	LRIHKRQPPAGTLLRFQNVQSLHRRAAVSGRRSLLQSRENG*	7	0	0.019955	0	0.019955	0.286307
112	UL11	PTTTTRTTTTTTQRTTTTRTTTTAKKTTISTTHHKHPSPKKSTTPNSHVE*	7	0	0.019955	0	0.019955	0.286307
1819	UL150A	LRRRNIWRRVTCVTGERGSPAVTTAVSSTRVRPAVLCGKAPVSETVDEKE*	7	0	0.019955	0	0.019955	0.286307
1260	UL87	EFFGRVLAQLHRDRARVMMALRLPEQTVCHLSTFVLSRFKRQVLYFKLQV*	7	0	0.019955	0	0.019955	0.286307
299	UL31	SFPVIYNNTQGCGYKYDWSNVVTPKAAYAELFFLLCSTSESSVVLQPLIT*	7	0	0.019955	0	0.019955	0.286307
1823	UL150A	DSSTDSDGKSIIAGVQVVDHDEDIIAPQSLWCTAFKEALWDVALLEVPRW*	7	0	0.019955	0	0.019955	0.286307
2436	Uniprot F5HGG3 UL26	SYFEDVERAAQGRLRHGNRSGLRRDADGQVIRESACYVSRALLRHRVTPG*	7	0	0.019955	0	0.019955	0.286307
2135	US28	LYGVVFLFGSIGNFLVIFTITWRRRIQCSGDVYFINLAAADLLFVCTLPL*	7	0	0.019955	0	0.019955	0.286307
1921	US11	LWSSLEDIERLLFEDRRLMAYYALTIKSAQYTLMMVAVIQVFWGLYVKGW*	7	0	0.019955	0	0.019955	0.286307
2928	Uniprot P16732 TRM3	EAFLPLMAFCGRHRDYNSPEESQRELLFHERLKSALDKLTFRPCSEEQRA*	7	0	0.019955	0	0.019955	0.286307
635	UL48	AVCQTLRTFWPQISQYDLRPYLTQHQSHTHPAETHTLHNLKLFCYLVSTA*	7	0	0.019955	0	0.019955	0.286307
1856	US1	WKAHVEYAHPASELRPGSGGWPEHAEAQWRQQVHAAHDVWCNCGDWQGHA*	7	0	0.019955	0	0.019955	0.286307
3132	Uniprot P16843 UL10	TAMIFYRYSETCMEVTVRVGDPVTLGSGHGYHPGQKVHWYNQSCVGISNG*	7	0	0.019955	0	0.019955	0.286307
2639	Uniprot P08318 PP150	GSRVGVPSLKPTLGGKAVVGRPPSVPVSGSAPGRLSGSSRAASTTPTYPA*	7	0	0.019955	0	0.019955	0.286307
1304	UL89	SQFVLKEVEFRCRHTFARDYVVENKDNVISIDHRGAKSTALFASCYNTNS*	7	0	0.019955	0	0.019955	0.286307
266	UL29	CRRSRASARGRYLRSLLAFRELLACEDTAARCAYVEAHREAQLTLIWPEK*	7	0	0.019955	0	0.019955	0.286307
1106	UL80.5	SHPLSAAVPAATAPPGATVAGASPAVSSLAWPHDGVYLPKDAFFSLLGAS*	7	0	0.019955	0	0.019955	0.286307
3033	Uniprot P16764 UL29	CLVPEVFCTRDLADLCVRRDYEGLRRYLRRFEGSCVSLGWPSQCIYVVGG*	7	0	0.019955	0	0.019955	0.286307
618	UL48	GQELAGRITPPPADFQRPVFKTLLDQQADAARKALSDEADLLNQKVQTQL*	7	0	0.019955	0	0.019955	0.286307
69	UL6	NGWAGVCLITHCLNTRSRTYVALNMLAFARTPRGVPSCLFNKVWVSRYAL*	7	0	0.019955	0	0.019955	0.286307
784	UL55	RVIAGTVFVAYHRDSYENKTMQLMPDDYSNTHSTRYVTVKDQWHSRGSTW*	7	0	0.019955	0	0.019955	0.286307
3003	Uniprot P16727 UL84	DLRPEELRDPFQILLSTPLQLGEANDESQTAPATLQEEETAASHEPEKKK*	7	0	0.019955	0	0.019955	0.286307
608	UL48	AVSLLLQQLPPDSHEREDLRAANATYAQMVKKLEQIEKAGTGASEKRFQA*	7	0	0.019955	0	0.019955	0.286307
787	UL55	LNCMVTITTARSKYPYHFFATSTGDVVDISPFYNGTNRNASYFGENADKF*	7	0	0.019955	0	0.019955	0.286307
948	UL71	QCQSKCAFLKGYLSEGCLPHTRPAAEVECKKSQRILEALDILILKLVVGE*	7	0	0.019955	0	0.019955	0.286307
809	UL56	LLKALHEDTALLDRALMAYSRQPDRAAFYRTVLRLDRCDRHHTVELQFTD*	7	0	0.019955	0	0.019955	0.286307
426	UL37	GYGVSVRCTYHGTDINVTSNATSMNCRLNCTCNHTQIYNGPCAGAESKLP*	7	0	0.019955	0	0.019955	0.286307
2810	Uniprot P16808 IR10	THLTCKCSPNNTSSNTGNGSKCHAMCKCRITEPITMLGAYSAWGAGSFVA*	7	0	0.019955	0	0.019955	0.286307
1711	UL146	HGPGVCLSPHHPFSKWLDKRNDNRWYNVNVTRQPERGPGKITVTLVGLKE*	7	0	0.019955	0	0.019955	0.286307
1498	UL104	NQTWENRVRELRDLLTRYASRREDSMSLGARDAELYHLPVLEAVRKARDA*	7	0	0.019955	0	0.019955	0.286307
100	UL10	WYNQSCVGIGNGENTHPICTYDPPKPGRQKTMKTTPLPSPLLYECHNSTL*	7	0	0.019955	0	0.019955	0.286307
3011	Uniprot P16727 UL84	VADTAESTDADLTPTLTVRVRHALCWHRVEGGISGPRGLTSRISARLSET*	7	0	0.019955	0	0.019955	0.286307
2377	ORFL82W	RRMLAPDHVDALRGPAQRHARALEAPQVTPQALIVASHAQVGQVARAKDL*	7	0	0.019955	0	0.019955	0.286307
991	UL74A	ALTRGGDPAPSVCLVVWFACVYSLLILVVLLLIYRCCIGFQDDLVSRTLA*	26	4	0.0741184	0.0547345	0.0193839	0.278113
22	RL10	SLTRKKLEQHAAKKQNIYERIPYRPSRQNDNSPLIEPTGTDDEEDEDDDV*	21	3	0.0598649	0.0410509	0.018814	0.269936
1956	US14	IGVSSLILTWTLFVACNGVAWEHRLSSVWRDALFTSTLLTVMVSVLASTY*	21	3	0.0598649	0.0410509	0.018814	0.269936
935	UL70	ACTIAVHPSVLRAVAQVLNHAVCLDAELHTLLDPISHPESSLDTGIYHHG*	21	3	0.0598649	0.0410509	0.018814	0.269936
360	UL33	VLLISFVALQTPYVSIMIFNSYATAAWPMDCEHLTLRRTIGTLSRLVPHL*	21	3	0.0598649	0.0410509	0.018814	0.269936
1986	US17	LCMRVYSTVAVQGTCTFLLCLGLVLAFPHLKGTVFLCCTGFMPPLSLMVP*	21	3	0.0598649	0.0410509	0.018814	0.269936
2659	Uniprot P09719 US14	YVALLSFTTAGLNLCATAPIGISSLILTWTLFVACNGVAWEHRLSSVWRD*	21	3	0.0598649	0.0410509	0.018814	0.269936
599	UL48	TQLLTRVHNHILNGFLPVEDLKQMERVVEQVLRLFYDLRDLKLCDGSYEE*	16	2	0.0456113	0.0273673	0.0182441	0.26176
1299	UL89	LTELYRDPQFQQINNFMTDFKKWLDGGFSTAVEGDAKAIRLEPFQKNLLI*	16	2	0.0456113	0.0273673	0.0182441	0.26176
2737	Uniprot P09695 TRS1	IQLMGGATQEPLDTGLYAPSHVTSAFVPSVYMPPTVPYPDPAARLCRDMR*	16	2	0.0456113	0.0273673	0.0182441	0.26176
3105	Uniprot P16766 UL35	DPLKTRLLRGLIRLCRAAQTGVKPEDISVHLGADDVTFGVLKRALVRLHR*	16	2	0.0456113	0.0273673	0.0182441	0.26176
412	UL36	VMGKKGHRNHRFSGRREAIVRLEKTPTCQHPKKTPDPMIMFDEDDDDELS*	40	7	0.114028	0.0957854	0.0182429	0.261743
454	UL41A	FVFGVFILIFCSTLKAFYVRQKTYHLLGTESDDEETTVWEKRRMESDTDF*	11	1	0.0313578	0.0136836	0.0176742	0.253583
956	UL71	LEEGDEEDEVTVMSPSPEPVQQQPPVEPVQQQPQGRGSHRRRYKESAPQE*	11	1	0.0313578	0.0136836	0.0176742	0.253583
125	UL13	FVQRTTLWRRTWVPGQNPAAEAQELAIIPPAPTVLRQNEEPRQQLTGEET*	11	1	0.0313578	0.0136836	0.0176742	0.253583
1518	UL105	DTRLYRERRVPCIICVGSPTQTEALESRYDHYTQNKSVRKGVDVLSALIQ*	11	1	0.0313578	0.0136836	0.0176742	0.253583
1444	UL100	FRGRGSGSVKYQALATASGEEVAALSHHDSLESRRLREEEDDDDEDFEDA*	11	1	0.0313578	0.0136836	0.0176742	0.253583
2961	Uniprot P09705 US29	PVRRPMGEVAYYGGCCMVGGGNRAYVILVSGYGTASYGNALRVNFGRGNC*	11	1	0.0313578	0.0136836	0.0176742	0.253583
11	RL5A	TVINTTACVSSCSHTSLVLCNMTQQTDSLYGVGHRLNDEEDGELWRVSVS*	11	1	0.0313578	0.0136836	0.0176742	0.253583
2111	US26	FICMETEQFNDLLKFFVDRLCCETMIMGVVGESLPSGVFHADFVILVDRA*	11	1	0.0313578	0.0136836	0.0176742	0.253583
2983	Uniprot P16721 UL11P	LGATAAETPLQPSPQYQHVATHALWVLAVVIVIIIIIIFYFRIPQKLWLL*	11	1	0.0313578	0.0136836	0.0176742	0.253583
1050	UL77	HEQQYLRSGLTCLAGLLLLWKVTNADSVFAPRTGKFTLADLLGSDAVAGG*	11	1	0.0313578	0.0136836	0.0176742	0.253583
2251	ORFL147C	VRCEYPDGGAGPAGPDNAHPPLGWSPFGPQKPILFFIGLPQLHPGGGGGA*	11	1	0.0313578	0.0136836	0.0176742	0.253583
4	RL1	PNANPQESAHFRTENQHQLTNLLHNIGEGAALGYPVPRAEIRRGGGDWAD*	11	1	0.0313578	0.0136836	0.0176742	0.253583
200	UL24	EAYVRINAGQVLPVVWPPGWNLVLQEIETDEDFKPEDVKAWSHYLCCQTR*	11	1	0.0313578	0.0136836	0.0176742	0.253583
2865	Uniprot P16776 UL05	RSRLKLVLSFVWLVGLRLHDCAAFESCCYDITEAESNKAISRDKAAFTSS*	11	1	0.0313578	0.0136836	0.0176742	0.253583
912	UL70	NQVFLCPTSPSWFISVFGHTEGQVLLTMAYYLFEGQYSTISTVEEYVRSF*	11	1	0.0313578	0.0136836	0.0176742	0.253583
1261	UL87	ALRLPEQTVCHLSTFVLSRFKRQVLYFKLQVSYGKCRTGHADRSGGGGNG*	11	1	0.0313578	0.0136836	0.0176742	0.253583
2070	US23	APAARLAECEMYVTLQLRCRWYLLGAVGSYRAGGFFDTSFLIIFDRFCRF*	11	1	0.0313578	0.0136836	0.0176742	0.253583
45	RL13	QEVTLNFTGSWNYIQWFRYGSPGWLYSSEPICTVTSNYHHTFPRGALCFD*	11	1	0.0313578	0.0136836	0.0176742	0.253583
1812	UL150	WTLLKATQTVEITHKTPSADSHRNPQKYTDRPQRLLLTALAIWQRTYNNT*	11	1	0.0313578	0.0136836	0.0176742	0.253583
2925	Uniprot P16738 UL109	KRSTKHCVTATHPWPRPAASCFRCPLRGGHHRRRPACALPHGWSVMNSCS*	11	1	0.0313578	0.0136836	0.0176742	0.253583
1060	UL78	FTWNLVLSQFFSILATMLSKGIMLRGALNLSLCRLVLFVDDVGLYSTALF*	11	1	0.0313578	0.0136836	0.0176742	0.253583
2750	Uniprot P16749 ICP27	AGTTTTTASNHATAGGQQRGGDQIHPTDEQYANMESRTDPATLTAYDKKD*	11	1	0.0313578	0.0136836	0.0176742	0.253583
1974	US16	VHRFEVVVRIAGLLLFQISTAVAVLGSFSLVFPTATLKSRPGFPCHVVWA*	11	1	0.0313578	0.0136836	0.0176742	0.253583
2680	Uniprot P16725 UL76	PSGRGDDADSTGNALRRLPHVRKRIGKRKHLDIYRRLLRVFPSFVALNRL*	11	1	0.0313578	0.0136836	0.0176742	0.253583
549	UL47	SPERMFFHPGLISRLLSEEVSPRANLDAYARVCDRVLEDHLHTPRRVQRL*	6	0	0.0171043	0	0.0171043	0.245406
1398	UL97	RAALCDYSLSEPYPDYNERCVAVFQETGTARRIPNCSHRLRECYHPAFRP*	6	0	0.0171043	0	0.0171043	0.245406
3293	Uniprot P16726 CVC2	SVRSGWDPSRREDSAGGGDGGGAVLMQLSKSNPVADYMFAQSSKQYGDLR*	6	0	0.0171043	0	0.0171043	0.245406
2290	ORFL18W	HQQSQEEQQALTCPGGRGEGLSEMAVRHHVRQLRRNGEERKITVRGRGSY*	6	0	0.0171043	0	0.0171043	0.245406
1537	UL105	SPAQTYTLEGYTSDNVLSLPSDRHRIHPEVVQRGLSRLVLRDALGFLFVL*	6	0	0.0171043	0	0.0171043	0.245406
268	UL29	REAQLTLIWPEKHSLVLRTARDLGLSASMLRRFQRSLYTREPVMPLGEIE*	6	0	0.0171043	0	0.0171043	0.245406
1636	UL122	ESSAKRKMDPDNPDEGPSSKVPRPETPVTKATTFLQTMLRKEVNSQLSLG*	6	0	0.0171043	0	0.0171043	0.245406
506	UL45	CDLIREKEVHRPVVRVFVDMWDVAAIRVINFILKESTSELTGVCYAFNVP*	6	0	0.0171043	0	0.0171043	0.245406
1176	UL84	PSQQQLSVLGASIALEDLLPMRLASPETEPQDCKLTENTTEKTSPVTLAM*	6	0	0.0171043	0	0.0171043	0.245406
2781	Uniprot P17144 J1S	NSKFHPPAKNTPPPLEDPPRGPEWMSGVHLDGCAPGRRLCAPVVRACRAS*	6	0	0.0171043	0	0.0171043	0.245406
3006	Uniprot P16727 UL84	NEDSDVRPAFSLFPARPGCHILRSVIDQQLTRMAIVRLSLNLFALRIITP*	6	0	0.0171043	0	0.0171043	0.245406
297	UL31	SASHLTAYESYLVSITEQYNTASNVTEKASYVQGCIFLSFPVIYNNTQGC*	6	0	0.0171043	0	0.0171043	0.245406
315	UL32	LRHLTQKPDVDLEAHPKILKKCGEKRLHRRTVLFNELMLWLGYYRELRFH*	6	0	0.0171043	0	0.0171043	0.245406
2917	Uniprot P19893 VIE2	PEKDVLAELGDILAQAVNHAGIDSSSTGPTLTTHSCSVSSAPLNKPTPTS*	6	0	0.0171043	0	0.0171043	0.245406
212	UL25	YIPSSNEDTPADEEAEDSVFTSTRARSATEDLDRMEAGLSPYSVSSDAPS*	6	0	0.0171043	0	0.0171043	0.245406
3395	Uniprot P17151 EP84	EIKPYVVNPVVATAAAASNSSSSSSAPLPPPPPPSGGRRGRARNNTRGGG*	6	0	0.0171043	0	0.0171043	0.245406
1971	US15	TLTFTAIVVVILRRGWSWCFKIVLSFSVLITCLAVSHFHEAALAVRYETP*	6	0	0.0171043	0	0.0171043	0.245406
3354	Uniprot P16799 CVC1	AAAQRARRQRERSAPKPQELLFGPRNESGPPAEQTWYADVVRCVRAQVDL*	6	0	0.0171043	0	0.0171043	0.245406
1639	UL122	LAEESLKTFEQVTEDCNENPEKDVLTELGDILAQAVNHAGIDSSSTGPTL*	6	0	0.0171043	0	0.0171043	0.245406
1664	UL123	SQAMAALQNLPQCSPDEIMSYAQKIFKILDEERDKVLTHIDHIFMDILTT*	6	0	0.0171043	0	0.0171043	0.245406
292	UL31	GDKPTLVTLLTVAVSSPPPSSPLPLVSFTELLLPPPSVAAAAVAATATSE*	6	0	0.0171043	0	0.0171043	0.245406
2286	ORFL185C	AQKPYPNRWTKRFTYCSTPTGDPSASCVKIPPSVPTTAASVTARSSGKTP*	6	0	0.0171043	0	0.0171043	0.245406
569	UL47	RMTPDTDHEESTAGATSVPEVLGARYEPAHLAASDLLNWYIVPVSQAQQD*	6	0	0.0171043	0	0.0171043	0.245406
1655	UL122	KELHTHQLCPRSSDYRNMIIHAATPVDLLGALNLCLPLMQKFPKQVMVRI*	6	0	0.0171043	0	0.0171043	0.245406
1174	UL84	LLGRLYFISSKHTLNRGCLSAMTHQVKSTLHSRSTSHSPSQQQLSVLGAS*	6	0	0.0171043	0	0.0171043	0.245406
1056	UL77	QYGDLRRLEVHDALLFHYEHGLGRLLSVTLPRHRVSTLGSSLFNVNDIYE*	6	0	0.0171043	0	0.0171043	0.245406
3399	Uniprot P16736 HELI	GDSPQPVELWFRQNLARIINYSQFVDHNLSSEITKEALRPAADVVATNNS*	6	0	0.0171043	0	0.0171043	0.245406
3277	Uniprot P16726 CVC2	NASTWTFSFGIWYYRLKRGLYTQPRWKRVYHLAQMDNFSISQELLLGVVN*	6	0	0.0171043	0	0.0171043	0.245406
199	UL24	HMSDLASLALTAEFGLGCLEAYVRINAGQVLPVVWPPGWNLVLQEIETDE*	6	0	0.0171043	0	0.0171043	0.245406
1427	UL98	VFDPQFTRHAVSTVLDRWSRDLSRKTNLPIWVPNSANEYVVSSVPRPVSP*	6	0	0.0171043	0	0.0171043	0.245406
3103	Uniprot P16766 UL35	KVKPVAQEIIRICILANHYRNSRDVLRDLRTQLDVLYSDPLKTRLLRGLI*	6	0	0.0171043	0	0.0171043	0.245406
1497	UL104	CLEEQIQSQVDEIQDLRTLNQTWENRVRELRDLLTRYASRREDSMSLGAR*	6	0	0.0171043	0	0.0171043	0.245406
170	UL20	LGIRAMLVMLDYYWIQLITNNGTRSNNTDTIFVSLLTGPNGVTRTAIGGL*	6	0	0.0171043	0	0.0171043	0.245406
377	UL34	EPSVSNDDGNGGERCDTLATALRHRADEEDGPLASQTSVRVAATPSPSVT*	6	0	0.0171043	0	0.0171043	0.245406
835	UL56	YRHLSRPDESGDVPTAPVAKPSTLTAAAAVSGAFREPDRPWLPSPYPSSS*	6	0	0.0171043	0	0.0171043	0.245406
721	UL53	KYLNMMKMAITGKESICLPFNFHSHRQHTCLDISPYGNEQVSRIACTSCE*	6	0	0.0171043	0	0.0171043	0.245406
1358	UL95	MAAAVVRAEVRRQRREERKKMASARTTEDPPENHVVADVACGTGAVTRSS*	6	0	0.0171043	0	0.0171043	0.245406
2947	Uniprot P16814 UL41	VLFFVHARHDTLLPHRQQHRRLRRHERLHRHDRRGLFRFRGLYSHLLLHV*	6	0	0.0171043	0	0.0171043	0.245406
1268	UL87	TLESGETDATPPFDFTGQQLRRAYQEHRRRKHLAVQRYAPCRRKLIGGME*	6	0	0.0171043	0	0.0171043	0.245406
2346	ORFL299W	VTTVRRSFSPGMPATERPVFLQVFFAASPSPSRPTWWTSTAQELSRRRRY*	6	0	0.0171043	0	0.0171043	0.245406
2786	Uniprot P16724 TRM1	GTTLMTASNSSNSSTHSQRNNGGGGRARGGGKKVVGGGVNGQDGDGSENG*	6	0	0.0171043	0	0.0171043	0.245406
1772	UL135	IPDVSTPGTPTSIGRSPSHCSSSSSLSSSASVDTVLHQPPPSWKPPPPPG*	6	0	0.0171043	0	0.0171043	0.245406
2461	Uniprot P16848 UL31	VAAAAVAATATSEVGEKTAEQEVAAADPETGNERRENRENEGGETRTTGT*	6	0	0.0171043	0	0.0171043	0.245406
769	UL54	GVPRGFWRILRRLVQARDDLYLHRVRVEDLVLSSVLSKDISLYRQSNLPH*	6	0	0.0171043	0	0.0171043	0.245406
951	UL71	SLEMLLDKFSTDQASLVEVQRVMGLVDMDCEKSAYMLEAGAAATVAPPTP*	6	0	0.0171043	0	0.0171043	0.245406
1022	UL75	IMYMHDSDDVLFALDPYNEVVVSSPRTHYLMLLKNGTVLEVTDVVVDATD*	6	0	0.0171043	0	0.0171043	0.245406
733	UL54	RRQRSQPGSAQGSGKRPPQKQFLQIVPRGVMFDGQTGLIKHKTGRLPLMF*	6	0	0.0171043	0	0.0171043	0.245406
1486	UL104	GVLGALRDILYQYADNDDYGLYVDWCVTVGLVPLLDVKTKPSEAAERAQF*	6	0	0.0171043	0	0.0171043	0.245406
825	UL56	EHEALDLVDARSRIHNVTREVNVRKRAYLQKVSEVGYGKVIRCIKTQERL*	6	0	0.0171043	0	0.0171043	0.245406
3374	Uniprot P06473 GB	QYGQLGEDNEILLGNHRTEECQLPSLKIFIAGNSAYEYVDYLFKRMIDLS*	6	0	0.0171043	0	0.0171043	0.245406
1760	UL136	RRPTWMTAVFHVICAVLLTLMIMAIGALIAYLRYYHQDSWRDMLHDLFCG*	6	0	0.0171043	0	0.0171043	0.245406
816	UL56	DIPERIYSLSDFTYWSRTSEVIVKRVGITIQQLNVYHQLCRALMNGISRH*	6	0	0.0171043	0	0.0171043	0.245406
2424	ORFL71C	NEGVLSPDQQKKTAVCLISDEGYVFCYVREDTAVYYLARNLMEFARVGLR*	6	0	0.0171043	0	0.0171043	0.245406
438	UL38	LSKISWLERHCPPLDQELIMFGVIEAWEEASVRPTRQLVLFMTPKWDVFA*	6	0	0.0171043	0	0.0171043	0.245406
1749	UL139	ALLAASGWTLSGLLLIFTCCLCCFWLVRKVCSCCGNSSESESKATHAYTN*	6	0	0.0171043	0	0.0171043	0.245406
1501	UL104	ESLERFLTQLWENEYFRTFRLRRLVTHQGAEEAIVYSNYTVERVTLPYLC*	6	0	0.0171043	0	0.0171043	0.245406
3151	Uniprot P09731 US07	RIQLLLVATLVASIVATRVEDMATFRTEKQWQQDLQYRREFVKRQLAPKP*	6	0	0.0171043	0	0.0171043	0.245406
1296	UL89	LRGDSAAKIQERYAELQKRKSHPTSCISTAFTNVAALCRKRYQMMHPELG*	6	0	0.0171043	0	0.0171043	0.245406
402	UL36	LHPFGFVEGPGFMRYQLIVLIGQRGGIYCYDDLRDCIYELAPTMKDFLRH*	6	0	0.0171043	0	0.0171043	0.245406
2953	Uniprot P16788 UL97	GWDPPPLRRPSRARRRQWMREAAQAAAQAAVQAAQAAAAQVAQAHVDENE*	6	0	0.0171043	0	0.0171043	0.245406
2815	Uniprot P09730 US08	PRYHIRYFSYGNSVDNLRRLHYEYRHLELGVVIAICMAMVLLLGYVLART*	6	0	0.0171043	0	0.0171043	0.245406
801	UL55	PLPPYLKGLDDLMSGLGAAGKAVGVAIGAVGGAVASVVEGVATFLKNPFG*	6	0	0.0171043	0	0.0171043	0.245406
1600	UL117	HSEFLTSFRREVDRQTVLTAESAPATVEVCLGDALPGGVMGGGGLPAGVG*	6	0	0.0171043	0	0.0171043	0.245406
1807	UL150	LSFPEGSSFCLTAVSEYSQRLTSTAALTPPPPAVAAPFSFSSTVSETGAF*	6	0	0.0171043	0	0.0171043	0.245406
3300	Uniprot P16810 IR12	SSYNTTITVTITSDETSHNVSTNTALISTPWLTNCSATTYTTYNRTNSSN*	6	0	0.0171043	0	0.0171043	0.245406
163	UL18	NKAPDDSEPQCNPLLPTFDGTFHQGCYVAIFCNQNYTCRVTHGNWTVEIP*	6	0	0.0171043	0	0.0171043	0.245406
2339	ORFL298W	RVSSNPRRRRGRYRSSCVENRGTSRSRDSVDARASATRSGLPASSDLTPA*	6	0	0.0171043	0	0.0171043	0.245406
3381	Uniprot P06473 GB	KAVGVAIGAVGGAVASVVEGVATFLKNPFGAFTIILVAIAVVIITYLIYT*	6	0	0.0171043	0	0.0171043	0.245406
365	UL33	SSKNCNQHAKRSVSFNFPSGTWKGGQKTASNDTSTKIPHRLSQSHHNLSG*	6	0	0.0171043	0	0.0171043	0.245406
981	UL74	EKGCGNFTTFNPMFFNVPRWNTKLYIGSNKVNVDSQTIYFLGLTALLLRY*	6	0	0.0171043	0	0.0171043	0.245406
157	UL18	HVLRYGYTGIFDDTSHMTLTVVGIFDGQHFFTYHVNSSDKASSRANGTIS*	6	0	0.0171043	0	0.0171043	0.245406
682	UL50	TGCAVSLCCFVRAPVKLVSPARHVGEFNVLKVNESLIVTLKDIEEIKPSA*	6	0	0.0171043	0	0.0171043	0.245406
2328	ORFL251W	DGSPPLREAKRQKTTAQHEGHGGGGKNETEQQSGGAGGGGGGGSGRMSLP*	6	0	0.0171043	0	0.0171043	0.245406
366	UL33	SKNCNQHAKRSVSFNFPSGTWKGGQKTASNDTSTKIPHRLSQSHHNLSGV*	6	0	0.0171043	0	0.0171043	0.245406
1271	UL87	KNMTHSFVMYKHTFKEPACTVSTFVSNDAVYINSLNVNIRGSYPEFLYSL*	6	0	0.0171043	0	0.0171043	0.245406
1467	UL102	LGYISEHVTSACASAGLLWVLSRGHREFYVYDGYSGHGPVSAEVCVRTVV*	20	3	0.0570142	0.0410509	0.0159633	0.229035
717	UL52	ISRLPRRVWLCITLFKAFQITKRTYKGKVHLADFMRDFTQLLENCDIKLV*	20	3	0.0570142	0.0410509	0.0159633	0.229035
1627	UL120	EDSELVENPAYFRRSDHRAFMIVILTQVVFVVFIINASFIWSWTFRRHKR*	20	3	0.0570142	0.0410509	0.0159633	0.229035
436	UL37	ICTVAAGSIALLSLFCILLIGLRRDLLEDFRYICRDEGSSSTKNDVHWIV*	15	2	0.0427606	0.0273673	0.0153934	0.220859
1579	UL115	NPDQLRALLTLLSSDTAPRWMTVMRGYSECGDGSPAVYTCVDDLCRGYDL*	15	2	0.0427606	0.0273673	0.0153934	0.220859
2035	US21	LFPEAVSEILVMIAGLAVIVTSVVCDTQDILHDIEYESYIPGALCLYMDL*	15	2	0.0427606	0.0273673	0.0153934	0.220859
688	UL50	EGKAAAAAAGQDIGGSARRPLEEHVSRRRGVSTHHRHPPSPPCTPSLERT*	15	2	0.0427606	0.0273673	0.0153934	0.220859
2785	Uniprot P16724 TRM1	DGPEGEAIHLRGREAMSGTGTTLMTASNSSNSSTHSQRNNGGGGRARGGG*	10	1	0.0285071	0.0136836	0.0148234	0.212682
1587	UL116	AATTNTTVATTGTTTTSPNVTSTTSNTVTTPTTVSSVSNLTSSATSILIS*	10	1	0.0285071	0.0136836	0.0148234	0.212682
3073	Uniprot P16838 UL129	LRIHKRQPPAGTLLRFQNVQSLHRRVRIFMIVCVLWCVWICLSTFLIAMF*	10	1	0.0285071	0.0136836	0.0148234	0.212682
1162	UL84	CHILRSVIDQQLTRMAIVRLSLNLFALRIITPLLKRLPLRRKAAHHTALH*	10	1	0.0285071	0.0136836	0.0148234	0.212682
653	UL48	FPTFPLYDQDDNTSADNVAASGAAPTPPVPFNRVPVNIQFLRENPPPIAR*	10	1	0.0285071	0.0136836	0.0148234	0.212682
670	UL49	ADLAVYHRNQWCHQRQPRSPQLRGLIAALRRHAGKVPCGNPLYVLARQAV*	10	1	0.0285071	0.0136836	0.0148234	0.212682
1962	US14	LTPVVWSARWDQMFSYLAKLGTYHHYRVDNGTLSVILNSTTATFQSRVA*	10	1	0.0285071	0.0136836	0.0148234	0.212682
1356	UL94	GRCLCYVPCGPMTQSLIHNEEPATFFCESDDAKYLCAVGSKTAAQVTLGD*	10	1	0.0285071	0.0136836	0.0148234	0.212682
2779	Uniprot P17144 J1S	GITQTQTRVFFSPCAPHVAFIRRRRPPHHTQLVAVHTRNSKFHPPAKNTP*	10	1	0.0285071	0.0136836	0.0148234	0.212682
2223	ORFL119C	QYTAQLNECEKTRRTHGLKQALRDTKDLRELSYHHQLREDAGELGMMAEG*	10	1	0.0285071	0.0136836	0.0148234	0.212682
2264	ORFL151C	NKNTGHRYVYTTSILIAVVTSVDTQHRSPSRCFMAMGESYFLQDEKCVFW*	10	1	0.0285071	0.0136836	0.0148234	0.212682
1881	US7	VEDMATFRTEKQWQQDLQYRREFVKRQLAPKPKSNIVVSHTVSCVIDGGN*	10	1	0.0285071	0.0136836	0.0148234	0.212682
1540	UL111A	LSVMVSSSLVLIVFFLGASEEAKPATTTTIKNTKPQCRPEDYATRLQDLR*	10	1	0.0285071	0.0136836	0.0148234	0.212682
2889	Uniprot P16830 UL110	FSFVPDGRLSVRALVFSSMCAGFVIGEEDRDRIIMMIIIIHSPTIFILFC*	10	1	0.0285071	0.0136836	0.0148234	0.212682
1026	UL76	PELQKYRRRLFIEVRLSRRIPDCVLVFLPPDSGSRGIVYCYVIEFKTTYS*	10	1	0.0285071	0.0136836	0.0148234	0.212682
3169	Uniprot P16781 UL43	SIPCITNVSADTRGRTRPSRPATVPQRRPARIGHFRRRSASLSFLDWPDG*	10	1	0.0285071	0.0136836	0.0148234	0.212682
2211	ORFL114W	FLRLGFRAAAWNPTWPAPMCGHRGHPLFLVRVSRIHKFTRKITKKSGRFQ*	10	1	0.0285071	0.0136836	0.0148234	0.212682
349	UL32	AVGSPVKSTTGMKTVAFDLSSPQKSGTGPQPGSAGMGGAKTPSDAVQNIL*	10	1	0.0285071	0.0136836	0.0148234	0.212682
1485	UL104	TCRGQSMHQVLRDPCVLRKQLLYGVCKTLFDTITVRRVAEEWKLHAALFP*	10	1	0.0285071	0.0136836	0.0148234	0.212682
222	UL25	SRSGRAAALALHFLTSRKGVTDGQYATSLRRLDEELRHRGTPESPRLTEV*	10	1	0.0285071	0.0136836	0.0148234	0.212682
2525	Uniprot P16833 UL116	PSVSILTTVTPAATSTISVDGVVTASDYTPTFDDLENITTTRAPTRPPAQ*	5	0	0.0142535	0	0.0142535	0.204505
2062	US23	LYCHTRYETFLRVMGDFQGIFECQYSADVLRDWVRNHVDQVLSLGIPHNW*	5	0	0.0142535	0	0.0142535	0.204505
1946	US13	QTVFHHQRILLYGYGAIVFLMMTVTFYGTRYIRDELPAAQTLRGSLLIYV*	5	0	0.0142535	0	0.0142535	0.204505
441	UL38	FLAPSMAQFWHGAIVLEYWNALFPVEVRSHVRQHAHTMDDLVMVFHQLDY*	5	0	0.0142535	0	0.0142535	0.204505
1603	UL117	NATYILPADCRYAPLFASKYKYVFEEVSRLMRLHDSTAVQLQISASCGNA*	5	0	0.0142535	0	0.0142535	0.204505
411	UL36	DPAMDAVYRLAEDVVMFTCVMGKKGHRNHRFSGRREAIVRLEKTPTCQHP*	5	0	0.0142535	0	0.0142535	0.204505
1491	UL104	TPVAHLHEEILRYDGLCRHQKICQLLNTFPVKVVTASRHELNCKKLVEMM*	5	0	0.0142535	0	0.0142535	0.204505
2533	Uniprot P16730 UL87	HLGRNANVLTVCRHVEAHKIPRTRLKVLVEVLGALQSISGTPHTREVIHQ*	5	0	0.0142535	0	0.0142535	0.204505
103	UL10	STRRTSPKDYNVTGLPKGFADSFTGNVEAHRTKDAAHSAWILIIIIIIIV*	5	0	0.0142535	0	0.0142535	0.204505
1595	UL117	KSLAPANKRKTHRTIVVAPRRGFLRIPPDGQDVNHVKIVPTTTSSSLAPP*	5	0	0.0142535	0	0.0142535	0.204505
1527	UL105	DDTTTAPDSRETLLTLRITYIKGSSVGVNSKVRACVIGYQGTVERFVDIL*	5	0	0.0142535	0	0.0142535	0.204505
2259	ORFL149C.iORF2	GGFRRLCAYACALLRRRGAHESHVLLSFCALLSSYARHRGFYRGSRRRAS*	5	0	0.0142535	0	0.0142535	0.204505
2226	ORFL121C	AGVGRQRRQRQSLQLLLYLVDQLLVAAQGRQGPFAAAVGRWYRGRRRGRR*	5	0	0.0142535	0	0.0142535	0.204505
2238	ORFL131W.iORF2	LHQRLPRLRIRIVPYRPHNDTAATTPPPWVAAAAEARQRRRQRRPWWESN*	5	0	0.0142535	0	0.0142535	0.204505
2195	TRS1	HPVICANVEDYLQDARRRADAQALGLDLATVVMEAGGQMIHKKTKKPKGK*	5	0	0.0142535	0	0.0142535	0.204505
2626	Uniprot P08318 PP150	QQNLQQRQQQPPPPARKPSASRRLFGSSADEDDDDDDDEKNIFTPIKKPG*	5	0	0.0142535	0	0.0142535	0.204505
2558	Uniprot P16758 UL20	LNATVEWYNKSEGDVPEEFMDYVILTPLAVLTCGLQEAYILDKGRRYMYL*	5	0	0.0142535	0	0.0142535	0.204505
466	UL43	GFRGFVQEGLRNYAPLREELGYVRFETGGDVGREFMLARDLLALWRLCMK*	5	0	0.0142535	0	0.0142535	0.204505
1099	UL80	APPSASPAPLPLPSYPASYGAPVVGYDQLAARHFADYVDPHYPGWGRRYE*	5	0	0.0142535	0	0.0142535	0.204505
1193	UL86	AIKFHDLNKLTTGKMLFHVQVPRVASGAGLPTSRQTTIMVTKYSEKSPIT*	5	0	0.0142535	0	0.0142535	0.204505
2055	US22	FLRPTRGTDKVPNNSSAWGRTDLLPTGALQDNQNWAFPSHSVETLPALQG*	5	0	0.0142535	0	0.0142535	0.204505
1092	UL80	LYIRERLPKLRYDKQLVGVTERESYVKASVSPEAACVIKAASAERSGDSR*	5	0	0.0142535	0	0.0142535	0.204505
485	UL44	GGGGGSGTRKMSSGGGGGDHDHGLSSKEKYEQHKITSYLTSKGGSGGGGG*	5	0	0.0142535	0	0.0142535	0.204505
2024	US20	FLGGRDRRRWKCISCVYVVMLLSFLTLALLSDADWLQKIVVTLCAFSISF*	5	0	0.0142535	0	0.0142535	0.204505
60	UL4	PDRQIPMNITCANYSGTVNGNVTFRGLQNKTEDFLHWLLGWGHKSICSFF*	5	0	0.0142535	0	0.0142535	0.204505
568	UL47	ALREFLEAPWESAPQPPRLRMTPDTDHEESTAGATSVPEVLGARYEPAHL*	5	0	0.0142535	0	0.0142535	0.204505
532	UL46	AHWQTLVDVARGKFARERCSFVNRRITRPRQIPLCTGVIQKLGWCLADDI*	5	0	0.0142535	0	0.0142535	0.204505
2569	Uniprot P16763 UL27	WSQTLIDDYFLLPAGWACANPRRGYAMYLASNAVLALRIIRLLRASIRHE*	5	0	0.0142535	0	0.0142535	0.204505
499	UL45	WARESRTPLCYASELCDESVRRFVLRHMEDLPKLAEETARFVELAGCWGL*	5	0	0.0142535	0	0.0142535	0.204505
1116	UL80.5	TPTALLSGGAKVAERAQAGVVNASCRLATASGSEAATAGPSTAGSSSCPA*	5	0	0.0142535	0	0.0142535	0.204505
1513	UL105	ALLVTGTAGAGKTSSIQVLAANLDCVITGTTVIAAQNLSAILNRTRSAQV*	5	0	0.0142535	0	0.0142535	0.204505
906	UL70	TLVLFATEYDSAHIVANVLSQTPTDHCVFPLLVKHQVSRRVYFCLQTQKC*	5	0	0.0142535	0	0.0142535	0.204505
2869	Uniprot P16757 UL16P	SASSSCAVDLGSKSSNSTCRLNVTELASIHPGETWTLHGMCISICYYENV*	5	0	0.0142535	0	0.0142535	0.204505
1468	UL102	VLSRGHREFYVYDGYSGHGPVSAEVCVRTVVDCYWRKLFGGDDPGPTCRV*	5	0	0.0142535	0	0.0142535	0.204505
1112	UL80.5	YRRRDSPGGMDEPPSGWERYDGGHRGQSQKQHRHGGSGGHNKRRKETAAA*	5	0	0.0142535	0	0.0142535	0.204505
443	UL38	VRAILESERRIREGKIPMTFVDRDSLRANSLAHIQATGAQPSHAPAQRVL*	5	0	0.0142535	0	0.0142535	0.204505
1615	UL119	TCYARTDCKGPFTQVGYLSAFPSNDKGKLHLSYNATAQELLISGLRPQET*	5	0	0.0142535	0	0.0142535	0.204505
388	UL35	RHLQLRHALELQMMQDWVVERCNRLCDALYFCYTQAPETRQTFVTLVRGL*	5	0	0.0142535	0	0.0142535	0.204505
2853	Uniprot P21602 TR14	VTVLIGDTTLSTLGTCPVRYKESRNTENTIGSNIIKTIEKANIPLGIHAV*	5	0	0.0142535	0	0.0142535	0.204505
440	UL38	VLFMTPKWDVFAYDSGILFFLAPSMAQFWHGAIVLEYWNALFPVEVRSHV*	5	0	0.0142535	0	0.0142535	0.204505
962	UL72	CHTQLAFYNKHIIWLSRERKVPTSLGVSLYIPEGFFGITFYKCLDAQFVC*	5	0	0.0142535	0	0.0142535	0.204505
1838	IRS1	ALRQTLLRAEEATALGRELRRRWAGTTVALQTPGRRLQPMVLLGAWQELA*	5	0	0.0142535	0	0.0142535	0.204505
2669	Uniprot P09703 US27	TLNSTEIYQLFEYTRLGVWLMCIVGTFLNVLVITTILYYRRKKKSPSDTY*	5	0	0.0142535	0	0.0142535	0.204505
1014	UL75	CSLAELSHFTQLLAHPHHEYLSDLYTPCSSSGRRDHSLERLTRLFPDATV*	5	0	0.0142535	0	0.0142535	0.204505
189	UL23	TSRPWKPGQRVALVWPKDRCLVIRRRWRLVRDEGRDAQRLASYLCCPEPL*	5	0	0.0142535	0	0.0142535	0.204505
650	UL48	VCLGVHVADLLKGQRVLVARHLEYTSRDRDFLRIQRSRDLNLSQLLQDTW*	5	0	0.0142535	0	0.0142535	0.204505
3094	Uniprot P13202 VIE1	VAENSDQEESEQSDEEEEEGAQEEREDTVSVKSEPVSEIEEVAPEEEEDG*	5	0	0.0142535	0	0.0142535	0.204505
731	UL53	PSSSSQSTPPHLHPPSQATQPHHYSHHQSQSQQHHHRPQSPPPPLFLNSI*	5	0	0.0142535	0	0.0142535	0.204505
1882	US7	RREFVKRQLAPKPKSNIVVSHTVSCVIDGGNMTSVWRFEGQFNPHIASEV*	5	0	0.0142535	0	0.0142535	0.204505
3148	Uniprot P17145 US25	GPIGPRELSKWMTGTAECPTVKSPHPPEQTANRRTPSRVRRSRRPSPSGS*	5	0	0.0142535	0	0.0142535	0.204505
1347	UL94	QEECMWKLVGKSRKHREYRAVACRSTIFSPEDDGSCILCQLLLFYRDGEW*	5	0	0.0142535	0	0.0142535	0.204505
2352	ORFL321W	HRSLSGGPDVLYAAAGTQRERQRLDKSQAATAPSAVAGPPADRDVVDHRT*	5	0	0.0142535	0	0.0142535	0.204505
759	UL54	HRFVRASVRVSVLSELLNKWVSQRRAVRECMRECQDPVRRMLLDKEQMAL*	5	0	0.0142535	0	0.0142535	0.204505
226	UL25	LMITHFQRTIRVLRCYLQHQLQSISELCYLIYVQLPSLREDYAQLSDVIY*	5	0	0.0142535	0	0.0142535	0.204505
2692	Uniprot P16818 UL61	PTYRRRRPTAATPSRKKKARRGPKASKAGREGELGGGSPVAHRGTSLGTG*	5	0	0.0142535	0	0.0142535	0.204505
644	UL48	LWLYAMATLVFPQDMLQCLWLELKPQYAETYASVSELVQTLFQIFTQQCE*	5	0	0.0142535	0	0.0142535	0.204505
1232	UL86	RQHVLYNGCCVVTAPKTLIEYSLPVPFHRFYSNPTICAALSDDIKRYVTE*	5	0	0.0142535	0	0.0142535	0.204505
1774	UL135	PPPSWKPPPPPGRKKRPPTPPVRAPTTRLSSHRPPTPIPAPRKNLSTPPT*	5	0	0.0142535	0	0.0142535	0.204505
1677	UL124	TYPTATALCGTLVVVGIVLCLSLASTVRSKELPSDHEPLEAWEQGSDVEA*	5	0	0.0142535	0	0.0142535	0.204505
1709	UL146	TIMLGNFWFHRESGGPRCNNNEYFLYLGGGKKHGPGVCLSPHHPFSKWLD*	5	0	0.0142535	0	0.0142535	0.204505
10	RL1	TPSATVHNPRNYAVQLHAETTRTWRWARRGERGAWMPAETFTCPKDKRPW*	5	0	0.0142535	0	0.0142535	0.204505
3163	Uniprot P16793 UL52	GTQSTVLTNATNTTSCGGAVAGSSNVGPAGASAACDLDAELAGLETSAAD*	5	0	0.0142535	0	0.0142535	0.204505
856	UL57	QETLLKAIQFTNGLSAACEDVYNDARKVLKFQGAPLKDERYGPQHLALVC*	5	0	0.0142535	0	0.0142535	0.204505
1262	UL87	FKRQVLYFKLQVSYGKCRTGHADRSGGGGNGGNQGHHNLLCYRRLSVTFA*	5	0	0.0142535	0	0.0142535	0.204505
1699	UL132	EASAARERMKHDPENVIYFRKDGNLDTSFVNPNYGRGSPLTIESHLSDNE*	5	0	0.0142535	0	0.0142535	0.204505
718	UL52	CITLFKAFQITKRTYKGKVHLADFMRDFTQLLENCDIKLVDPTYVIDKYV*	5	0	0.0142535	0	0.0142535	0.204505
3361	Uniprot P06473 GB	TMQLIPDDYSNTHSTRYVTVKDQWHSRGSTWLYRETCNLNCMLTITTARS*	5	0	0.0142535	0	0.0142535	0.204505
154	UL17	DHALFTHFVGRPRHCRLEMLILDEQVSKRSWDTTVYHRRRKHLPRRRAPC*	5	0	0.0142535	0	0.0142535	0.204505
3192	Uniprot P17143 J1L	SCRVCRGRVAGVPAGCGGGVCRRCARPRGVRLRRNECVASRPLFPPRSPG*	5	0	0.0142535	0	0.0142535	0.204505
665	UL49	YFVFLAYVYSMDCLHTVAVRTMAFLRFERYDTDYLLRRLRLYPPERLHAL*	5	0	0.0142535	0	0.0142535	0.204505
3019	Uniprot P16780 UL40	TLILTVGLLCMRIRSLLCSPAETTVTTAAVTSAHGPLCPLVFQGWAYAVY*	5	0	0.0142535	0	0.0142535	0.204505
1374	UL95	TVSYSPIVIQDCAAAVTDVTLSHILPGQSTVSLFPVYHVGKLLDALSLND*	5	0	0.0142535	0	0.0142535	0.204505
2828	Uniprot P16809 IR11	TSHHSVVWQRYDIYSRYMRRMPPLCIITDAYKETTRQGGAAFACTRQNLT*	5	0	0.0142535	0	0.0142535	0.204505
2995	Uniprot P16849 UL33	VWGAAPVIMMTWFYAFFYSTVQRTSQKQRSRTLTFVSVLLISFVALQTPY*	5	0	0.0142535	0	0.0142535	0.204505
668	UL49	LLGDLHRFLFGVDLRLPVLHPTSSPCLALLRAKRFDARADLAVYHRNQWC*	5	0	0.0142535	0	0.0142535	0.204505
173	UL20	LTGAFGFTSTNMSATNSSAEDNWSVTNLTESCINRGESYVTTIWLLDCTK*	5	0	0.0142535	0	0.0142535	0.204505
2458	Uniprot P16775 UL03	ITRLASDSLCLFHSSFIHIQTSCDTRIILRGKTLLLSSHWVPYPLRIPHY*	5	0	0.0142535	0	0.0142535	0.204505
662	UL49	ANRRLRHAPHTATDEFHQALRRLFAPLCVHEDHFHVQLVIGRGALQPEEA*	5	0	0.0142535	0	0.0142535	0.204505
3182	Uniprot P14334 US06	HPSHRLLTLMNNCVCDGAVWNAFRLIERHGFFAVTLYLCCGITLLVVILA*	5	0	0.0142535	0	0.0142535	0.204505
3280	Uniprot P16726 CVC2	YPTYDCVLSDLEAAACLLAAYGHALWEGRDPPDSVATVLGELPQLLPRLA*	5	0	0.0142535	0	0.0142535	0.204505
2850	Uniprot P16805 IR07	YDTHLRTNQRITITRTAESHELVNQRHKIFTQSFLRTFRNQQVNKRLTKK*	5	0	0.0142535	0	0.0142535	0.204505
3408	Uniprot P12824 GH	TPCLHQGFYLMDELRYVKITLTEDFFVVTVSIDDDTPMLLIFGHLPRVLF*	5	0	0.0142535	0	0.0142535	0.204505
1310	UL89	VVSYVCEEHLHSFTEKGDATACPCYRLHKPTFISLNSQVRKTANMFMPGA*	5	0	0.0142535	0	0.0142535	0.204505
3225	Uniprot P16785 LTP	SEFEGDFARYRSSQQKMEEQLQETRQQMTETSERLDRSLRQDPGSSSVTR*	5	0	0.0142535	0	0.0142535	0.204505
1516	UL105	NDLLAYWPVIADIVDKCLNMWERKAASASAAAAAAACEDLSELCESNIIV*	5	0	0.0142535	0	0.0142535	0.204505
3139	Uniprot P16843 UL10	QKTTLSRLKTTPNKHTQHKRSTRRTSPRDYNVTGLPKGFADSFTGNVEAH*	5	0	0.0142535	0	0.0142535	0.204505
237	UL26	SRENFVVRAADSLPQLLERGLLHSYFEDVERAAQGRLRHGNRSGLRRDAD*	5	0	0.0142535	0	0.0142535	0.204505
3296	Uniprot P16810 IR12	IIIFYILHRVTCNSTTTNTASITSPNTASTTFVTSVFSTPNNNTSTTPHT*	5	0	0.0142535	0	0.0142535	0.204505
241	UL27	NPVDQPPPPPLTQQPEEQAKEDHDDGDERLFRDPLTTYEYLDDCRDDEEF*	5	0	0.0142535	0	0.0142535	0.204505
1301	UL89	VTKIPVLANRVLQYLIHAFQIDFLSQTSIDIFKQKATVFLVPRRHGKTWF*	5	0	0.0142535	0	0.0142535	0.204505
2976	Uniprot P09701 US23	RLIVLGKCVIMVEDHYEETELVLCMGGGTRLYIYEPSQEILLLCARHLDE*	5	0	0.0142535	0	0.0142535	0.204505
897	UL69	AGTTTTTASNHATAGGQQRGGDQIHPTDEQCASMESRTDPATLTAYDKKD*	5	0	0.0142535	0	0.0142535	0.204505
1915	US11	PPLPDVSEYRVEYSEARCVLRSGGRLEALWTLRGNLSVPTPTPRVYYQTL*	5	0	0.0142535	0	0.0142535	0.204505
2595	Uniprot P16819 UL62	TKMAPVGVRSNGVLQFRGHLNRERWGILRDTVLSDGGEDRALPSYCRLDF*	5	0	0.0142535	0	0.0142535	0.204505
1288	UL88	VLCPPEMEERLAPLLQSATRGDSDMFDGVVASAYHRLRMSNIPRSSARLL*	5	0	0.0142535	0	0.0142535	0.204505
1129	UL82	QNAFETNQTHDTIFFPENIPGVSIEAGPLPDRVRITLRVTLTGDQAVHLE*	5	0	0.0142535	0	0.0142535	0.204505
2262	ORFL151C	VVRLYPKPRYDYTLASAFLGTAVSGYTTSRRDNAPNKNTGHRYVYTTSIL*	5	0	0.0142535	0	0.0142535	0.204505
1457	UL102	GPDLFETGAARSFFFPGFPPVPVYAVHGLHTLMRETALDAAAEVLSWCGL*	5	0	0.0142535	0	0.0142535	0.204505
3427	Uniprot P12824 GH	EVVVSSPRTHYLMLLKNGTVLEVTDVVVDATDSRLLMMSVYALSAIIGIY*	5	0	0.0142535	0	0.0142535	0.204505
812	UL56	ILAPEAGLEVCAQLLELLRRLCGISPVARQEVYVEGTTCAQCYEELTIIP*	5	0	0.0142535	0	0.0142535	0.204505
2455	Uniprot P16769 UNG	TVVHGQPGSHRHLGWQTLSNHVIRRLSERREHLVFMLAWGADAHTCEYLI*	5	0	0.0142535	0	0.0142535	0.204505
1295	UL88	ARTLAAARALLADYAETFSPLGSFTRLGYDRLVSADAGVSRRHLVALLRA*	5	0	0.0142535	0	0.0142535	0.204505
822	UL56	GTTLMTASNSSNSSTHSQRNNGGGGRARGGGKKAVGGGANGQDGDGSENG*	5	0	0.0142535	0	0.0142535	0.204505
1530	UL105	RTPCEQAAYAYSLVSGLLFSAMYYFYVSPYTTEEMLRELARVELPDVSSL*	5	0	0.0142535	0	0.0142535	0.204505
1797	UL150	LTLYLFTATCCFVCALPRQAQVDTAICHHTWPMCSDVPHPTSSAHNTALS*	24	4	0.068417	0.0547345	0.0136825	0.196311
520	UL45	LWGVTPSVWASRGTVFEEETVWSLCPPNRECYFPTVVRRPLRVPVVNYAW*	24	4	0.068417	0.0547345	0.0136825	0.196311
2789	Uniprot P16724 TRM1	YRHLSRPDESGDVPTAPVAKPSTLTAAAAVSGVFREPDRPWLPSPYPSSS*	24	4	0.068417	0.0547345	0.0136825	0.196311
2428	ORFL71C	PLTYPPGTELRLCNLRCFENSVEGGHLLRNIKTAFGMRVLGLGTVSLKGE*	24	4	0.068417	0.0547345	0.0136825	0.196311
1742	UL140	RCAWIQRCCDRFDAWQDEVIYRRPSRRSQSDDESRTNSVSSYVLLSPASD*	24	4	0.068417	0.0547345	0.0136825	0.196311
2803	Uniprot P09717 US16	VWVVVFLVNVLIVFTRPWTWPLRLLLGFYSTVGLIFAGHFSQQVLFVRHV*	19	3	0.0541635	0.0410509	0.0131126	0.188134
2886	Uniprot P16778 VGLI	RSALLRAKSRALGHWALLSICTVAAGSIALLSLFCILLIGLRRDLLEDFR*	19	3	0.0541635	0.0410509	0.0131126	0.188134
794	UL55	YNKPIAARFMGDVLGLASCVTINQTSVKVLRDMNVKESPGRCYSRPVVIF*	19	3	0.0541635	0.0410509	0.0131126	0.188134
193	UL23	ITVPEELPHTASLRALAGCMHIHAFAQWRATYRGRLMVMGDYSVIRVSTI*	19	3	0.0541635	0.0410509	0.0131126	0.188134
2718	Uniprot P16753 SCAF	SLLGASRSAVPVMYPGAVAAPPSASPAPLPLPSYPASYGAPVVGYDQLAA*	19	3	0.0541635	0.0410509	0.0131126	0.188134
284	UL29	PRRFCFSPLDSSATVAAKPVSSHTSPAYDVSEYVFSGRSVLDSVSGTGAS*	19	3	0.0541635	0.0410509	0.0131126	0.188134
652	UL48	LEFIPLVIYNAQDHTVVRVLRPPSTFEQDHSRLVLDEAFPTFPLYDQDDN*	19	3	0.0541635	0.0410509	0.0131126	0.188134
1874	US3	YSSQTINWYLQRSMRDDNWGLLFRTLLVYLFSLVVLVLLTVGVSARLRFI*	14	2	0.0399099	0.0273673	0.0125426	0.179958
1577	UL115	GRDGPLSQLIRYRPVTPEAANSVLLDEAFLDTLALLYNNPDQLRALLTLL*	14	2	0.0399099	0.0273673	0.0125426	0.179958
3158	Uniprot P16767 UL36	FHTMRDYQRPMVQYDDYWNAVMLYRGDVESLSAEVTKRGYASYTIDDPFD*	14	2	0.0399099	0.0273673	0.0125426	0.179958
3035	Uniprot P16764 UL29	GWPSQCIYVVGGEHSPHSLTEIDLEHCQNDFFGEFRALHLIGTVSHATCR*	14	2	0.0399099	0.0273673	0.0125426	0.179958
1972	US15	HEAALAVRYETPLERALLAAVKVFLSLVFTLLMVLRIMTLRTFLQTYFSS*	14	2	0.0399099	0.0273673	0.0125426	0.179958
1210	UL86	QKIDFVDALKTLCHPVLHEPAPCLQTFTERGPPSEPAMQRLLECRFQQEP*	14	2	0.0399099	0.0273673	0.0125426	0.179958
2036	US21	VTSVVCDTQDILHDIEYESYIPGALCLYMDLMYLFVSVLYFMPSEPGSAH*	9	1	0.0256564	0.0136836	0.0119727	0.171781
2516	Uniprot P16837 UL128	SRVPRVRAEECCEFINVNHPPERCYDFKMCNRFTVALRCPDGEVCYSPEK*	9	1	0.0256564	0.0136836	0.0119727	0.171781
1096	UL80	SLSPSEPAEAASMSHPLSAAVPAATAPPGATVAGASPAVSSLAWPHDGVY*	9	1	0.0256564	0.0136836	0.0119727	0.171781
2675	Uniprot P09703 US27	IFWILAVLMGMPHYLMYSHTNNECVGEFANETSGWFPVFLNTKVNICGYL*	9	1	0.0256564	0.0136836	0.0119727	0.171781
1294	UL88	DLVNVVLRRYYRSHGGVQARTLAAARALLADYAETFSPLGSFTRLGYDRL*	9	1	0.0256564	0.0136836	0.0119727	0.171781
1990	US17	IYSVLTTLSVIVASACSSSTLVTFSGLLACVLFSLCSCVTGLAGHNHRRW*	9	1	0.0256564	0.0136836	0.0119727	0.171781
2818	Uniprot P06725 PP65	YRHTWDRHDEGAAQGDDDVWTSGSDSDEELVTTERKTPRVTGGGAMAGAS*	9	1	0.0256564	0.0136836	0.0119727	0.171781
1352	UL94	TPDVIYEVCMLVPQDEAKRILVKGHGAMDLTCQKAVTLGGAGAWLLPRPE*	9	1	0.0256564	0.0136836	0.0119727	0.171781
704	UL52	VLTVFDFHLHFFINRCFEKQVGDAVDNENVTLNHLAVVRAMVMGEDTVPY*	9	1	0.0256564	0.0136836	0.0119727	0.171781
737	UL54	RRITTFGWCSVNRYDWRQQGRASTCDIEVDCDVSDLVAVPDDSSWPRYRC*	9	1	0.0256564	0.0136836	0.0119727	0.171781
2991	Uniprot P16849 UL33	LLPAGVASCKFLSVIYYSSCTVGFATVALIAADRYRVLHKRTYARQSYRS*	9	1	0.0256564	0.0136836	0.0119727	0.171781
744	UL54	AQGGRFFLHSPAVGFKRQYAAAFPSASHNNPASTAATKVYIAGSVVIDMY*	9	1	0.0256564	0.0136836	0.0119727	0.171781
3012	Uniprot P16727 UL84	VRHALCWHRVEGGISGPRGLTSRISARLSETTAKTLGPSVFGRLELDPNE*	9	1	0.0256564	0.0136836	0.0119727	0.171781
1290	UL88	GAKKLLLLDVPRLENYFLCQVCLYELDEDEMGEEMLGMLAGKPEDAAVSG*	9	1	0.0256564	0.0136836	0.0119727	0.171781
2563	Uniprot P16763 UL27	NPVDQPPPPLPTQQPEEQAKEDHDDGDERLFRDPLTTYEYLDDCRDDEEF*	9	1	0.0256564	0.0136836	0.0119727	0.171781
2528	Uniprot P16833 UL116	VAGNQTWYVNPFSLAHLLDAIYNVLGIEDLSANFRRQLAPYRHTLIVPQT*	9	1	0.0256564	0.0136836	0.0119727	0.171781
1899	US9	SVSECYVQHGVLVAAWLVRGNFSDTAPRAYGTWGNERSATHFKVGAPQLE*	9	1	0.0256564	0.0136836	0.0119727	0.171781
2487	Uniprot P16813 UL39	LLTPPPWYPITVKNTHHTSRHRSIFFILSVMIGKGTREDVQLSLSSLFQG*	9	1	0.0256564	0.0136836	0.0119727	0.171781
77	UL6	AFGHAIYQRQQRVENGTLSKNITNLAFTYGSWGVAMLLFAAVMVLVDLGL*	9	1	0.0256564	0.0136836	0.0119727	0.171781
2650	Uniprot P08560 UL18	CTSYGFFPGEINITFIHYGDKVPEDSEPQCNPLLPTLDGTFHQGCYVAIF*	9	1	0.0256564	0.0136836	0.0119727	0.171781
3048	Uniprot P16770 UL117	SARDAKLRSKLIVFHITRPALGQHPQNPGISGPAAMDHSEFLTSFRREVD*	9	1	0.0256564	0.0136836	0.0119727	0.171781
1644	UL122	NKIIDTAGCIVISDSEEEQGEEVETRGATASSPSTGSGTPRVTSPTHPLS*	9	1	0.0256564	0.0136836	0.0119727	0.171781
2239	ORFL131W.iORF2	DTAATTPPPWVAAAAEARQRRRQRRPWWESNSDDEEEEEGEMRSEGTAFP*	9	1	0.0256564	0.0136836	0.0119727	0.171781
18	RL10	YPRVMHAVCFLALGLISYVAVCAENTVTTNCLVKAENTHLTCKCNPNTTS*	9	1	0.0256564	0.0136836	0.0119727	0.171781
204	UL24	SDEGYVFCYVREDTAVYYLARNLMEFARVGLRAVETLHCMRYLTSSLVKR*	9	1	0.0256564	0.0136836	0.0119727	0.171781
494	UL45	ATRMELDSVEEEDDFGASLCKVSPPIQAMRMLMGKKCHCHGYWGKFRFCG*	9	1	0.0256564	0.0136836	0.0119727	0.171781
2124	US27	VADLLIVVGLPFFLEYAKHHPKLSREVVCSGLNACFYICLFAGVCFLINL*	9	1	0.0256564	0.0136836	0.0119727	0.171781
277	UL29	KVYVLGLSFGEFFENGLFAVYSFFERDYVDEIVEGAWFKHTFAGMYELSQ*	9	1	0.0256564	0.0136836	0.0119727	0.171781
2648	Uniprot P08560 UL18	KGNCTQWSVIYSGFQPPVTHPVVKGGVRNQNDNRAEAFCTSYGFFPGEIN*	9	1	0.0256564	0.0136836	0.0119727	0.171781
1246	UL86	ALPILSTTTLALMETKLKGGAGAFATSETHFGNYVVGEIIPLQQSMLFNS*	9	1	0.0256564	0.0136836	0.0119727	0.171781
942	UL70	RTRDFRCLNYTHRNPQETVQVFIDLRTEHSYALWASLWSRCFTKKCHSNA*	9	1	0.0256564	0.0136836	0.0119727	0.171781
1127	UL82	PPTSVFLHFSVYTHRAEVVARHNPYPHLRRLPDNGFQLLIPKSFTLTRIH*	9	1	0.0256564	0.0136836	0.0119727	0.171781
2224	ORFL121C	DDELLETIGEESFVEGRRRGRCRVSAAFGTRRVQRPGAGVGRQRRQRQSL*	9	1	0.0256564	0.0136836	0.0119727	0.171781
2838	Uniprot P09711 J1I	CRGCVGRVCQGVSRACAGCVVPGVSRACGGCAGGVWWRGVSAVCAASGCA*	33	6	0.0940734	0.0821018	0.0119716	0.171764
567	UL47	GAQLCLTEATSLLHRHRALAPMTWPAGTGVAAAAEADGALREFLEAPWES*	4	0	0.0114028	0	0.0114028	0.163604
3410	Uniprot P12824 GH	NFILRQTEKHELLVLVKKAQLNRHSYLKDSDFLDAALDFNYLDLSALLRN*	4	0	0.0114028	0	0.0114028	0.163604
2929	Uniprot P16732 TRM3	EESQRELLFHERLKSALDKLTFRPCSEEQRASYQKLDALTELYRDPQFQQ*	4	0	0.0114028	0	0.0114028	0.163604
552	UL47	GATEAEREYLYRDLHSKWGVHLFTLRPSRGAAGAASPLPPLDGVTRSDIL*	4	0	0.0114028	0	0.0114028	0.163604
783	UL55	PMWEIHHINSHSQCYSSYSRVIAGTVFVAYHRDSYENKTMQLMPDDYSNT*	4	0	0.0114028	0	0.0114028	0.163604
2172	US30	LGERWLRLALSHRDKHHASRTAALQCQRDMLLRQRRRARRLHAVSEGKLQ*	4	0	0.0114028	0	0.0114028	0.163604
2119	US26	RQNLMNPSLMNQGLCVYYSDEEEDQEEDDTSDDDDQEKETENPQNNIGSL*	4	0	0.0114028	0	0.0114028	0.163604
1010	UL75	SVPRALDRQAALLQIQEFMITCLSQTPPRTTLLLYPTAVDLAKRALWTPN*	4	0	0.0114028	0	0.0114028	0.163604
2931	Uniprot P16732 TRM3	GFLAQNTTKIIFISSTNTTSDSTCFLTRLNNAPFDMLNVVSYVCEEHLHS*	4	0	0.0114028	0	0.0114028	0.163604
785	UL55	TMQLMPDDYSNTHSTRYVTVKDQWHSRGSTWLYRETCNLNCMVTITTARS*	4	0	0.0114028	0	0.0114028	0.163604
1182	UL85	EGNQILLHVPTHGLLYTVLNTGPVTWEKGDALCVLPPLFHGPLARENLLT*	4	0	0.0114028	0	0.0114028	0.163604
76	UL6	YQKGYNCTDKHITLSCFNLTVVPRAVQSTTTVMTPTLVTNSTFSVSLVAL*	4	0	0.0114028	0	0.0114028	0.163604
1003	UL75	PCLHQGFYLIDELRYVKITLTEDFFVVTVSIDDDTPMLLIFGHLPRVLFK*	4	0	0.0114028	0	0.0114028	0.163604
2751	Uniprot P16749 ICP27	GGDQIHPTDEQYANMESRTDPATLTAYDKKDREGSHRHPSPMIAAAPPAQ*	4	0	0.0114028	0	0.0114028	0.163604
1178	UL85	AAMEANIFCTFDHKLSIADVGKLTKLVAAVVPIPQRLHLIKHYQLGLHQF*	4	0	0.0114028	0	0.0114028	0.163604
1910	US10	LLPTELSSPEGNRPRNYSATLTLASRDCYERFVCPVYDSGTPMGVLMNLT*	4	0	0.0114028	0	0.0114028	0.163604
1121	UL82	TPGSENNTVSVLAFALPLDRVPVSGLHLFQSQRRGGEENRPRMEARAIIR*	4	0	0.0114028	0	0.0114028	0.163604
1071	UL78	GHFVRRLVQALKRAMYSVELAVCYFSTSVRDVAEAVKKSSSRCYADATSA*	4	0	0.0114028	0	0.0114028	0.163604
2532	Uniprot P16730 UL87	RWRKHCQRRSETGEEEEEETLESGETDATPPFDFTGQQLRRAYQEHRRRK*	4	0	0.0114028	0	0.0114028	0.163604
781	UL55	VAHTFKVRVYQKVLTFRRSYAYIHTTYLLGSNTEYVAPPMWEIHHINSHS*	4	0	0.0114028	0	0.0114028	0.163604
559	UL47	PNVDLLAELMARSVAHNLYTTVNPLIEDVMRSSAGSLRNYLRHTRLCFGL*	4	0	0.0114028	0	0.0114028	0.163604
586	UL48	ASSSSAVPPSYSCGEGALPALGRYQQLVDEVEQELKALTLPPLPANTSAW*	4	0	0.0114028	0	0.0114028	0.163604
1327	UL92	YSYLMTHAGRYADVIQEVVERDRLKKQVEDSIYFTFNKVFRSMHNVNRIS*	4	0	0.0114028	0	0.0114028	0.163604
987	UL74	EFMKNTHVLIRNETPYTIYGTLDMSSLYYNETMSVENETASDNNETTPTS*	4	0	0.0114028	0	0.0114028	0.163604
2161	US30	GNPRSPLDRRLRFRNVPFLPPRIAASSTTTARSLKAKTMEMRFTIAWMWF*	4	0	0.0114028	0	0.0114028	0.163604
1185	UL85	GLFSLDRSYEEVKAAVQQLQTITFRDATFTIPDPVIDQHLLIDMKTACLS*	4	0	0.0114028	0	0.0114028	0.163604
481	UL44	SFHGVKNMRINVQLKNFYQTLLNCAVTKLPCTLRIVTEHDTLLYVASRNG*	4	0	0.0114028	0	0.0114028	0.163604
63	UL5	RSRLKLMLSFVWLVGLRFHDCAAFESCCYDITEAESNKAISRDEAAFTSS*	4	0	0.0114028	0	0.0114028	0.163604
845	UL57	GLKEFLFAGQLIPCVEEATTVRLHGGEAVRVPLYPPTLFNSLQLDAEADE*	4	0	0.0114028	0	0.0114028	0.163604
1118	UL82	LITNVEGGSLEAGRLRLLDLRTNIEVSRPSVLCCFQENKSPHDTVDLTDL*	4	0	0.0114028	0	0.0114028	0.163604
842	UL57	FTEDHGDVHRLCEDARQKYALEAYTPEADRVPTDLAALCAAVGCQASETT*	4	0	0.0114028	0	0.0114028	0.163604
1985	US17	SPNSEATGTAWAPPPPRPSRGVIMISSVSTNDVRRFLLCMRVYSTVAVQG*	4	0	0.0114028	0	0.0114028	0.163604
3261	Uniprot P09710 IR01	PNTNPQDSAHFPTENQHQLTHPLHNIGEGAALGYPVPRAEIRRGGGDWAD*	4	0	0.0114028	0	0.0114028	0.163604
1033	UL76	GGRGGGNARRGLARGRAHGPGAQTVSASGAEGSGSQGTDLLRGSRRARVR*	4	0	0.0114028	0	0.0114028	0.163604
2588	Uniprot P16744 UL08	THLALGEGFVPTMTNPGLYASENYNGNYELTEAANTARTNSSDWVTLGTS*	4	0	0.0114028	0	0.0114028	0.163604
3179	Uniprot P14334 US06	TDADDSWKQLGEDFAHQCLQAAKKRPKTHKSRPNDRNLEGRLTCQRVRRL*	4	0	0.0114028	0	0.0114028	0.163604
709	UL52	RHNGGGTSGGFSESTLKKNVGPIYLCPVPAFFTKNQTSTVCLLCELMACS*	4	0	0.0114028	0	0.0114028	0.163604
3030	Uniprot P09722 US22	PPMCRVPYNECGVELPGGDSSDEDESGRPRRIANRIGDTPETPCNSENED*	4	0	0.0114028	0	0.0114028	0.163604
1386	UL97	RRALFTGGSDPSDSVSGVRGGRKRPLRPPLVSLARTPLCRRRVGGVDAVL*	4	0	0.0114028	0	0.0114028	0.163604
1155	UL83	EFFWDANDIYRIFAELEGVWQPAAQPKRRRHRQDALPGPCIASTPKKHRG*	4	0	0.0114028	0	0.0114028	0.163604
1040	UL77	SSPGTGVAGASAVPHGLYSRHDAITGPVAAPSDAVAASAAAGASSTWLAQ*	4	0	0.0114028	0	0.0114028	0.163604
1359	UL95	DVACGTGAVTRSSSSSLVVSSSSASGSDESSSASPLSFPVSSPSTAVRSP*	4	0	0.0114028	0	0.0114028	0.163604
936	UL70	ESSLDTGIYHHGRSVRLPYMYKMDQDDGYFMHRRLLPLFIVPDAYREHPL*	4	0	0.0114028	0	0.0114028	0.163604
2798	Uniprot P09717 US16	DSGNNDDYDEAAVVAVLGWVHRFEVVVRIAGLLLFQISAAVAVLGSFSLV*	4	0	0.0114028	0	0.0114028	0.163604
3377	Uniprot P06473 GB	IALDIDPLENTDFRVLELYSQKELRSSNVFDLEEIMREFNSYKQRVKYVE*	4	0	0.0114028	0	0.0114028	0.163604
868	UL57	VLSYVESRFHNKFLCYYGFKDYIGSLHGLTTRLTTQNHAQFPHVLGASPR*	4	0	0.0114028	0	0.0114028	0.163604
2667	Uniprot P16737 UL106	HPSTVSLARRHRGPGKRISLRTEISKDADPISTVTETRWFLLNFQCIEPP*	4	0	0.0114028	0	0.0114028	0.163604
1876	US6	ERSSRDPKTLLSLSPRQACVPRTKSHRPVCYNDTGDCTDADDSWKQLGED*	4	0	0.0114028	0	0.0114028	0.163604
2095	US24	DDPNHYVRRVANTITEFFRMGLLKMVFRHRRFERERQRQTRMEHRHLCPH*	4	0	0.0114028	0	0.0114028	0.163604
2638	Uniprot P08318 PP150	SSASPSPAKSAPPSPVKGRGSRVGVPSLKPTLGGKAVVGRPPSVPVSGSA*	4	0	0.0114028	0	0.0114028	0.163604
984	UL74	SYTTSTAFNVTTNVTYSATAAVTRVATSTTGYRPDSNFMKSIMATQLRDL*	4	0	0.0114028	0	0.0114028	0.163604
2441	Uniprot F5H8Q3 UL148	CRDWDSMHCTPFWSTDLEQMTDSVRRYSTVSPGKEVTLQLHGNQTVQPSF*	4	0	0.0114028	0	0.0114028	0.163604
2844	Uniprot P16735 PORTL	ATETHPLAQDLLQANLALLLQVAERLGAVRVANAPEVRVFKKVRSERLEA*	4	0	0.0114028	0	0.0114028	0.163604
2140	US28	QCMTDYDYLEVSYPIILNVELMLGAFVIPLSVISYCYYRISRIVAVSQSR*	4	0	0.0114028	0	0.0114028	0.163604
2052	US22	CGLLKLRGLCRFDRGLRGECRLEELPVCHHTLKRDVLRWHGALGTITRSQ*	4	0	0.0114028	0	0.0114028	0.163604
2538	Uniprot P16817 UL60	ALESPSHNPRGNALTTKNSPRLRMRTETPSHWKSWLPKFGKNLPPPVPEE*	4	0	0.0114028	0	0.0114028	0.163604
2312	ORFL235W	GRGSCPGPAAGAVTGARERVRAGSRVSRDPLSLRGSPQRRGLLVTALPAR*	4	0	0.0114028	0	0.0114028	0.163604
3109	Uniprot P16816 UL58	RFTSRNTAPRWYKRDESGLATSIAAITTDFRCAPPTKRRTSYTPQKPARL*	4	0	0.0114028	0	0.0114028	0.163604
2807	Uniprot P17142 IR03	RLSFFDDYGNTKSYLGAYTSKIGVLVVVCGFYFFLYLSMTVFLFFVLIII*	4	0	0.0114028	0	0.0114028	0.163604
2325	ORFL251W	TASAVCVSSLGGSGGTRDGPSAEEQQRRRQEQRHEERRKKSSSSAGGGGG*	4	0	0.0114028	0	0.0114028	0.163604
329	UL32	DEKNIFTPIKKPGTSGKGAASGGGVSSIFSGLLSSGSQKPTSGPLNIPQQ*	4	0	0.0114028	0	0.0114028	0.163604
3205	Uniprot P16794 NEC1	NFYYGFCKSSELLKLSTNQPPIFQIYYLLHAANHDIVPFMHAEDGRLHMH*	4	0	0.0114028	0	0.0114028	0.163604
3223	Uniprot P16785 LTP	LGPQLLIHETQQALQHAVHQAQFIEKCQQGDPTTAITGSEFEGDFARYRS*	4	0	0.0114028	0	0.0114028	0.163604
2782	Uniprot P17144 J1S	FHPPAKNTPPPLEDPPRGPEWMSGVHLDGCAPGRRLCAPVVRACRASSFG*	4	0	0.0114028	0	0.0114028	0.163604
2298	ORFL224C.iORF1	RPLTCSTWSLTCAKSTCTASRRRATPRRVLATDCTSPPSSASTRRCARRP*	4	0	0.0114028	0	0.0114028	0.163604
2466	Uniprot P16848 UL31	TLYQITEGDGNVYSYNHHTVFRQMHAAGTTTFFLGDMQLPADNFLTSPHP*	4	0	0.0114028	0	0.0114028	0.163604
1533	UL105	DSSQGGQSVPVSQRMEHGQEETHDIPCLSNHHDDSDAITDAELMDHTSLY*	4	0	0.0114028	0	0.0114028	0.163604
2291	ORFL190C	QTRHYAPDLTATARQTQKIKVHQGALELAQALGVLQAVGGVPPHGLIVGV*	4	0	0.0114028	0	0.0114028	0.163604
1767	UL135	VWLWLGVGLLGGTGLASLVLAISLFTQRRGRKRSDETSSRGRLPGAASDK*	4	0	0.0114028	0	0.0114028	0.163604
1818	UL150A	ASCSPPRRVSPDLLVSSELRRRNIWRRVTCVTGERGSPAVTTAVSSTRVR*	4	0	0.0114028	0	0.0114028	0.163604
1514	UL105	SAILNRTRSAQVKTIYRVFGFVSKHVPLADSAVSHETLERYRVCEPHEET*	4	0	0.0114028	0	0.0114028	0.163604
166	UL18	KRYNTMTISSVLLALLLCALLFAFLHYFTTLKQYLRNLAFAWRYRKVRSS*	4	0	0.0114028	0	0.0114028	0.163604
2483	Uniprot P16812 UL34	AAAGPPEADENNDEGEEDDDELRHSDPAPLHESKKPRNARRPRTRVPPHE*	4	0	0.0114028	0	0.0114028	0.163604
2999	Uniprot P16849 UL33	NSKNYNQHAKRSVSFNFPSGTWKGGQKTASNDTSTKIPHRLSQSHHNLSG*	4	0	0.0114028	0	0.0114028	0.163604
2351	ORFL321W	LVARQRHQEMVDQRCHRHLHRSLSGGPDVLYAAAGTQRERQRLDKSQAAT*	4	0	0.0114028	0	0.0114028	0.163604
275	UL29	VVRDHKTYRRFSCLRQAGRLYFIGLVSVYECVPDANTAPEIWVSGHGHAF*	4	0	0.0114028	0	0.0114028	0.163604
2389	ORFS359W	RHGRFGRGAALQHGGPGRPAGEHPALRRIYLVFLLCLFPILFRDGLFHHV*	4	0	0.0114028	0	0.0114028	0.163604
260	UL27	NRCRRKAPLELGPAVVAAPGPSVRYRAHIQKFERLHVRRFRPHEVGGHAT*	4	0	0.0114028	0	0.0114028	0.163604
2517	Uniprot P16837 UL128	PPERCYDFKMCNRFTVALRCPDGEVCYSPEKTAEIRGIVTTMTHSLTRQV*	4	0	0.0114028	0	0.0114028	0.163604
2763	Uniprot P16791 NEC2	TMVAAGGAAAGPRPPPPPMAAGSWRLCRCEACMGRCGCASEGDADEEEEE*	4	0	0.0114028	0	0.0114028	0.163604
1753	UL138	IVAILCYLAYHWHDTFKLVRMFLSYRWLIRCCELYGEYERRFADLSSLGL*	4	0	0.0114028	0	0.0114028	0.163604
324	UL32	LLELLIEDFDIYVDSFPQSAHTFLGARSPSLEFDDDANLLSLGGGSAFSS*	4	0	0.0114028	0	0.0114028	0.163604
134	UL14	DRLEVACIFPAHDWPEVSIRVHLCYWPEIVRSLVVDARSGQVLHNDASCY*	4	0	0.0114028	0	0.0114028	0.163604
2199	TRS1	NDVYQRRWKKTVLRCGLEIDRPMPTVPKGCRPQTFTHEGIQLMGGATQEP*	4	0	0.0114028	0	0.0114028	0.163604
2384	ORFL86W	VVAAAARQLHGAAVTAAVRRRRCGGGNSDERGGRENRGARGSGCGSGDQE*	4	0	0.0114028	0	0.0114028	0.163604
1447	UL102	RGDRLPPAEVRAVHRASYAALASAVTTDADERRRGLEQRSAVLARVLLEG*	4	0	0.0114028	0	0.0114028	0.163604
3176	Uniprot P16825 UL81	RERLLCFSPACFSHSLYLFLNNKNTETLIITAVCFIRVSRCRKKREGSPK*	4	0	0.0114028	0	0.0114028	0.163604
2366	ORFL73C	ATGLVLLLLLLVVRLLLPPLLLLSSPPPPAPFSGSEGTLGGRETLGDLPA*	4	0	0.0114028	0	0.0114028	0.163604
1732	UL141	VSIRARFCRSHDGSDELILDAVKGHRLMNGLQYRLPYATWNFSQLHLGQI*	4	0	0.0114028	0	0.0114028	0.163604
1726	UL142	LTESNITSIHKYLNTTCIERLRNYTLEPVYTTAVPQNVTPEHAITTLYTT*	4	0	0.0114028	0	0.0114028	0.163604
2693	Uniprot P16818 UL61	RRGPKASKAGREGELGGGSPVAHRGTSLGTGVRDPAPRGGRGRARTPGPV*	4	0	0.0114028	0	0.0114028	0.163604
362	UL33	TIGTLSRLVPHLHCLINPILYALLGHDFLQRMRQCFRGQLLDRRAFLRSQ*	4	0	0.0114028	0	0.0114028	0.163604
3097	Uniprot P16765 UL30	DYHDGLSRRQQRAFCRASRVLTDPEPIQSEAEGENKQFTEHTHKVVSFFI*	4	0	0.0114028	0	0.0114028	0.163604
110	UL11	LDHWLHQRHNHGSRWTLDTCYNLTVNENGTFPTTTTKKPTTTTRTTTTTT*	4	0	0.0114028	0	0.0114028	0.163604
389	UL35	ERCNRLCDALYFCYTQAPETRQTFVTLVRGLELARQHSSPAFQPMLYNLL*	4	0	0.0114028	0	0.0114028	0.163604
3307	Uniprot P16810 IR12	NITNSGRYSRRCFKENYFTGHHEDENFYLLVTPKNHTEAINATFVCPRYN*	4	0	0.0114028	0	0.0114028	0.163604
2459	Uniprot P16775 UL03	QTSCDTRIILRGKTLLLSSHWVPYPLRIPHYPPSWSRTIPNRIRYIPATQ*	4	0	0.0114028	0	0.0114028	0.163604
2574	Uniprot P16771 UL127	CQLDVASIGDIASYRLSPISKLRYLRHTESPKSPKSSIAIPRKRYKRYRQ*	4	0	0.0114028	0	0.0114028	0.163604
1626	UL120	RSMVNKTAGNTNTFIHFVEDSELVENPAYFRRSDHRAFMIVILTQVVFVV*	4	0	0.0114028	0	0.0114028	0.163604
1623	UL120	KMAYIYEHNDTNLTIFCNTTAYDSPFLASGMMIVLPHRTQFLTRKVNYSE*	4	0	0.0114028	0	0.0114028	0.163604
3339	Uniprot P16750 GO	ALLLRYAQRNCTHSFYLVNAMSRNLFRVPKYINGTKLKNTMRKLKRKQAP*	4	0	0.0114028	0	0.0114028	0.163604
2793	Uniprot P16802 IR02	AITNHGHDKCMQTSHLLCLLLCVATGSEEGEGKEKKKEQNNRLAEGIIRA*	4	0	0.0114028	0	0.0114028	0.163604
288	UL30	RVLTDPEPIQSETEGENKQFTEHTHKVVSFFIKSVFVFPCLVLPNCCQVS*	4	0	0.0114028	0	0.0114028	0.163604
1618	UL119	FSWGRHHNATWDLFTYPIYAVYGTRLNATTMRVRVLLQEHEHCLLNGSSL*	4	0	0.0114028	0	0.0114028	0.163604
2794	Uniprot P16802 IR02	KCMQTSHLLCLLLCVATGSEEGEGKEKKKEQNNRLAEGIIRATELVLLFL*	4	0	0.0114028	0	0.0114028	0.163604
287	UL30	DYHDGLSRRQQRAFCRAGRVLTDPEPIQSETEGENKQFTEHTHKVVSFFI*	4	0	0.0114028	0	0.0114028	0.163604
2207	ORFL114W	AGRIKGAQTATHASTATGHGGTAVTRQRQHRRRAVGRRRLGTPTDDAATT*	4	0	0.0114028	0	0.0114028	0.163604
2208	ORFL114W	GGTAVTRQRQHRRRAVGRRRLGTPTDDAATTRKTRYTCYTARYVGISSGR*	4	0	0.0114028	0	0.0114028	0.163604
1596	UL117	RRGFLRIPPDGQDVNHVKIVPTTTSSSLAPPRDDERRPTPPLRPPLTVYP*	4	0	0.0114028	0	0.0114028	0.163604
2227	ORFL121C	VGRQRRQRQSLQLLLYLVDQLLVAAQGRQGPFAAAVGRWYRGRRRGRRYR*	4	0	0.0114028	0	0.0114028	0.163604
316	UL32	LWLGYYRELRFHNPDLSSVLEEFEVRCAAVARRGYTYPFGDRGKARDHLA*	4	0	0.0114028	0	0.0114028	0.163604
172	UL20	GPNGVTRTAIGGLYSNYTNLTGAFGFTSTNMSATNSSAEDNWSVTNLTES*	4	0	0.0114028	0	0.0114028	0.163604
387	UL35	SDVTQRRNRPLRCLTSIKRPGSRTLEDALNDMYLLLTLRHLQLRHALELQ*	4	0	0.0114028	0	0.0114028	0.163604
2919	Uniprot P19893 VIE2	CKTMQVNNKGIQIIYTRNHEVKSEVDAVRCRLGTMCNLALSTPFLMEHTM*	4	0	0.0114028	0	0.0114028	0.163604
2920	Uniprot P19893 VIE2	EVKSEVDAVRCRLGTMCNLALSTPFLMEHTMPVTHPPEVAQRTADACNEG*	4	0	0.0114028	0	0.0114028	0.163604
2014	US19	DLSCLGASLLGCDPGASLRRLWLPSVLSLLCATALGLWLLRAAAPFFLGL*	28	5	0.0798198	0.0684182	0.0114017	0.163587
793	UL55	VHNLVYAQLQFTYDTLRGYINRALAQIAEAWCVDQRRTLEVFKELSKINP*	23	4	0.0655663	0.0547345	0.0108318	0.15541
2221	ORFL119C	QVHIGRDGYTAEVLESRGDVEDAIAYRLKNRGVDVLDEGGQVVDGDQVLV*	23	4	0.0655663	0.0547345	0.0108318	0.15541
1613	UL119	QTSTSSASTSVIATTQKEGHLYTVNCEASYSYDQVSLNATCKVILLNNTK*	23	4	0.0655663	0.0547345	0.0108318	0.15541
680	UL49	RLLRLTSHGHGLLCARCQTGEYRDSCLESEDGAPLCRGCALVKQTACHVG*	23	4	0.0655663	0.0547345	0.0108318	0.15541
2358	ORFL321W	SGNDSRCVVAAADSSTDSDGKSIIAGVQVVDHDEDIIAPQSLWCTAFKEA*	23	4	0.0655663	0.0547345	0.0108318	0.15541
1429	UL99	PTSSSDEGEDDDDGEDDDNEERQQKLRLCGSGCGGNDSSSGSHREATHDG*	18	3	0.0513128	0.0410509	0.0102618	0.147233
2026	US20	IVVTLCAFSISFFLGILAYDSLMVIFFCPPNQCIRHAVCLYLDSMAIFLT*	18	3	0.0513128	0.0410509	0.0102618	0.147233
1660	UL123	FTGAFNMMGGCLQNALDILDKVHEPFEDMKCIGLTMQSMYENYIVPEDKR*	18	3	0.0513128	0.0410509	0.0102618	0.147233
386	UL35	RASPEAEARYPRLTTYNLLFHPPPFTTVEAVDLCAENLSDVTQRRNRPLR*	18	3	0.0513128	0.0410509	0.0102618	0.147233
1175	UL84	SAMTHQVKSTLHSRSTSHSPSQQQLSVLGASIALEDLLPMRLASPETEPQ*	18	3	0.0513128	0.0410509	0.0102618	0.147233
239	UL26	HGNRSGLRRDADGQVIRESACYVSRALLRHRVTPGKQEITDAMFEAGNVP*	13	2	0.0370592	0.0273673	0.00969194	0.139057
2577	Uniprot P16771 UL127	FNMPYFQISIFPISPSLSAINTTIARHEFSRRQKSQNAYFGQTHILLFTA*	13	2	0.0370592	0.0273673	0.00969194	0.139057
1862	US2	KADYGGVGENLYVHADDVEFVPGESLKWNVRNLDVMPIFETLALRLVLQG*	13	2	0.0370592	0.0273673	0.00969194	0.139057
2932	Uniprot Q7M6G6 US34A	LKFLLKFRKRRRPVVVPRFVRFIVYVVLFTVAVQRVKQERDAHLRRYEER*	13	2	0.0370592	0.0273673	0.00969194	0.139057
2234	ORFL131W.iORF2	ARSALATTMTVPNDNQSAPRTACTAETADDGDGSTPLADDSRAPPEADAR*	13	2	0.0370592	0.0273673	0.00969194	0.139057
1079	UL79	DETRAARLSQRLCHPRLSGGLLTRFVQRHTGLPVVFPEDLARNGNILFSL*	13	2	0.0370592	0.0273673	0.00969194	0.139057
3147	Uniprot P17145 US25	HPAPAPVYTLRRPVQRACGGPIGPRELSKWMTGTAECPTVKSPHPPEQTA*	13	2	0.0370592	0.0273673	0.00969194	0.139057
2499	Uniprot P09697 US33	FGFMFQRSAKSRWFDVVLTFVPSGFVMGHVAIISVTTDVLGPRHVKRKSE*	13	2	0.0370592	0.0273673	0.00969194	0.139057
734	UL54	IKHKTGRLPLMFYREIKHLLSHDMVWPCPWRETLVGRVVGPIRFHTYDQT*	13	2	0.0370592	0.0273673	0.00969194	0.139057
1759	UL136	RVWWLSDAGVRETDPPRPRRRPTWMTAVFHVICAVLLTLMIMAIGALIAY*	37	7	0.105476	0.0957854	0.00969077	0.13904
3376	Uniprot P06473 GB	VDYLFKRMIDLSSISTVDSMIALDIDPLENTDFRVLELYSQKELRSSNVF*	8	1	0.0228057	0.0136836	0.00912203	0.13088
1693	UL132	LLLQIDLSDVTNVTSSTKVPTSTSNRNSVDNATSSGPTTGINMTTTHESS*	8	1	0.0228057	0.0136836	0.00912203	0.13088
2652	Uniprot P09719 US14	ETVSTQRETASSETERTREAASAETTDATFRSLEEGSTISSRYSETASTV*	8	1	0.0228057	0.0136836	0.00912203	0.13088
53	UL1	LLLQSEHVQIPITVAEGDTICFNVSDNPCNFSSYWNHNNCELCGWTPFYS*	8	1	0.0228057	0.0136836	0.00912203	0.13088
1493	UL104	DAKKSIMKFLLNVSDSKSRIGIEDSVESFLQDLTPSLVDQNRLLPARGPG*	8	1	0.0228057	0.0136836	0.00912203	0.13088
264	UL29	WPSQCIYVVGGEHSPHSLTEIDLEHCQNDFFGEFRALHLIGTVSHATCRY*	8	1	0.0228057	0.0136836	0.00912203	0.13088
883	UL69	PDHYPPPLPPSSRHALGGTGGHIIMGTAGFRGGHRASSSFKRRVAASASV*	8	1	0.0228057	0.0136836	0.00912203	0.13088
535	UL47	MARRTVDFKKLIEQLRARATDKAEALNTVSQLEIGAVDAQDVTASAVRAF*	8	1	0.0228057	0.0136836	0.00912203	0.13088
42	RL12	SHGTRTTWALTLICIACILLFFVRRALNKRYRPLRDDISESSFVVRYHPE*	8	1	0.0228057	0.0136836	0.00912203	0.13088
1500	UL104	VEDNRLVANSFFSQFVPGTESLERFLTQLWENEYFRTFRLRRLVTHQGAE*	8	1	0.0228057	0.0136836	0.00912203	0.13088
2809	Uniprot P16808 IR10	VAVCAETKVATNCLVKSENTHLTCKCSPNNTSSNTGNGSKCHAMCKCRIT*	8	1	0.0228057	0.0136836	0.00912203	0.13088
922	UL70	THLLRLDESPHSATSPHGLGLAGYGGRIDGTHLAGFFGTSTQLARQLERI*	8	1	0.0228057	0.0136836	0.00912203	0.13088
2830	Uniprot P16809 IR11	GAAFACTRQNLTLYNLTVKDTGVYLLQDQYTGDVEAFYLIIHPRSFCRAL*	8	1	0.0228057	0.0136836	0.00912203	0.13088
546	UL47	HMSSFVSSDIDGDQKPGAEHMRDVSYKLFVGNLQARDASGLMFPIISTRI*	8	1	0.0228057	0.0136836	0.00912203	0.13088
2278	ORFL174C.iORF1	HRRRYRRFPLFCARTLAAHELAAAQRTPFLFITYPSDAGDRSGSHANRLF*	8	1	0.0228057	0.0136836	0.00912203	0.13088
3283	Uniprot P16726 CVC2	AAWEGPVAAGNNYYAYRDSPDLRYYMPLSGGRHYHPGTFDRHVLVRLFHK*	8	1	0.0228057	0.0136836	0.00912203	0.13088
1906	US10	LRRGSLRNPLAICLLWWLGVVAAATEETREPTYFTCGCVIQNHVLKGAVK*	8	1	0.0228057	0.0136836	0.00912203	0.13088
156	UL18	MTMWCLTLFVLWMLRVVGMHVLRYGYTGIFDDTSHMTLTVVGIFDGQHFF*	8	1	0.0228057	0.0136836	0.00912203	0.13088
523	UL45	AAVNLSVFVDQCVALVFYYDSGMTPDVLLARMLKWYHWRFKVGVYKYCAS*	8	1	0.0228057	0.0136836	0.00912203	0.13088
1430	UL99	EERQQKLRLCGSGCGGNDSSSGSHREATHDGPKKNAVRSTFREDKAPKPS*	8	1	0.0228057	0.0136836	0.00912203	0.13088
1425	UL98	LAGGRVFHCDHIPLLLIVTPVVFDPQFTRHAVSTVLDRWSRDLSRKTNLP*	8	1	0.0228057	0.0136836	0.00912203	0.13088
642	UL48	ITPTQWPAMQLNKLFWENKLVQQLCQVGPQKSTPSLGKLWLYAMATLVFP*	8	1	0.0228057	0.0136836	0.00912203	0.13088
1387	UL97	GGRKRPLRPPLVSLARTPLCRRRVGGVDAVLEENDVELRAESQDSAVASG*	8	1	0.0228057	0.0136836	0.00912203	0.13088
1394	UL97	ETVLTVWMSGLIRTRAAGEQQQPPSLVGTGVHRGLLTATGCCLLHNVTVH*	8	1	0.0228057	0.0136836	0.00912203	0.13088
354	UL33	YSTNFLTLTVLPFIVLSNQWLLPASVASCKFLSVIYYSSCTVGFATVALI*	8	1	0.0228057	0.0136836	0.00912203	0.13088
1373	UL95	RFSGREVPAWPASSRTCLLCALYSQNRLCLDLARDEARTVSYSPIVIQDC*	8	1	0.0228057	0.0136836	0.00912203	0.13088
2105	US26	EDSDDDDFFVYVEEIEPPSQARLVLLLGRYETVWCLDRDCGVLYYLAHSL*	8	1	0.0228057	0.0136836	0.00912203	0.13088
1872	US3	TLSTRWGDPKKYAACVPQVRMDYSSQTINWYLQRSMRDDNWGLLFRTLLV*	8	1	0.0228057	0.0136836	0.00912203	0.13088
180	UL21A	VRMDFRARRPLRRLAFYAPRARRRLFQNHIHPEQRRVLVGEGDEEMLPDL*	8	1	0.0228057	0.0136836	0.00912203	0.13088
640	UL48	LIAALYPEYIYTVLKYPVQMSLPSLTAHLHQDVIHAVVNNTHKMPPDHLP*	8	1	0.0228057	0.0136836	0.00912203	0.13088
2051	US22	KIEDSDLYRIADNFHMFLKCGLLKLRGLCRFDRGLRGECRLEELPVCHHT*	8	1	0.0228057	0.0136836	0.00912203	0.13088
1269	UL87	LRRAYQEHRRRKHLAVQRYAPCRRKLIGGMEFAEVTGVSLDRIAVNAFNT*	8	1	0.0228057	0.0136836	0.00912203	0.13088
1830	IRS1	ATSTAGTGASAAPTATPGHGVHRVEPRGPPGAPPSSGNNSNFWHGPERLL*	8	1	0.0228057	0.0136836	0.00912203	0.13088
3156	Uniprot P16767 UL36	LIGQRGGIYCYDDLRDCVYELAPTMKDFLRNGFRHRDHFHTMRDYQRPMV*	8	1	0.0228057	0.0136836	0.00912203	0.13088
1847	IRS1	SQLPEKYIGFYQIRKPPWLMEQPPPPSRQTKPDAATMPPPLSAQASVSYA*	8	1	0.0228057	0.0136836	0.00912203	0.13088
2018	US20	FKKFTVWLRVYAIFIFQLAFSFGLGSVFWLGFPQNRNFCVENYSFFLTVL*	8	1	0.0228057	0.0136836	0.00912203	0.13088
2842	Uniprot P09711 J1I	ALLFVCPQGPMLPSPGNFLFSPGNHTDTDTRLLFAVRAARRFYSPSPSSA*	8	1	0.0228057	0.0136836	0.00912203	0.13088
3015	Uniprot P16727 UL84	ELTVLVSDENGATFPRDALLGRLYFISSKHTLNRGCLSAMTHQVKSTLHS*	8	1	0.0228057	0.0136836	0.00912203	0.13088
1108	UL80.5	LPKDAFFSLLGASRSAAPVMYPGAVAAPPSASPAPLPLPSYPASYGAPVV*	32	6	0.0912227	0.0821018	0.00912086	0.130863
1642	UL122	TRPFKVIIKPPVPPAPIMLPLIKQEDIKPEPDFTIQYRNKIIDTAGCIVI*	3	0	0.00855213	0	0.00855213	0.122703
2682	Uniprot P16725 UL76	RTARGKRAALPRARASAVAGGRGGDNARRGLARGRAHGPGAQTVSASGAQ*	3	0	0.00855213	0	0.00855213	0.122703
2491	Uniprot P16773 UL131	SVRRGAGSVPAGNRGKKTIITEYRITGTRALARCPTKPVTSMWNSSWTSR*	3	0	0.00855213	0	0.00855213	0.122703
658	UL48	STSFASPPITVLTQNVLSALEILRLVRLDLRQLAQSVQDTIQHMRFLYLL*	3	0	0.00855213	0	0.00855213	0.122703
2575	Uniprot P16771 UL127	ISKLRYLRHTESPKSPKSSIAIPRKRYKRYRQISRMPKNHFWKNGDISYT*	3	0	0.00855213	0	0.00855213	0.122703
672	UL49	PRYLVPLRALGLHDETRGGGSTAAAAAVGHAGAGQQAHHVEPTKIVLFAL*	3	0	0.00855213	0	0.00855213	0.122703
1645	UL122	GEEVETRGATASSPSTGSGTPRVTSPTHPLSQMNHPPLPDPLGRPDEDSS*	3	0	0.00855213	0	0.00855213	0.122703
880	UL69	RERRARRARRFCLDYEPVPRKFRRERSPTSPSTRNGAAASEYHLAEDTVG*	3	0	0.00855213	0	0.00855213	0.122703
185	UL22A	AAPSQKSKRSVTVEQPSTSTNSDGNTTPSKNVTLSQGGSTTDGDEDYSGG*	3	0	0.00855213	0	0.00855213	0.122703
65	UL5	AISRDEAAFTSSVSTRTPSLAIAPPPDRSMLLSREEELVPWSRLIITKQF*	3	0	0.00855213	0	0.00855213	0.122703
886	UL69	ANNHHGSSAGPQQQQMLALIDDELDAMDEDELQQLSRLIEKKKRARLQRG*	3	0	0.00855213	0	0.00855213	0.122703
1659	UL123	LAEESLKTFEQVTEDCNENPEKDVLTELVKQIKVRVDMVRHRIKEHMLKK*	3	0	0.00855213	0	0.00855213	0.122703
932	UL70	LDYRDERDTEEDEDGKEDKNNVPGNGVFQKTTSSVDTSPPYCRCKGKLGL*	3	0	0.00855213	0	0.00855213	0.122703
647	UL48	QPQLPTGEPVLQMIRVRRQDTTTTDTNTTTEPGLLDVFIQTETALDYALG*	3	0	0.00855213	0	0.00855213	0.122703
3069	Uniprot P09727 US11	PTPTPRVYYQTLEGYADRVPTPVEDVSESLVAKRYWLRDYRVPQRTKLVL*	3	0	0.00855213	0	0.00855213	0.122703
1669	UL123	LAKRPLITKPEVISVMKRRIEEICMKVFAQYILGADPLRVCSPSVDDLRA*	3	0	0.00855213	0	0.00855213	0.122703
2952	Uniprot P16796 UL90	ARHAAPVSADWFRFSGRSPVGTRRSRLTWRLTWLTCPAPPRLCRLPVERA*	3	0	0.00855213	0	0.00855213	0.122703
1761	UL136	SWRDMLHDLFCGCHYPEKCRRHHERQRSRRRAMDVPDPELGDPARRPLNG*	3	0	0.00855213	0	0.00855213	0.122703
3166	Uniprot P16793 UL52	FCHVLRQAGVTGIYKHFFCDPQCAGNIRVTNEAVLFGRLHPHHVQEVKLA*	3	0	0.00855213	0	0.00855213	0.122703
1697	UL132	RFRFADEEAVNLLDDTDDSGGSSPFGSGSRRGSQIPAGFCSSSPYQRLET*	3	0	0.00855213	0	0.00855213	0.122703
2957	Uniprot P16788 UL97	VLGHATFSACVRSDVMRDGEKEDAASDKENLRRPVVPSTSSRGSAASGDG*	3	0	0.00855213	0	0.00855213	0.122703
1741	UL140	LFFLFMLYFWNNDVFRKLLRCAWIQRCCDRFDAWQDEVIYRRPSRRSQSD*	3	0	0.00855213	0	0.00855213	0.122703
743	UL54	TRLEYLYKVDSQRFCKLPTAQGGRFFLHSPAVGFKRQYAAAFPSASHNNP*	3	0	0.00855213	0	0.00855213	0.122703
2796	Uniprot P09721 US12	PWRVTAPYLRDTLPFWSTLLPCALRCHAYWLERRRRPGTLMLVMVYTTLT*	3	0	0.00855213	0	0.00855213	0.122703
1695	UL132	EIMKVLAILFYIVTGTSIFSFIAVLVAVVYSSCCKHPGRFRFADEEAVNL*	3	0	0.00855213	0	0.00855213	0.122703
3237	Uniprot P16785 LTP	QPQLPTGEPVLQMIRVPRQDTTTTDTNTTTEPGLLDVFIQTETALDYALG*	3	0	0.00855213	0	0.00855213	0.122703
3235	Uniprot P16785 LTP	LVQQLCQVGPQKSTPPLGKLWLYAMATLVFPQDMLQCLWLELKPQYAETY*	3	0	0.00855213	0	0.00855213	0.122703
862	UL57	KMRLIDPVTGEDTFSAHGKSDFVAVFSALNKFVDDEALGFVSEVRLKSSR*	3	0	0.00855213	0	0.00855213	0.122703
877	UL57	LDADAQRLTDAAGGEVHDLSALFAPSGVGAASGVGGGGLLLGESVAGNSI*	3	0	0.00855213	0	0.00855213	0.122703
3425	Uniprot P12824 GH	TRNMHTTHSITAALNISLENCAFCQSALLEYDDTQGVINIMYMHDSDDVL*	3	0	0.00855213	0	0.00855213	0.122703
2797	Uniprot P09721 US12	LPCALRCHAYWLERRRRPGTLMLVMVYTTLTTISVSTIGLCFDRTVVIQA*	3	0	0.00855213	0	0.00855213	0.122703
1689	UL131A	CQRETAEKNDYYRVPHYWDACSRALPDQTRYKYVEQLVDLTLNYHYDASH*	3	0	0.00855213	0	0.00855213	0.122703
1682	UL130	PPWSKLTYSKPHDAATFYCPFLYPSPPRSPLQFSGFQRVSTGPECRNETL*	3	0	0.00855213	0	0.00855213	0.122703
774	UL54	GGVEESNRRGGEPAKKRARKPPSAVCNYEVAEDPSYVREHGVPIHADKYF*	3	0	0.00855213	0	0.00855213	0.122703
3177	Uniprot P14334 US06	DLLIRLGFLLMCALPTPGERSSRDPKTLLSLSPRQQACVPRTKSHRPVCY*	3	0	0.00855213	0	0.00855213	0.122703
3180	Uniprot P14334 US06	QAAKKRPKTHKSRPNDRNLEGRLTCQRVRRLLPCDLDIHPSHRLLTLMNN*	3	0	0.00855213	0	0.00855213	0.122703
857	UL57	SGFVWYLNRVSVYNTGLSGSSTLTNHLVGCAAGLCEACGGTCCHTCYQTA*	3	0	0.00855213	0	0.00855213	0.122703
130	UL13	EEGGPCESPPMTTNTLTVACPPREPPHRALFRLCLGLWVSSYLVRRPMTI*	3	0	0.00855213	0	0.00855213	0.122703
3154	Uniprot P09731 US07	LYNVPHEIQNDGQVLTVTVKRSAPADIAKVLISLKPVQLSSGQYECRPQL*	3	0	0.00855213	0	0.00855213	0.122703
2758	Uniprot P16749 ICP27	QPIIPVQSANGNHSTTATQQQQPPPPPPPPPVPQEDDSVVMRCQTPDYED*	3	0	0.00855213	0	0.00855213	0.122703
930	UL70	TVFELCRGLRRVWMTVWASLFGYTHPDRHPVYFFKSACPPNSVPVDAAGA*	3	0	0.00855213	0	0.00855213	0.122703
1869	US3	SGNFTKKHFVNVGIVSQSYMDRLQVSGEQYHHDERGAYFEWNIGGYPVSH*	3	0	0.00855213	0	0.00855213	0.122703
3064	Uniprot P17146 UL04	RYEVANLTYNCTYNRLTLLNLTTENSGKYYFKREDANFTFYYSCYNLTVS*	3	0	0.00855213	0	0.00855213	0.122703
2283	ORFL174C.iORF2	FACPSCWNPGCKSRSWMSSTSTTLFSPSFRAPSKAISAFSPVLCQNPGSS*	3	0	0.00855213	0	0.00855213	0.122703
3061	Uniprot P17146 UL04	INGNVTFRGLQNKTEDFLHWLLGWGHKSICSFFPKLQGNYNEQHYRYEVA*	3	0	0.00855213	0	0.00855213	0.122703
2295	ORFL223W	QEGLVARVGQPEFGVHHLVALAAQRRHIGEGRGDAGGGVALALLQLRVAL*	3	0	0.00855213	0	0.00855213	0.122703
2780	Uniprot P17144 J1S	FIRRRRPPHHTQLVAVHTRNSKFHPPAKNTPPPLEDPPRGPEWMSGVHLD*	3	0	0.00855213	0	0.00855213	0.122703
2315	ORFL237C	EVEGTHQPLVAPDQQHAGRALLNTTGGTRIVAAKKFAPITVDHSPHAHFG*	3	0	0.00855213	0	0.00855213	0.122703
3194	Uniprot P17143 J1L	ASRPLFPPRSPGPSSLAPGRCFSCVPRDPCCRPPGTSSFPRGITQTQTRV*	3	0	0.00855213	0	0.00855213	0.122703
2350	ORFL321W	PRPGTYRSNYRNNLEESRHDGAQVCHHHDLSGQDQGAALVARQRHQEMVD*	3	0	0.00855213	0	0.00855213	0.122703
2401	ORFS365W	ELFASGLAESKRDIFRHAVRRGVSRLTNYTVIKKRYLGLFIQTPCPPLFS*	3	0	0.00855213	0	0.00855213	0.122703
1343	UL93	RCPRTGLWIVRDRRGRLRRWLSQPEVCVLYVTPDLDFYWVLPGGFAVSSR*	3	0	0.00855213	0	0.00855213	0.122703
2363	ORFL47W.iORF1	SLSESTSATGPRSCVRWWWTHAAVRCYTTTPAVTSPAGAGVSRTAARRSG*	3	0	0.00855213	0	0.00855213	0.122703
1326	UL92	TGLVYEALYPVARSHLLEPIEEAALDDVNIISAVLSGVYSYLMTHAGRYA*	3	0	0.00855213	0	0.00855213	0.122703
2168	US30	YIQTGDAKYGIRNQHLSIRLMYPGEKNTQQLLGSDFSCERHRRPSTPLGK*	3	0	0.00855213	0	0.00855213	0.122703
2182	US32	LPGYEHASEGWRFCNRRERREDDLRTRAEPDRVVFQLGGVPPRRHRETYV*	3	0	0.00855213	0	0.00855213	0.122703
2379	ORFL82W	GRRRGRRAALATAGHAGSPRRSTGDKKAEAVVVSATRSTPSSTRSAATER*	3	0	0.00855213	0	0.00855213	0.122703
1300	UL89	FKKWLDGGFSTAVEGDAKAIRLEPFQKNLLIHVIFFIAVTKIPVLANRVL*	3	0	0.00855213	0	0.00855213	0.122703
1911	US10	TLTLASRDCYERFVCPVYDSGTPMGVLMNLTYLWYLGDYGAILKIYFGLF*	3	0	0.00855213	0	0.00855213	0.122703
1928	US12	LPCALRCHAYWLERQRRPGTLMLVMVYTTLTTISVSTIGLCFDRTVVIQA*	3	0	0.00855213	0	0.00855213	0.122703
2098	US24	YDTNSQSYVLDPDIVGVEAAEREAAGHQDDTGPRLHCLVTTRSSTREGAE*	3	0	0.00855213	0	0.00855213	0.122703
2085	US24	RDFKELFFCLEPMEITRYVHRNEGRCLSLGPPKGWHVMLRTEDGIITAAK*	3	0	0.00855213	0	0.00855213	0.122703
2042	US22	ARSLAADYLCCDDTLEAVGVLAVRPPDSDLTRNTKQAQELPCVLMLSHYG*	3	0	0.00855213	0	0.00855213	0.122703
2044	US22	ETDGLYEVASDIKAFSKNGLLWCEYVYRHPQTPFATTEPRYHVQKFLCTD*	3	0	0.00855213	0	0.00855213	0.122703
2579	Uniprot P69338 UL132	EIMKVLAILFYIVTGTSIFSFIAVLIAVVYSSCCKHPGRFRFADEEAVNL*	3	0	0.00855213	0	0.00855213	0.122703
2664	Uniprot P69332 US28	LNPLLYVFVGTKFRQELHCLLAEFRQRLFSRDVSWYHSMSFSRRSSPSRR*	3	0	0.00855213	0	0.00855213	0.122703
1866	US2	QYGMVRKSYTHVAWTIVFYSINITLLVLFIVYVTVDCNLSMMWMRFFVC*	3	0	0.00855213	0	0.00855213	0.122703
2202	ORFL106C	ANSLWHRLRTLVSNSRQNEQIQQHSYRLHLRGYGSADFNSDGWTPVYEDQ*	3	0	0.00855213	0	0.00855213	0.122703
2047	US22	TEVEPLLMLGSIEGLRACRPFDHMPAADFRDLLNFIRQRLCCEWYVVGLV*	3	0	0.00855213	0	0.00855213	0.122703
3316	Uniprot P21601 IR14	RRTSPRYYPPSEATAGRWPVDRFLRVPLQRAPDPRLRTIHPVTESALARK*	3	0	0.00855213	0	0.00855213	0.122703
2228	ORFL130W	ALALESTQTPERQVDDAADEAAAQRGAECKEDDLGGLYVMRLLSGARVSY*	3	0	0.00855213	0	0.00855213	0.122703
1977	US16	RNRHPRCRRPFRQLVLLLAGLLAHIPALGVTCACQEPREVLTSFVLTLVI*	3	0	0.00855213	0	0.00855213	0.122703
1984	US16	LFFLILRIRNCQDLLSDLRLLELPSSDAMTLTPNDLSHASSSTPLSTLSP*	3	0	0.00855213	0	0.00855213	0.122703
2082	US23	WFEQRRLAEKERWHLGQRIVNAYRTEAEVSEAEVEARRINLNTDLSPEWV*	3	0	0.00855213	0	0.00855213	0.122703
2099	US24	AEREAAGHQDDTGPRLHCLVTTRSSTREGAERVITALVHQSRLVTYSDPF*	3	0	0.00855213	0	0.00855213	0.122703
2246	ORFL147C	AAEGAARGYGFAGSGADGLLAPAGPGGLLPYRPPFGSLRSPSHRGAPVYG*	3	0	0.00855213	0	0.00855213	0.122703
3393	Uniprot P17151 EP84	SSVARTAAAVSAAGVGPPAAACPPLVTTGVVPSGSVAGVAPVAAAIETPA*	3	0	0.00855213	0	0.00855213	0.122703
2382	ORFL86W	ALGPARPTRFIYTVSDGGTPSPRRGRSSGDGGNRGAGGNGDRQRRRWRRP*	3	0	0.00855213	0	0.00855213	0.122703
1889	US7	VFMWTYLVTLLQYCIVRFIGTRLFYFLQRNITIRFTGKPTYNLLTYPVKG*	3	0	0.00855213	0	0.00855213	0.122703
917	UL70	YTELEQVDTQINAFRERARLPDTVCVHYVYLAYRTALARARLLEYRRVVA*	3	0	0.00855213	0	0.00855213	0.122703
3304	Uniprot P16810 IR12	KGNSTWDCLSVAWIRHYNRSTHGHHLGHRKNAHTQSWYWLRILTSHTVCH*	3	0	0.00855213	0	0.00855213	0.122703
1063	UL78	RLSAISYGRDLWHHETRENAGVALYAVAFAWVLSIVAAVPTAATGSLDYR*	3	0	0.00855213	0	0.00855213	0.122703
1053	UL77	LVQYYIGPWYARDPAVTLSQLFPGLALLAVTESVRSGWDPSRREDSAGGG*	3	0	0.00855213	0	0.00855213	0.122703
2733	Uniprot P09695 TRS1	KHSRYTRPTEPPLTPQASLGRALRRDDEDWKPSRLPGEDSWYDLDETFWV*	3	0	0.00855213	0	0.00855213	0.122703
1529	UL105	YQGTVERFVDILQKDTFIERTPCEQAAYAYSLVSGLLFSAMYYFYVSPYT*	3	0	0.00855213	0	0.00855213	0.122703
1027	UL76	IPDCVLVFLPPDSGSRGIVYCYVIEFKTTYSDADDQSVRWHATHSLQYAE*	3	0	0.00855213	0	0.00855213	0.122703
1034	UL76	DLLRGSRRARVRGGGAVEPAVRARRRTVAADAATTTVSSAFVVPRDRRGR*	3	0	0.00855213	0	0.00855213	0.122703
993	UL75	RPGLPSYLIILAVCLFSHLLSSRYGAEAVSEPLDKAFHLLLNTYGRPIRF*	3	0	0.00855213	0	0.00855213	0.122703
3303	Uniprot P16810 IR12	IIRFKETNTTGIEGSNVTIKGNSTWDCLSVAWIRHYNRSTHGHHLGHRKN*	3	0	0.00855213	0	0.00855213	0.122703
1265	UL87	NRPVNRGYGVSCAPRTSRLSPSESTVVSANGHALSSTALPTTSAGHKLSL*	3	0	0.00855213	0	0.00855213	0.122703
1554	UL112	SSENDGSPPLREAKRQKTTAQHEGHGGGGKNETEQQSGGAGGGGGGGSGR*	3	0	0.00855213	0	0.00855213	0.122703
2856	Uniprot P16807 IR09	RPGLRRHRKNTTRSHAAVDRPRRTRRGDASPRPTGCGGERRAPAIPGGAT*	3	0	0.00855213	0	0.00855213	0.122703
973	UL73	TVKATTVATTSTTTATSTSSTTSAKPGSTTHDPNVMRPHAHNDFYNAHCT*	3	0	0.00855213	0	0.00855213	0.122703
3270	Uniprot P16806 IR08	LETRVTVYRSHASQLKTADSPTLFLLWLSPVSSSPSRSPSSSEEYHPLSC*	3	0	0.00855213	0	0.00855213	0.122703
1601	UL117	AAAAAVAGVPVAANPVMPATATVTTPPMIDLTSHHRPLTLFTPASAAAAP*	3	0	0.00855213	0	0.00855213	0.122703
2740	Uniprot P09709 US34	GLNTSRILPVGSMYRGSDALPAGLYRPEEEVFLLLNRCHGPLSTPKNACL*	3	0	0.00855213	0	0.00855213	0.122703
3264	Uniprot P09710 IR01	GEAQARGLLPRIRITPISTSPRRKPPHPATSTASHHPHASPRSDHTLFPV*	3	0	0.00855213	0	0.00855213	0.122703
2630	Uniprot P08318 PP150	SDSSDGYPPNRQDPRFTDTLVDITDTETSAKPPVTTAYKFEQPTLTFGAG*	3	0	0.00855213	0	0.00855213	0.122703
231	UL25	RQKLITRDICVARLQAQPSSRHIPVEHTGVSSVTLLKIFSQVPPDEREED*	3	0	0.00855213	0	0.00855213	0.122703
1504	UL104	AYDDSKFCRYVELICSREKARRRQMSREAAGGVPERGTASSGGPGTLERS*	3	0	0.00855213	0	0.00855213	0.122703
1506	UL104	ASSGGPGTLERSAPRRLITADEERRGPERVGRFRNGGPDDPRRAGGPYGF*	3	0	0.00855213	0	0.00855213	0.122703
1263	UL87	LLCYRRLSVTFADTDTVWRNLFYVYYELARDLGSHGTENRPVNRGYGVSC*	3	0	0.00855213	0	0.00855213	0.122703
9	RL1	TARPDHTLFPVPSTPSATVHNPRNYAVQLHAETTRTWRWARRGERGAWMP*	3	0	0.00855213	0	0.00855213	0.122703
26	RL11	DTGVYLLQDQYTGDVEAFYLIIHPRSFCRALETRRCFYPGPGRVVVTDSQ*	3	0	0.00855213	0	0.00855213	0.122703
1241	UL86	VTMDVNYFKIPNNPRGRASCMLAVDPYDTEAATKAIYDHREADAQTFAAT*	3	0	0.00855213	0	0.00855213	0.122703
1235	UL86	SPFSRYSATCPNVLHSVMTLAAMLYKISPVSLVLQTKAHIHPGFALTAVR*	3	0	0.00855213	0	0.00855213	0.122703
1240	UL86	NAAATVHGQKAACELILTPVTMDVNYFKIPNNPRGRASCMLAVDPYDTEA*	3	0	0.00855213	0	0.00855213	0.122703
2450	Uniprot F5H8Q3 UL148	FCVYRYNARLTRGYVRYTLSPKARLPAKAEGWLVSLDRFIVQYLNTLLIT*	3	0	0.00855213	0	0.00855213	0.122703
15	RL8A	PHGHLRQALSPTSWTCEGLLLLLGLLVLFFHHHNQSAVERRRRVSFVEAD*	3	0	0.00855213	0	0.00855213	0.122703
1225	UL86	ANIEARHHGVSDVPRLGAMDADEPLFVDDYRATDDEWTLQKVFYLCLMPA*	3	0	0.00855213	0	0.00855213	0.122703
54	UL1	ICFNVSDNPCNFSSYWNHNNCELCGWTPFYSEYAGYSENKSCHPRFTCLH*	3	0	0.00855213	0	0.00855213	0.122703
1442	UL100	QYDTFLSNEYRTGISWSFGMLFFIWAMFTTCRAVRYFRGRGSGSVKYQAL*	3	0	0.00855213	0	0.00855213	0.122703
1441	UL100	SIIYFLLIEAVFFQYVKVQFGYHLGAFFGLCGLIYPIVQYDTFLSNEYRT*	3	0	0.00855213	0	0.00855213	0.122703
1469	UL102	PVSAEVCVRTVVDCYWRKLFGGDDPGPTCRVQESAPGVLLVWGDERLVGP*	3	0	0.00855213	0	0.00855213	0.122703
1141	UL83	AAERKHRHLPVADAVIHASGKQMWQARLTVSGLAWTRQQNQWKEPDVYYT*	3	0	0.00855213	0	0.00855213	0.122703
2691	Uniprot P16818 UL61	PGPIAVEPGRRPSPPPSTRPTYRRRRPTAATPSRKKKARRGPKASKAGRE*	3	0	0.00855213	0	0.00855213	0.122703
223	UL25	RGTPESPRLTEVYQTLRDYNVLFYTAHYTSRGALYLYRQNLQRLNENHRG*	3	0	0.00855213	0	0.00855213	0.122703
989	UL74	TFIDPLWDYLDSLLFLDKIRNFSLQLPAYGNLTPPEHRRAANLSTLNSLW*	3	0	0.00855213	0	0.00855213	0.122703
566	UL47	VQRALAVFDVLSRENLERRGAQLCLTEATSLLHRHRALAPMTWPAGTGVA*	3	0	0.00855213	0	0.00855213	0.122703
2493	Uniprot P16759 UL21	QPRRFTPRPQHDAFGTKDDVRGFTVFSHAACGASLMDPLSPSRWEVALFP*	3	0	0.00855213	0	0.00855213	0.122703
458	UL43	SIPCITNVSADTRGRTRPSRPATVPQRRPARIGHFRRRSASLSFLDWPDD*	3	0	0.00855213	0	0.00855213	0.122703
2756	Uniprot P16749 ICP27	VPPSPPAPLAGVRSHRGELNLMTPSPSHGGSPPQVPHKQPIIPVQSANGN*	3	0	0.00855213	0	0.00855213	0.122703
528	UL46	ASTRCLLESVYTASAARAALQWLDLGPHLLHRRLETLGCVKTVSLGITSL*	3	0	0.00855213	0	0.00855213	0.122703
423	UL37	KKALRRHRFLWQRRRRARLLQHNGPQQSHHAAVFCRVHGLRGFQVSVWLL*	3	0	0.00855213	0	0.00855213	0.122703
309	UL31	TARNMPRAFSFYLLTSAQRGYDLRFSRNPSLFFSGDALNCPLLNEPNVFS*	3	0	0.00855213	0	0.00855213	0.122703
3341	Uniprot P16750 GO	ALNVTTNVTYSITTAARRVSTSTIAYRPDSSFMKSIMATQLRDLATWVYT*	3	0	0.00855213	0	0.00855213	0.122703
427	UL37	NGPCAGAESKLPLNVTFRQSRRQWHSVMLTFGFQYHLEGWFPLRILNESR*	3	0	0.00855213	0	0.00855213	0.122703
333	UL32	AWALKNPHLAYNPFRMPTTSTASQNTVSTTPRRPSTPRAAVTQTASRDAA*	3	0	0.00855213	0	0.00855213	0.122703
2715	Uniprot P16753 SCAF	LYIRERLPKLRYDKQLVGVTERESYVKASVSPEAACDIKAASAERSGDSR*	3	0	0.00855213	0	0.00855213	0.122703
517	UL45	WFERTIYQEGKFIFELYRLPRLSIASARWEALRADMLEFGLRNCQFLAVG*	3	0	0.00855213	0	0.00855213	0.122703
2870	Uniprot P16757 UL16P	KMRTVPVTKLYTSRMVTNLTVGRYDCLRCENGTTKIIERLYVRLGSLYPR*	3	0	0.00855213	0	0.00855213	0.122703
218	UL25	VEYLKFVLQDFDVQHLRRLNECIPMPAFALTSLVDPVLNNVAPGERDLTR*	3	0	0.00855213	0	0.00855213	0.122703
61	UL4	GNVTFRGLQNKTEDFLHWLLGWGHKSICSFFPKLQGNKEQHYMYGITNLT*	3	0	0.00855213	0	0.00855213	0.122703
2053	US22	CRLEELPVCHHTLKRDVLRWHGALGTITRSQLESALDWFLRPTRGTDKVP*	3	0	0.00855213	0	0.00855213	0.122703
437	UL38	VALRYAVRKLMKRGARLRHDSGLYVCICDPSYEFLQMNLSKISWLERHCP*	3	0	0.00855213	0	0.00855213	0.122703
320	UL32	ILAKMSVRETLVTAIGQTEPIAFVHLKDTEVQRIEENLEGVRRNMFCAKP*	3	0	0.00855213	0	0.00855213	0.122703
2557	Uniprot P16758 UL20	LTEAFRFTPANTTTNSSTEGNWSVTNLTESCINRGESYLTTIWLLNCADN*	3	0	0.00855213	0	0.00855213	0.122703
295	UL31	DGIPRQLAERLRLCRHMDPEQDYRLPAQDVVTSWIEALRDADRDNYGRCV*	3	0	0.00855213	0	0.00855213	0.122703
2495	Uniprot P16759 UL21	LSPSRWEVALFPSSPPSLKDSCHLCAWTFGLAGPCAAWLSTRRELVGGFS*	3	0	0.00855213	0	0.00855213	0.122703
321	UL32	EGVRRNMFCAKPLDLNLDRHANTALVNAVNKLVYTGRLIMNVRRSWEELE*	3	0	0.00855213	0	0.00855213	0.122703
376	UL34	EEEEELFPSCKATAAFLRAEPSVSNDDGNGGERCDTLATALRHRADEEDG*	3	0	0.00855213	0	0.00855213	0.122703
305	UL31	GLEETAPFGRVSVTRHGATLLCRVDHLTWISKRVTTYGHKKITRYLAQFR*	3	0	0.00855213	0	0.00855213	0.122703
3161	Uniprot P16767 UL36	YMGFLWDIPSCDRCVRRRRFKVCDVGRRHIIPGAANGMPPLTPPHVYMNN*	3	0	0.00855213	0	0.00855213	0.122703
3089	Uniprot P13202 VIE1	RNIEFFTKNSAFPKTTNGCSQAMAALQNLPQCSPDEIMAYAQKIFKILDE*	27	5	0.0769691	0.0684182	0.00855095	0.122686
1630	UL121	RISCALSVLDQRLWWEIQYSSGRLTRVLVFHDEGEEGDDVHLTDTHHCTS*	22	4	0.0627156	0.0547345	0.00798105	0.114509
2413	ORFL131W	STPLADDSRAPPEADARTLRCPGPPLPLPPSLLPPEPATPPPLHQRLPRL*	22	4	0.0627156	0.0547345	0.00798105	0.114509
979	UL74	KKQKEDILKRLMSTSSDGYRFLMYPSQQKFHAIVISMDKFPQDYILAGPI*	17	3	0.048462	0.0410509	0.00741114	0.106332
3310	Uniprot P16810 IR12	SRTVWTIVLVCMACIVLFFARRAFNKKYHMLQDTVSESEFIVRYHTEHED*	17	3	0.048462	0.0410509	0.00741114	0.106332
363	UL33	QLLDRRAFLRSQQNQRATAETNLAAGNNSQSVATSLDTSSKNCNQHAKRS*	17	3	0.048462	0.0410509	0.00741114	0.106332
1988	US17	TGFMPPLSLMVPTICLALLHGKRDEGSFTSPPSPGLLTIYSVLTTLSVIV*	17	3	0.048462	0.0410509	0.00741114	0.106332
1138	UL83	GHVLKAVFSRGDTPVLPHETRLLQTGIHVRVSQPSLILVSQYTPDSTPCH*	17	3	0.048462	0.0410509	0.00741114	0.106332
468	UL43	RDLLALWRLCMKREGSIFSWRDGNEALTTVVLNGSQTYEDPAHGNWLKET*	17	3	0.048462	0.0410509	0.00741114	0.106332
3193	Uniprot P17143 J1L	VCRRCARPRGVRLRRNECVASRPLFPPRSPGPSSLAPGRCFSCVPRDPCC*	12	2	0.0342085	0.0273673	0.00684123	0.0981557
1255	UL87	HVLRGLLSLTEWNRELPSLFCDCPGGGGASGTEERYAMACLPRDLSLHLD*	12	2	0.0342085	0.0273673	0.00684123	0.0981557
837	UL57	SHEELTALAPVGPAAFLYFSRLNAETQEILATLSLCDRSSSVVIAPLLAG*	12	2	0.0342085	0.0273673	0.00684123	0.0981557
3269	Uniprot P16806 IR08	HSRPVGYHPQEDESQLPNHLETRVTVYRSHASQLKTADSPTLFLLWLSPV*	12	2	0.0342085	0.0273673	0.00684123	0.0981557
2231	ORFL130W	RASSARLVVQTQCPQRHQVSRTRVAKRLHRLSGQYVERVSAGYLPGVPTQ*	12	2	0.0342085	0.0273673	0.00684123	0.0981557
115	UL11	QHLATHALWVLAVVIVIIIIIIFYFRIPQKLWLLWQHDKHGIVLIPQTDL*	12	2	0.0342085	0.0273673	0.00684123	0.0981557
685	UL50	GPSLWRARMSAALTRTAGKRSPRTASPPPPPPRHPSCSPTMVAAGGAAAG*	7	1	0.019955	0.0136836	0.00627132	0.0899788
2372	ORFL7C	PPRYPFLVGWSWGTGRRPVGFCFIFFFIFYLLLSLISDYHFPLLPTTNRR*	7	1	0.019955	0.0136836	0.00627132	0.0899788
1712	UL145	YGVLAHYYSFISSPSVMVNFKHHNAVQLLCARTRDGTAGWERLTHHASYH*	7	1	0.019955	0.0136836	0.00627132	0.0899788
3042	Uniprot P16764 UL29	YTREPVMPLGEIEGAEDKTFFHRVRILCGDTGTVYAALVGQDKLVRLARD*	7	1	0.019955	0.0136836	0.00627132	0.0899788
2399	ORFS365W	QSAAVRLRGHQVSARTALSACRVSPATLFPRCILVPQHELFASGLAESKR*	7	1	0.019955	0.0136836	0.00627132	0.0899788
1723	UL144	GKSGRHTLAWLSLFIFLVGIILLILYLIAAYRSERCQQCCSIGKIFYRTL*	7	1	0.019955	0.0136836	0.00627132	0.0899788
594	UL48	DSFVCLRPVDFQRLTQVIEQRRRVLQRQREEYHGVYEHLAGLITSIDIHD*	7	1	0.019955	0.0136836	0.00627132	0.0899788
1384	UL97	VLGHATFSACVRSDVMRDGEKEDAASDKENQRRPVVPSTSSRGSAASGDG*	7	1	0.019955	0.0136836	0.00627132	0.0899788
2857	Uniprot P16807 IR09	RPRRTRRGDASPRPTGCGGERRAPAIPGGATSPHMSRRSGRGPVGDGREA*	7	1	0.019955	0.0136836	0.00627132	0.0899788
398	UL35	RRHRRRRSPPPAPRGPAHTRFQGPDSMPSTSYGSDVEDPRDDLAENLRHL*	7	1	0.019955	0.0136836	0.00627132	0.0899788
1890	US8	HAGNPYEDDDYYYYREDEPRQHGEPNYVAPPARQFRFPPLNNVSSYQASC*	7	1	0.019955	0.0136836	0.00627132	0.0899788
1449	UL102	ARTFTPVQIQTDASGVEILEAAPALGVETTALSNALSLFHVAKLVVIGSY*	7	1	0.019955	0.0136836	0.00627132	0.0899788
1041	UL77	AAAGASSTWLAQCAEQPLPGNVPNYFGITQNDPFIRFHTDFRGEVVNTMF*	7	1	0.019955	0.0136836	0.00627132	0.0899788
1366	UL95	LRNADRVTYDGELIYGSYLLYRKAHVELSLSSNKVQHVEAVLRQVYTPGL*	7	1	0.019955	0.0136836	0.00627132	0.0899788
1764	UL136	CRFDTVEMVDETRPAPPALSSPETGDDSNDDAVAGGGAGGVTSSATRTTS*	7	1	0.019955	0.0136836	0.00627132	0.0899788
381	UL35	EMLTQGCSNFVGLLNFGVPSPVYALEALVDFQVRNAFMKVKPVAQEIIRI*	7	1	0.019955	0.0136836	0.00627132	0.0899788
2587	Uniprot P16744 UL08	APQLRAVAGFLNQTPRENNTHLALGEGFVPTMTNPGLYASENYNGNYELT*	7	1	0.019955	0.0136836	0.00627132	0.0899788
2170	US30	ERHRRPSTPLGKNAEVPPATRTSSTYGVLSAFVVWIGSGLNIIWWTGIVL*	7	1	0.019955	0.0136836	0.00627132	0.0899788
449	UL40	SHHPADNTLLIEVGNNTRRHVDGISCQDHFRAQHQDCPAQTVHVRGVNES*	7	1	0.019955	0.0136836	0.00627132	0.0899788
510	UL45	KGRASVVFVHHVVKYSIMADSVCLPPCLSPDMASCHFGECDMPVQRLTVN*	7	1	0.019955	0.0136836	0.00627132	0.0899788
257	UL27	PPTPEAVRVQRLLWHSLRHGDAPQDRTRLPQFSSALSDAELSNHANRCRR*	7	1	0.019955	0.0136836	0.00627132	0.0899788
1733	UL141	DAVKGHRLMNGLQYRLPYATWNFSQLHLGQIFSLTFNVSTDTAGMYECVL*	7	1	0.019955	0.0136836	0.00627132	0.0899788
1743	UL140	IYRRPSRRSQSDDESRTNSVSSYVLLSPASDGGFDNPALTEAVDSVDDWA*	7	1	0.019955	0.0136836	0.00627132	0.0899788
2645	Uniprot P09696 US35	EHRHMTAHIIARNTNVAYAQRQTQLFAPPPHTRDFHTEVPLYALHGFRSD*	7	1	0.019955	0.0136836	0.00627132	0.0899788
795	UL55	PGRCYSRPVVIFNFANSSYVQYGQLGEDNEILLGNHRTEECQLPSLKIFI*	7	1	0.019955	0.0136836	0.00627132	0.0899788
3087	Uniprot P13202 VIE1	FTGAFNMMGGCLQNALDILDKVHEPFEEMKCIGLTMQSMYENYIVPEDKR*	7	1	0.019955	0.0136836	0.00627132	0.0899788
2599	Uniprot P16819 UL62	SLPGSRTSRHAGWDGRGLLGPCRDPPRGFTVFRTPPGKGGKRVEPTGTCV*	7	1	0.019955	0.0136836	0.00627132	0.0899788
2275	ORFL161C.iORF2	AAIRRIFVAEFPVVLRLSVLLTPPQPIIITDRPPDRNNNRCWRLLTTNWT*	7	1	0.019955	0.0136836	0.00627132	0.0899788
1716	UL145	VTAVALQLMPVEMLRRLDQSDWVRGAWIVSETFPTSDPKGFWSDDDSPMG*	7	1	0.019955	0.0136836	0.00627132	0.0899788
2179	US32	SHFQRRPTTRAERRAANWRRQMRRLHRLWCFCQDWKCHALYAEWDGKESD*	7	1	0.019955	0.0136836	0.00627132	0.0899788
1008	UL75	VLKSGRCQMLDRRTVEMAFAYALALFAAARQEEAGAQVSVPRALDRQAAL*	7	1	0.019955	0.0136836	0.00627132	0.0899788
492	UL45	PSPDGTPSVLSLTRDSGPAVPSRGGRVSSGLSTFNPAGATRMELDSVEEE*	7	1	0.019955	0.0136836	0.00627132	0.0899788
3052	Uniprot P16770 UL117	ATYILPADCRYAPLFASKYKYVFEEVSRLMRLHDSTAVQLQISASCGNAF*	7	1	0.019955	0.0136836	0.00627132	0.0899788
2027	US20	IRHAVCLYLDSMAIFLTLLLMLSGPRWISLSDGAPLDNGTLTAASTTGKS*	7	1	0.019955	0.0136836	0.00627132	0.0899788
210	UL24	YACDVRDDRYIRVGDNLNTFMCLGLNLLFENRRFSGHNGIYDRVPDCPKG*	7	1	0.019955	0.0136836	0.00627132	0.0899788
615	UL48	RINECLHGVLTGDVERRCHPHREAAMQTQASLNHLDQILGPQLLIHETQQ*	7	1	0.019955	0.0136836	0.00627132	0.0899788
898	UL69	GGDQIHPTDEQCASMESRTDPATLTAYDKKDREGSHRHPSPMIAAAAPPA*	7	1	0.019955	0.0136836	0.00627132	0.0899788
1653	UL122	ALSTPFLMEHTMPVTHPPDVAQRTADACNDGVKAVWNLKELHTHQLCPRS*	7	1	0.019955	0.0136836	0.00627132	0.0899788
13	RL6	VFGNNGDQWLCNVTGIGNATVNGNATICVSSCGHNTLDLCNLKSGDSGFF*	7	1	0.019955	0.0136836	0.00627132	0.0899788
2435	Uniprot F5HGG3 UL26	FVVRAADSLPQLLERGLLHSYFEDVERAAQGRLRHGNRSGLRRDADGQVI*	7	1	0.019955	0.0136836	0.00627132	0.0899788
903	UL69	LNLMTPSPSHGGSPPQVPHKQPIIPVQSANGNHSTTATQQQQPPPPPPVP*	7	1	0.019955	0.0136836	0.00627132	0.0899788
1604	UL117	YKYVFEEVSRLMRLHDSTAVQLQISASCGNAFQALKSALLKLHNVTVLAG*	7	1	0.019955	0.0136836	0.00627132	0.0899788
2205	ORFL114W	TLFAHQHAHSLYRRRYFAERSPEIVLLLDTVQLHPGRAGRIKGAQTATHA*	7	1	0.019955	0.0136836	0.00627132	0.0899788
2232	ORFL130W	SRTRVAKRLHRLSGQYVERVSAGYLPGVPTQGCDEAPQLRRPRLPLVTPL*	7	1	0.019955	0.0136836	0.00627132	0.0899788
2406	ORFL131W	KDARTWHVMHQLLLEDRRRLRRKLRRWLRRFYRRFLRLQRTAADHQLHME*	7	1	0.019955	0.0136836	0.00627132	0.0899788
1632	UL121	DVHLTDTHHCTSCTHPYVISLVTPLTINATLRLLIRDGMYGRGEKELCIA*	7	1	0.019955	0.0136836	0.00627132	0.0899788
0	RL1	PATDTNSTHTTPLHPEDQHTLPLHHSTTQPHVQTSDKHADKQHRTQMELD*	31	6	0.088372	0.0821018	0.00627015	0.089962
25	RL11	RMPPLCIITDAYKETTHQGGATFTCTRQNLTLYNLTVKDTGVYLLQDQYT*	2	0	0.00570142	0	0.00570142	0.081802
909	UL70	APVFAVNNETLQLSRYLAARQPIPLSALIASLDEAETRPLYRHLFRTPVL*	2	0	0.00570142	0	0.00570142	0.081802
1144	UL83	KDVALRHVVCAHELVCSMENTRATKMQVIGDQYVKVYLESFCEDVPSGKL*	2	0	0.00570142	0	0.00570142	0.081802
1237	UL86	VDMGLGYTSNTCVAYVNRVRTDMGVRVQDLFRVFPMNVYRHDEVDRWIRH*	2	0	0.00570142	0	0.00570142	0.081802
1647	UL122	PDPLGRPDEDSSSSSSSSCSSASDSESESEEMKCSSGGGASVTSSHHGRG*	2	0	0.00570142	0	0.00570142	0.081802
2554	Uniprot P16847 UL28	YGTMLVKLAETLRGFIRQGSFWFRCPRRFCFSPLDSSATVAAKPVSSHTS*	2	0	0.00570142	0	0.00570142	0.081802
1648	UL122	SSASDSESESEEMKCSSGGGASVTSSHHGRGGFGGAASSSLLSCGHQSSG*	2	0	0.00570142	0	0.00570142	0.081802
3357	Uniprot P06473 GB	VAHTFKVRVYQKVLTFRRSYAYIYTTYLLGSNTEYVAPPMWEIHHINKFA*	2	0	0.00570142	0	0.00570142	0.081802
2833	Uniprot P09711 J1I	NTVPHTPRLRNTPASPAARTLENPRQAQRRNDTGKDRGTHRQRAETPSRS*	2	0	0.00570142	0	0.00570142	0.081802
2765	Uniprot P16791 NEC2	LEEHVSRRRGVSTHHRHPPSPPCAPSLERTGYRWAPSSWWRARSGPSRPQ*	2	0	0.00570142	0	0.00570142	0.081802
1154	UL83	IHNPAVFTWPPWQAGILARNLVPMVATVQGQNLKYQEFFWDANDIYRIFA*	2	0	0.00570142	0	0.00570142	0.081802
1336	UL93	RVARLLRGDEEFIYHAGPLEPPSKIRGHELVQLRLDVNPDLMYATDPHDR*	2	0	0.00570142	0	0.00570142	0.081802
23	RL11	TTQGSSSNAVEPTKKPLKLANYRATCEDRTRTLVTRLNTSHHSVVWQRYD*	2	0	0.00570142	0	0.00570142	0.081802
820	UL56	AFEDNPVFNKLHESNEMYTKIKHILEEIRRPLPDGTGGDGPEGEVIHLRG*	2	0	0.00570142	0	0.00570142	0.081802
2905	Uniprot P16801 UL95	DVARGTGAVTRSSSSSLVVSSSSASGSDESSSASPLSFPVSSPSTAVRSP*	2	0	0.00570142	0	0.00570142	0.081802
1205	UL86	SLSQAGAHSLTPLSMDVIRLGEKTVIMENLRRVYKNTDTKDPLERNVDLT*	2	0	0.00570142	0	0.00570142	0.081802
940	UL70	HLTQHYEPHVSEQFTAPHVLLFQPHGACCVAVKRRDGARTRDFRCLNYTH*	2	0	0.00570142	0	0.00570142	0.081802
1550	UL112	PNESALLTMISENGNLQVTYVRHYLKNHGESSGGGGGCGAASTASAVCVS*	2	0	0.00570142	0	0.00570142	0.081802
1222	UL86	TRISALPGLNNGQLAEEPLSAYVNALHDHRLWPPFVTHLPRNMEGVQVVA*	2	0	0.00570142	0	0.00570142	0.081802
2518	Uniprot P16837 UL128	CNYNPLYLEADGRIRCGKVNDKAQYLLGAAGSVPYRWINLEYDKITRIVG*	2	0	0.00570142	0	0.00570142	0.081802
529	UL46	LQWLDLGPHLLHRRLETLGCVKTVSLGITSLLTCVMRGYLYNTLKTEVFA*	2	0	0.00570142	0	0.00570142	0.081802
600	UL48	DLKQMERVVEQVLRLFYDLRDLKLCDGSYEEGFVVIREQLSYLMTGTVRD*	2	0	0.00570142	0	0.00570142	0.081802
955	UL71	LAHINTVSCPTVMRFDQRLLEEGDEEDEVTVMSPSPEPVQQQPPVEPVQQ*	2	0	0.00570142	0	0.00570142	0.081802
3414	Uniprot P12824 GH	FAYALALFAAARQEEAGTEISIPRALDRQAALLQIQEFMITCLSQTPPRT*	2	0	0.00570142	0	0.00570142	0.081802
760	UL54	WVSQRRAVRECMRECQDPVRRMLLDKEQMALKVTCNAFYGFTGVVNGMMP*	2	0	0.00570142	0	0.00570142	0.081802
611	UL48	DVQRVLARAPSHRVMHQMQQTLTTKMQDFLDKEKRKQEEQQRQLLDGYQK*	2	0	0.00570142	0	0.00570142	0.081802
462	UL43	QKLVRRVSGTVLRLSWPNGWFFTYCDLLRVGYFGHLNIKGLEKTFLCCDK*	2	0	0.00570142	0	0.00570142	0.081802
2688	Uniprot P16818 UL61	PGGVRGADPGWAADGGRGVGDHAQGQQAATVRAEFFWGAAGEGSVTGQAN*	2	0	0.00570142	0	0.00570142	0.081802
2438	Uniprot F5H8Q3 UL148	LRLLFTLVLLALYGPSVDASRDYVHVRLLSYRGDPLVFKHTFSGVRRPFT*	2	0	0.00570142	0	0.00570142	0.081802
47	RL13	IYDLTLNDSGKYVVKRTRHDNQYEEACYSLTVIFANTTSIVTNRTCDRKR*	2	0	0.00570142	0	0.00570142	0.081802
541	UL47	FYHNGATLTAFQKLLQTLREIQTVIAEQSGGTAAAADLIASNNASTERRG*	2	0	0.00570142	0	0.00570142	0.081802
927	UL70	SLFPRDLLRHVPDSRFSDEALTETVWLHDDDVASTSPETQFYYTRHEVFN*	2	0	0.00570142	0	0.00570142	0.081802
2443	Uniprot F5H8Q3 UL148	QLHGNQTVQPSFLSFTCRLQLEPVVENVGLYVAYVVNDGERPQQFFTPQV*	2	0	0.00570142	0	0.00570142	0.081802
1370	UL95	LFYEPVRDYMTYMNLAELYVFVWYRGYEFPAPTPQATTAGGGGGGGSGGG*	2	0	0.00570142	0	0.00570142	0.081802
143	UL14	GARRRYHLRRDYWLTDPKIGLLAAGSVALTSLCHLLCYWCSESYRRLNTE*	2	0	0.00570142	0	0.00570142	0.081802
1200	UL86	LLNRTRDRDYVLKFLTRLAEAATDSILDNPTTYTTSSGAKISGVMVSTAN*	2	0	0.00570142	0	0.00570142	0.081802
1131	UL82	VTLTGDQAVHLEHRQPLGRIHFFRRGFWTLTPGKPDKIKRPQVQLRAGLF*	2	0	0.00570142	0	0.00570142	0.081802
941	UL70	LLFQPHGACCVAVKRRDGARTRDFRCLNYTHRNPQETVQVFIDLRTEHSY*	2	0	0.00570142	0	0.00570142	0.081802
39	RL12	RVKSTTLTAEEGKNITIQGNSTWNCPNVVWYRHYNWSTHGHHIYPNRRYQ*	2	0	0.00570142	0	0.00570142	0.081802
2591	Uniprot P16836 UL126	VNRQIAWRRHPRCFDLHRRHRDRSSLRGRERCIGTRIPRAKSDVSTAYRV*	2	0	0.00570142	0	0.00570142	0.081802
1363	UL95	FSVSEAWRFEEAVNMALVACEAVSPYDRFRLIETPDENFLLVTNVIPRES*	2	0	0.00570142	0	0.00570142	0.081802
799	UL55	LYSQKELRSSNVFDLEEIMREFNSYKQRVKYVEDKVVDPLPPYLKGLDDL*	2	0	0.00570142	0	0.00570142	0.081802
1140	UL83	NPTGRSICPSQEPMSIYVYALPLKMLNIPSINVHHYPSAAERKHRHLPVA*	2	0	0.00570142	0	0.00570142	0.081802
1553	UL112	GLLRDPRLMNRQKERRPPPSSENDGSPPLREAKRQKTTAQHEGHGGGGKN*	2	0	0.00570142	0	0.00570142	0.081802
1474	UL102	RDTALAADIGYGVYVDKAFAMLTACVEVWARELLSSSTASTTTCSSSSVL*	2	0	0.00570142	0	0.00570142	0.081802
1329	UL93	ETHLYSDLAFEARFADDEQLPLHLVLDQEVLSNEEAETLRYVYYRNVDSA*	2	0	0.00570142	0	0.00570142	0.081802
263	UL29	YEGLRRYLRRFEGSCVSLGWPSQCIYVVGGEHSPHSLTEIDLEHCQNDFF*	2	0	0.00570142	0	0.00570142	0.081802
2762	Uniprot P16791 NEC2	RSSRTASPPPPPRHPSCSPTMVAAGGAAAGPRPPPPPMAAGSWRLCRCEA*	2	0	0.00570142	0	0.00570142	0.081802
1258	UL87	EIGRVLSVSEVDDYVTAVSGYLGEAAAPRIQVHYKLLFGLNVRPQAPCAL*	2	0	0.00570142	0	0.00570142	0.081802
1303	UL89	LLKHMIGISIGYVAHQKHVSQFVLKEVEFRCRHTFARDYVVENKDNVISI*	2	0	0.00570142	0	0.00570142	0.081802
1438	UL100	VTQYRSYKRSLFFFSRLHPKLKGTVQFRTLIVNLVEVALGFNTTVVAMAL*	2	0	0.00570142	0	0.00570142	0.081802
3134	Uniprot P16843 UL10	WYNQSCVGISNGENTHPICTYDPPKPGRRKTMKTTPLPSPLLYECHNSTL*	2	0	0.00570142	0	0.00570142	0.081802
1313	UL89	FDILRYSTLNTNAYDYFGKTLYVYLDPAFTTNRKASGTGVAAVGAYRHQF*	2	0	0.00570142	0	0.00570142	0.081802
1571	UL114	TVVHGQPGSHRHLGWQTLSNHVIRRLSERREHLVFMLWGADAHTCEYLID*	2	0	0.00570142	0	0.00570142	0.081802
1287	UL88	VNTFRQYFFLLERRSHEELVLCPPEMEERLAPLLQSATRGDSDMFDGVVA*	2	0	0.00570142	0	0.00570142	0.081802
1471	UL102	VLGRLPALLRERVSVSELEAVYREILFRFVARRNDVDFWLLRFQPGENEV*	2	0	0.00570142	0	0.00570142	0.081802
3379	Uniprot P06473 GB	EFNSYKQRVKYVEDKVVDPLPPYLKGLDDLMSGLGAAGKAVGVAIGAVGG*	2	0	0.00570142	0	0.00570142	0.081802
1688	UL131A	RLCRVWLSVCLCAVVLGQCQRETAEKNDYYRVPHYWDACSRALPDQTRYK*	2	0	0.00570142	0	0.00570142	0.081802
2381	ORFL86W	RPGSDAPKRTQSDEADPSSVTARRLERRAREEILLPGALGPARPTRFIYT*	2	0	0.00570142	0	0.00570142	0.081802
2858	Uniprot P16807 IR09	SGRGPVGDGREASRTAAEEKRRRKENYRQGPGFLLEKQHVGQDPDANGNH*	2	0	0.00570142	0	0.00570142	0.081802
3131	Uniprot P16843 UL10	RRLINHIVNHDLFRWSVMTAMIFYRYSETCMEVTVRVGDPVTLGSGHGYH*	2	0	0.00570142	0	0.00570142	0.081802
3375	Uniprot P06473 GB	ECQLPSLKIFIAGNSAYEYVDYLFKRMIDLSSISTVDSMIALDIDPLENT*	2	0	0.00570142	0	0.00570142	0.081802
364	UL33	ETNLAAGNNSQSVATSLDTSSKNCNQHAKRSVSFNFPSGTWKGGQKTASN*	2	0	0.00570142	0	0.00570142	0.081802
3350	Uniprot P16799 CVC1	EAAVASLETAVSTPFFEIPNGAGTSSANGDGRFSNLEQRVARLLRGDEEF*	2	0	0.00570142	0	0.00570142	0.081802
1274	UL87	TTNFPCMISHTNNVNVGWFKAATAIVPRVSGADLEAILLKELSCIKNMRD*	2	0	0.00570142	0	0.00570142	0.081802
1662	UL123	KELHDVSKGAANKLGGALQAKARAKKDELRRKMMYMCYRNIEFFTKNSAF*	2	0	0.00570142	0	0.00570142	0.081802
1276	UL87	HRVFTQLELRNSYQIPFLAKQLVLFLRACLLKLHGREKRLQLDRLVFEAA*	2	0	0.00570142	0	0.00570142	0.081802
853	UL57	TNATDHRDLIRALTELKLHLSTHVAALVFSANSVLYQHRLVYLQSSARHP*	2	0	0.00570142	0	0.00570142	0.081802
1433	UL100	FMVLTFVNVSVHLVLSNFPHLGYPCVYYHVVDFERLNMSAYNVMHLHTPM*	2	0	0.00570142	0	0.00570142	0.081802
969	UL72	VVNTSHTTVCISPHTTVAKAVFTTHRFTYLPVGSHPLGQMIVPPTPDIGF*	2	0	0.00570142	0	0.00570142	0.081802
3322	Uniprot P16795 GN	VSTTKLTTVATTSATTTTTTTLSTTSTKLSSTTHDPNVMRRHANDDFYKA*	2	0	0.00570142	0	0.00570142	0.081802
3246	Uniprot P09715 IRS1	RRLLPELDREQWERPRWDALHLHPRAALWAREPHGQWEFMFREQRGDPIN*	2	0	0.00570142	0	0.00570142	0.081802
73	UL6	SCNVTQWGRYENGSTPVLWCTLRGSRMRVSLGHRVAFGCSWKTFFIYNVS*	2	0	0.00570142	0	0.00570142	0.081802
353	UL33	LLTNRVLGYSTPTIYMTNLYSTNFLTLTVLPFIVLSNQWLLPASVASCKF*	2	0	0.00570142	0	0.00570142	0.081802
1257	UL87	ACLPRDLSLHLDDYPYLMVEIGRVLSVSEVDDYVTAVSGYLGEAAAPRIQ*	2	0	0.00570142	0	0.00570142	0.081802
3243	Uniprot P16803 IR05	KRNSHKKVTKRAVEKRKQDSTRQKRRTGAWRPFHDCCCHLGSSVFSRPRA*	2	0	0.00570142	0	0.00570142	0.081802
2177	US32	AMYTSESERDWRRVIHDSHGLWCDCGDWREHLYCVYDSHFQRRPTTRAER*	2	0	0.00570142	0	0.00570142	0.081802
74	UL6	CTLRGSRMRVSLGHRVAFGCSWKTFFIYNVSESSGGTYYQKGYNCTDKHI*	2	0	0.00570142	0	0.00570142	0.081802
539	UL47	ATVQTARDPLYAAEQLHEQLDRFLRHQHDGGGDEDRLPFYHNGATLTAFQ*	2	0	0.00570142	0	0.00570142	0.081802
2593	Uniprot P16819 UL62	IFLPAWSKNAPRLSTPFSLVRHVGAQNGMTSERTVEKVTKMAPVGVRSNG*	2	0	0.00570142	0	0.00570142	0.081802
2425	ORFL71C	DEGYVFCYVREDTAVYYLARNLMEFARVGLRAVETLHCMRYLTSSLVKRY*	2	0	0.00570142	0	0.00570142	0.081802
3401	Uniprot P16736 HELI	RPAADVVATNNSSVQAHGGGGSVIGSTGGNDETAFFQDDDTTTAPDSRET*	2	0	0.00570142	0	0.00570142	0.081802
1006	UL75	FILRQTEKHELLVLVKKDQLNRHSYLKDPDFLDAALDFNYLDLSALLRNS*	2	0	0.00570142	0	0.00570142	0.081802
1771	UL135	RVATHPPTPQVPRCTSLYIGEDGLPIDKPEFPPARFEIPDVSTPGTPTSI*	2	0	0.00570142	0	0.00570142	0.081802
2596	Uniprot P16819 UL62	LNRERWGILRDTVLSDGGEDRALPSYCRLDFFRPSAPVSVHGFSTAKSEK*	2	0	0.00570142	0	0.00570142	0.081802
511	UL45	DSVCLPPCLSPDMASCHFGECDMPVQRLTVNVARCVFARSDEQKLHLPDV*	2	0	0.00570142	0	0.00570142	0.081802
3119	Uniprot P09724 US20	RVISRARSACTWTSCTSLSPCSTSCPPSPAAPTLLRRRSLPQQRRRPSSS*	2	0	0.00570142	0	0.00570142	0.081802
94	UL9	TLILMNLTTTYSRNYYFQSFKYLGQGVPKPNNLCYNVSVHFTHQTHCHTT*	2	0	0.00570142	0	0.00570142	0.081802
1784	UL133	VPPPSEESHQPVIPPQPPTPTSEPKPKKGRAKDKPKGRPKNKPPCEPTVS*	2	0	0.00570142	0	0.00570142	0.081802
350	UL32	KTVAFDLSSPQKSGTGPQPGSAGMGGAKTPSDAVQNILQKIEKIKNTEE*	2	0	0.00570142	0	0.00570142	0.081802
3308	Uniprot P16810 IR12	AINATFVCPRYNTDIENEDREKGSQHTNNTHHHKRNLYHSSQRSRTVWTI*	2	0	0.00570142	0	0.00570142	0.081802
1785	UL133	PTSEPKPKKGRAKDKPKGRPKNKPPCEPTVSSQPPSQPTAMPGGPPDASP*	2	0	0.00570142	0	0.00570142	0.081802
3348	Uniprot P16799 CVC1	TLRYVYYRNVDSAGRSTGRAPGGDEDDAPASDDAEDAVGGDRAFDRERRT*	2	0	0.00570142	0	0.00570142	0.081802
1551	UL112	YVRHYLKNHGESSGGGGGCGAASTASAVCVSSLGGSGGTRDGPSAEEQQR*	2	0	0.00570142	0	0.00570142	0.081802
1159	UL84	DIRQPRVHRGTYHLIQLHLDLRPEELRDPFQILLSTPLQLGEANGESQTA*	2	0	0.00570142	0	0.00570142	0.081802
1671	UL123	EEAIVAYTLATAGASSSDSLVSPPESPVPATIPLSSVIVAENSDQEESEQ*	2	0	0.00570142	0	0.00570142	0.081802
2497	Uniprot P16759 UL21	SAECWSVRETKRCCRICRWRSTSSSTDLRSNPYPIRWCYCWTMFPPMYPV*	2	0	0.00570142	0	0.00570142	0.081802
848	UL57	AFVEARGLYVPAVSETLFYYVYTSWCQSLRFSEPRVLIEAALRQFVHDSQ*	2	0	0.00570142	0	0.00570142	0.081802
3100	Uniprot P16845 UL22A	ARRLWILSLLAVTLTVALAAPSQKSKRSVTVEQPSTSADGSNTTPSKNVT*	2	0	0.00570142	0	0.00570142	0.081802
983	UL74	YFLGLTALLLRYAQRNCTRSFYLVNAMSRNLFRVPKYINGTKLKNTMRKL*	2	0	0.00570142	0	0.00570142	0.081802
1472	UL102	AVYREILFRFVARRNDVDFWLLRFQPGENEVRPHAGVIDCAPFHGVWAEQ*	2	0	0.00570142	0	0.00570142	0.081802
2992	Uniprot P16849 UL33	HKRTYARQSYRSTYMILLLTWLAGLIFSVPAAVYTTVVMHHDANDTNNTN*	2	0	0.00570142	0	0.00570142	0.081802
923	UL70	TSTQLARQLERINTLSESVFSPLERSLSGLLRLCASLRTAQTYTTGTLTR*	2	0	0.00570142	0	0.00570142	0.081802
2120	US26	ETENPQNNIGSLTRTPSSPGSLEGVEERMLNVMKEAVAEQDRKKTQKKHK*	2	0	0.00570142	0	0.00570142	0.081802
1832	IRS1	RQALTELEYQAMGAVWRAAFLANSTGRAMRKWSQRDAGTLLPLGRPYGFY*	2	0	0.00570142	0	0.00570142	0.081802
1517	UL105	WERKAASASAAAAAAACEDLSELCESNIIVIDECGLMLRYMLQVVVFFYY*	2	0	0.00570142	0	0.00570142	0.081802
149	UL16	VAFTWQHNESVVDLWLYQNDTVIRNFSDITTNILQDGLKMRTVPVTKLYT*	2	0	0.00570142	0	0.00570142	0.081802
419	UL37	SPVYVNLLGSVGLLAFWYFSYRWIQRKRLEDPLPPWLRKKKACALTRRSR*	2	0	0.00570142	0	0.00570142	0.081802
1476	UL103	WLHTEHGLLVSMAEYRSELLCTSAFLGYSAVFLLETEDAVTQVRLSDLRL*	2	0	0.00570142	0	0.00570142	0.081802
3333	Uniprot P16750 GO	LKLEILRQLETTISTKYNVSKQPVKNLTMNMTEFPQYYILAGPIQNYSIT*	2	0	0.00570142	0	0.00570142	0.081802
2565	Uniprot P16763 UL27	ARAEAALKDLYAAFCECGDGRDNGGNHDGNHDGNDHSSLSPSAVASHHSR*	2	0	0.00570142	0	0.00570142	0.081802
1104	UL80	GGAKVAERAQAGVVNASCRLATASGSEAATAGPSTAGSSSCPASVVLAAA*	2	0	0.00570142	0	0.00570142	0.081802
2604	Uniprot P16747 UL67	AHFFMWGRESMSFVYLHSVESYSLQFHDRCASYNDTFYPTNFTPIYIHTI*	2	0	0.00570142	0	0.00570142	0.081802
2479	Uniprot P16719 UL01	ECDLSCNITTYNEYEILNYFDNCNYTINSTKHIITVVSSRHSKQTNSHVS*	2	0	0.00570142	0	0.00570142	0.081802
1101	UL80	DPHYPGWGRRYEPAPSLHPSYPVPPPPSPAYYRRRDSPGGMDEPPSGWER*	2	0	0.00570142	0	0.00570142	0.081802
2981	Uniprot P16721 UL11P	LLINVTEEYTDYYRTMTTFVHQSHNWHNHGNKWTLDTCYYVYVTQNGTLP*	2	0	0.00570142	0	0.00570142	0.081802
2610	Uniprot P16748 UL68	DGPLLFPHRKKKNKAQYTCGFLVRIELGVYFFSSPTSSPSHSFYIYTCPR*	2	0	0.00570142	0	0.00570142	0.081802
1042	UL77	GNVPNYFGITQNDPFIRFHTDFRGEVVNTMFENASTWTFSFGIWYYRLKR*	2	0	0.00570142	0	0.00570142	0.081802
181	UL21A	RARRRLFQNHIHPEQRRVLVGEGDEEMLPDLPMEIDIVIDRPPQQPLPNP*	2	0	0.00570142	0	0.00570142	0.081802
452	UL40	KLRPATFGLETWAMYTVGILALGSFSSFYSQIARSLGVLPNDHHYALKKA*	2	0	0.00570142	0	0.00570142	0.081802
3290	Uniprot P16726 CVC2	LPGGRAGGEEEGYGGRHGRVRNFEFLVRYYIGPWYARDPAVTLSQLFPGL*	2	0	0.00570142	0	0.00570142	0.081802
2109	US26	QPDHIICDLRLHDNSISELQRVTCRYRGECVPLRTPGEMTRPLLLCGQAE*	2	0	0.00570142	0	0.00570142	0.081802
106	UL11	CIFGVYISLHDACIPVVGKIGTNVTLNAVDVLPPRDQVRWSYGPGGQGYM*	2	0	0.00570142	0	0.00570142	0.081802
1482	UL103	FFRLTGQDEAHSFSLKLTERKTVDGWPVGLGLLDVLNANYPNLPSPPKLP*	2	0	0.00570142	0	0.00570142	0.081802
2222	ORFL119C	GGQVVDGDQVLVQRHLLGQQYTAQLNECEKTRRTHGLKQALRDTKDLREL*	2	0	0.00570142	0	0.00570142	0.081802
2871	Uniprot P16746 UL59	HCDVEPAIATFDGVRSPPDVVRLYPKPRYDYTLASAFLGTAVSGYITSRR*	2	0	0.00570142	0	0.00570142	0.081802
3272	Uniprot P16726 CVC2	EENVLRCPERVLRRLLEDAAVTMRGGGWREDVLMDRVRKRYLRQELRDLG*	2	0	0.00570142	0	0.00570142	0.081802
2478	Uniprot P16719 UL01	YYTNTSCSPQFMCINETKGLQLYNVTLNDSGAYTEHVYECDLSCNITTYN*	2	0	0.00570142	0	0.00570142	0.081802
1515	UL105	GFVSKHVPLADSAVSHETLERYRVCEPHEETTIQRLQINDLLAYWPVIAD*	2	0	0.00570142	0	0.00570142	0.081802
1505	UL104	ARRRQMSREAAGGVPERGTASSGGPGTLERSAPRRLITADEERRGPERVG*	2	0	0.00570142	0	0.00570142	0.081802
1492	UL104	HELNCKKLVEMMEQHDRGSDAKKSIMKFLLNVSDSKSRIGIEDSVESFLQ*	2	0	0.00570142	0	0.00570142	0.081802
1995	US17	VFDTTRLFEIAWSEADLLTLCLYENLVYLYLLILILFTTEDSLDKLIAWM*	2	0	0.00570142	0	0.00570142	0.081802
2627	Uniprot P08318 PP150	ASRRLFGSSADEDDDDDDDEKNIFTPIKKPGTSGKGAASGGGVSSIFSGL*	2	0	0.00570142	0	0.00570142	0.081802
3388	Uniprot P17151 EP84	PNESALLTMISENGNLQVTYVRHYLKNHGESSSGGGGCGAASTASAVCVS*	2	0	0.00570142	0	0.00570142	0.081802
690	UL50	PSPPCTPSLERTGYRWAPSSWWRARSGPSRPQSGPWLPARFATLGPLVLA*	2	0	0.00570142	0	0.00570142	0.081802
1507	UL105	SMTASSSTPRPTPKYDDALILNLSSAAKIERIVDKVKSLSRERFAPEDFS*	2	0	0.00570142	0	0.00570142	0.081802
2254	ORFL147C	GGYRQAGGHHHPAAKCVSPAVPGAHERHQSPSVRGGRGGHLRARGKGVGR*	2	0	0.00570142	0	0.00570142	0.081802
691	UL50	SWWRARSGPSRPQSGPWLPARFATLGPLVLALLLVLALLWRGHGQSSSPT*	2	0	0.00570142	0	0.00570142	0.081802
1105	UL80	GPSTAGSSSCPASVVLAAAAAQAAAASQSPPKDMVDLNRRIFVAALNKLE*	2	0	0.00570142	0	0.00570142	0.081802
2100	US24	RLHCLVTTRSSTREGAERVITALVHQSRLVTYSDPFPLKSLTGVREYIQI*	2	0	0.00570142	0	0.00570142	0.081802
2260	ORFL149C.iORF2	VRDDCARGGGQRLEGVSLCRSADSMRGGGDHGATARRRGGARAVVPAYAL*	2	0	0.00570142	0	0.00570142	0.081802
1519	UL105	TQTEALESRYDHYTQNKSVRKGVDVLSALIQNEVLINYCDIADNWVMFIH*	2	0	0.00570142	0	0.00570142	0.081802
2267	ORFL154W	VYNKNMCFSKDLEVFENGGNLRLGALSPGLGRSRRPAPIFFYFFTKYMMN*	2	0	0.00570142	0	0.00570142	0.081802
2949	Uniprot P16814 UL41	FRGLYSHLLLHVESFLRAAKDLPPPGYRVGRRGDHGLGKAPDGVGYRLLK*	2	0	0.00570142	0	0.00570142	0.081802
2067	US23	EILLLCARHLDELARYGMMYTEAVYRQPQTPFATRVPHDVVAMLLRHGHD*	2	0	0.00570142	0	0.00570142	0.081802
1109	UL80.5	PSYPASYGAPVVGYDQLAARHFADYVDPHYPGWGRRYEPAPSLHPSYPVP*	2	0	0.00570142	0	0.00570142	0.081802
687	UL50	CASEGDADEEEEELLALAGEGKAAAAAAGQDIGGSARRPLEEHVSRRRGV*	2	0	0.00570142	0	0.00570142	0.081802
2118	US26	CGMSSRLERAVKRLQQRIPRQNLMNPSLMNQGLCVYYSDEEEDQEEDDTS*	2	0	0.00570142	0	0.00570142	0.081802
2950	Uniprot P16814 UL41	KDLPPPGYRVGRRGDHGLGKAPDGVGYRLLKEAIKIWEFPCLRLHDGRLF*	2	0	0.00570142	0	0.00570142	0.081802
3313	Uniprot P16811 IR13	TNTTTTVTCDGFNYTVHKRCDRSYEVINVTGYVGGNITLKNAIRLRNGTM*	2	0	0.00570142	0	0.00570142	0.081802
68	UL5	WVTGFVLLGLLTLFASLFRVPQSICRFCIDRLRDIARPLKYRYQRLVATV*	2	0	0.00570142	0	0.00570142	0.081802
250	UL27	ARAEAALKDLYAAFCECGDGRDDGGNHNGNYGGGDHSSLSPSAVASHHSR*	2	0	0.00570142	0	0.00570142	0.081802
707	UL52	WAGTGVMSTTPLTELTHTKFARLDALSTASEREDARMMMEEEEDEEGGEK*	2	0	0.00570142	0	0.00570142	0.081802
2115	US26	SLDEVSGTADVSWDPRIRPDYPQTSDLECAKQYWQELNDHVREQTARYGP*	2	0	0.00570142	0	0.00570142	0.081802
1132	UL82	IHFFRRGFWTLTPGKPDKIKRPQVQLRAGLFPRSNVMRGAVSEFLPQSPG*	2	0	0.00570142	0	0.00570142	0.081802
85	UL8	APQLRAVAGFSHQTPLENNTHLALGEGFVPTMTSSRLSASENYDGNYEFT*	2	0	0.00570142	0	0.00570142	0.081802
2308	ORFL235W	AIRVTDPSRPKCACGLWSTVIGANFLAATIRVPPVVFKRARPACCWSGAT*	2	0	0.00570142	0	0.00570142	0.081802
243	UL27	CATAHGKYDIRGLTLESDLAVWAALRGVPLPPDPQHFRWLNAGAFRRLVH*	2	0	0.00570142	0	0.00570142	0.081802
1828	IRS1	AQRNGMSPRPPPLGRGRGAGGPSGVGSSPPSSCVPMGATSTAGTGASAAP*	2	0	0.00570142	0	0.00570142	0.081802
762	UL54	ITRIGRDMLERTARFIKDNFSEPCFLHNFFNQEDYVVGTREGDSEESSTL*	2	0	0.00570142	0	0.00570142	0.081802
677	UL49	VHCSLCGSQRVVRQRVYELVSETLFGQRCVRVGWKAVLGLNAACAVYDHR*	2	0	0.00570142	0	0.00570142	0.081802
238	UL26	GLLHSYFEDVERAAQGRLRHGNRSGLRRDADGQVIRESACYVSRALLRHR*	2	0	0.00570142	0	0.00570142	0.081802
408	UL36	AFWTHNTEVMKFKETSFSVVRAGGSIQTMELMIRTVPRITCYHQLLGALG*	2	0	0.00570142	0	0.00570142	0.081802
2331	ORFL251W	ALAPQQSHVRHSSPPVLYPQVPSPVSRPLPPQSKHQLLLPGPCVKSSPTW*	2	0	0.00570142	0	0.00570142	0.081802
1976	US16	PVASALFVYFRYERPVLAQRNRHPRCRRPFRQLVLLLAGLLAHIPALGVT*	2	0	0.00570142	0	0.00570142	0.081802
3187	Uniprot P17143 J1L	RSKTPDKRSAETTQARTVERTGSAPKHRPEARCRQQIPWDDTHRQCAGSV*	2	0	0.00570142	0	0.00570142	0.081802
1126	UL82	ETDERGQWIMLFLHHDSPHPPTSVFLHFSVYTHRAEVVARHNPYPHLRRL*	2	0	0.00570142	0	0.00570142	0.081802
3378	Uniprot P06473 GB	YSQKELRSSNVFDLEEIMREFNSYKQRVKYVEDKVVDPLPPYLKGLDDLM*	2	0	0.00570142	0	0.00570142	0.081802
442	UL38	DDLVMVFHQLDYEKQVLEARRDKNTEGPRTFAKSVNSYVRAILESERRIR*	2	0	0.00570142	0	0.00570142	0.081802
1452	UL102	VVTHAAERVSEEYGTHAHKKLRRGYYAYDLAMSFRVGTHKYVLERDDEAV*	2	0	0.00570142	0	0.00570142	0.081802
1130	UL82	PGVSIEAGPLPDRVRITLRVTLTGDQAVHLEHRQPLGRIHFFRRGFWTLT*	2	0	0.00570142	0	0.00570142	0.081802
2318	ORFL251W	TASDERCARALRRRVMDLPTTVVRKYWTFTNPNRILHQSVNQTFDVRQFV*	2	0	0.00570142	0	0.00570142	0.081802
3426	Uniprot P12824 GH	NIMYMHDSDDVLFALDPYNEVVVSSPRTHYLMLLKNGTVLEVTDVVVDAT*	2	0	0.00570142	0	0.00570142	0.081802
108	UL11	STTTFNNTRFNFSCLSNYSLLLINVTTQYSTTYRTMTSLDHWLHQRHNHG*	2	0	0.00570142	0	0.00570142	0.081802
1842	IRS1	APTVMVGPTAMAGPAASGTVPRAMLVVVLDELGAVFGYCPLDGHVYPLAA*	2	0	0.00570142	0	0.00570142	0.081802
215	UL25	RQPQIAAGAPRGSPATPKAGKSPKVSRPPSVPSLPENGAGGGGDDNSSSG*	2	0	0.00570142	0	0.00570142	0.081802
258	UL27	GDAPQDRTRLPQFSSALSDAELSNHANRCRRKAPLELGPAVVAAPGPSVR*	2	0	0.00570142	0	0.00570142	0.081802
1082	UL79	LIRIICQKMWYFYLIGTGKMRITPDAFDIQRSRHETGIFTFIMEDYRTFA*	2	0	0.00570142	0	0.00570142	0.081802
2632	Uniprot P08318 PP150	GAAILTPTPVNPSTAPAPAPTPTFAGTQTPVNGNSPWAPTAPLPGDMNPA*	2	0	0.00570142	0	0.00570142	0.081802
2647	Uniprot P08560 UL18	DGKIKNISEGDTTIQRNYLKGNCTQWSVIYSGFQPPVTHPVVKGGVRNQN*	2	0	0.00570142	0	0.00570142	0.081802
2646	Uniprot P09696 US35	VPLYALHGFRSDNNTAYLHMFHPHTSPPFMRYIHPKMKNQDTHNMILHIF*	2	0	0.00570142	0	0.00570142	0.081802
1503	UL104	YTVERVTLPYLCHILALGTLDPVPEAYLQLSFGEIVAAAYDDSKFCRYVE*	2	0	0.00570142	0	0.00570142	0.081802
2823	Uniprot P16782 RIR1	CKVSPPIQATRMLMGKKCHCHGYWGKFRFCGVQEPARELPSDRNALWREM*	2	0	0.00570142	0	0.00570142	0.081802
2288	ORFL185C	PPSVPTTAASVTARSSGKTPSVSTFSKAIINTMYSICLDVFLRVLWRSSF*	2	0	0.00570142	0	0.00570142	0.081802
601	UL48	RDLKLCDGSYEEGFVVIREQLSYLMTGTVRDNVPLLQEILQLRHAYQQAT*	2	0	0.00570142	0	0.00570142	0.081802
1422	UL98	SPGDSPPPIPFEDENTPELLGRLNVYEVARFSLPAFVNPRHQYYFQMLIQ*	2	0	0.00570142	0	0.00570142	0.081802
213	UL25	FTSTRARSATEDLDRMEAGLSPYSVSSDAPSSFELVRETGGTGAAKKPSE*	2	0	0.00570142	0	0.00570142	0.081802
2103	US26	TPWGQLICCEESLESLGVLQFSTTVLPRVHGPRSSSEDEDSDDDDFFVYV*	2	0	0.00570142	0	0.00570142	0.081802
2032	US21	KNVWILLTYTLLTSVAVTASGFHFSHRSVIYAMVATVTLFCFLTLATYLF*	2	0	0.00570142	0	0.00570142	0.081802
1845	IRS1	EFMFREQRGDPIHDPVAFRLSDARTLGLDLTTVMTERQSQLPEKYIGFYQ*	2	0	0.00570142	0	0.00570142	0.081802
656	UL48	HRHRAAAAADDDGQIDHAQDDTSRTADSALVSTAFGGSVFQENRLGETPL*	2	0	0.00570142	0	0.00570142	0.081802
728	UL53	VSASSVKIDVTILQRKIDEMDIPNDVSESFERYKELIQELCQSSGNNLYE*	2	0	0.00570142	0	0.00570142	0.081802
1410	UL98	KFYEAFVSGCLPGAAAADGSGGGGSHYTGSRAGVSPGIQFGIKHEGLVKT*	2	0	0.00570142	0	0.00570142	0.081802
57	UL2	AEDSVTILIVEDDDAYPSFGSLPASHAQYGFRLLRSIFLIMLVIWTAVWL*	2	0	0.00570142	0	0.00570142	0.081802
530	UL46	CVKTVSLGITSLLTCVMRGYLYNTLKTEVFALMIPKDMYLTWEETRGRLQ*	2	0	0.00570142	0	0.00570142	0.081802
2578	Uniprot P69338 UL132	PAPRGLLRATFLVLVAFGLLLHIDFSDATNMTSSTNVPTSTSSRNTVEST*	2	0	0.00570142	0	0.00570142	0.081802
3088	Uniprot P13202 VIE1	DKVHEPFEEMKCIGLTMQSMYENYIVPEDKREMWMACIKELHDVSKGAAN*	2	0	0.00570142	0	0.00570142	0.081802
420	UL37	FSYRWIQRKRLEDPLPPWLRKKKACALTRRSRHRLRRQHGVIDGENSETE*	2	0	0.00570142	0	0.00570142	0.081802
1957	US14	AWEHRLSSVWRDALFTSTLLTVMVSVLASTYTWLHKTLLCLYTVFVGCIL*	26	5	0.0741184	0.0684182	0.00570025	0.0817852
2046	US22	AKTAREMNGLNLVIRTPGRTEVEPLLMLGSIEGLRACRPFDHMPAADFRD*	26	5	0.0741184	0.0684182	0.00570025	0.0817852
385	UL35	GVLKRALVRLHRVRDALGLRASPEAEARYPRLTTYNLLFHPPPFTTVEAV*	26	5	0.0741184	0.0684182	0.00570025	0.0817852
2002	US18	CLLINTGITVCTGFCGERRVIGLSFALVMVFFVLCSGLTYLAGNNPTRWK*	26	5	0.0741184	0.0684182	0.00570025	0.0817852
2966	Uniprot P09705 US29	VKLCLRRMFGLPPPPSVAPPGEKKELPAQAALSPPLTTWSLPPFPSTRIP*	50	10	0.142535	0.136836	0.00569908	0.0817684
2714	Uniprot P16720 UL06	GTLSKNITNLAFTYGSWGVAMLLFAAVMVLVDLGLPQSAWRRWRSHVDDE*	21	4	0.0598649	0.0547345	0.00513034	0.0736083
885	UL69	SFKRRVAASASVPLNPHYGKSYDNDDGEPHHHGGDSTHLRRRVPSCPTTF*	21	4	0.0598649	0.0547345	0.00513034	0.0736083
1194	UL86	QVPRVASGAGLPTSRQTTIMVTKYSEKSPITIPFELSAACLTYLRETFEG*	21	4	0.0598649	0.0547345	0.00513034	0.0736083
2414	ORFL131W	RCPGPPLPLPPSLLPPEPATPPPLHQRLPRLRIRIVPYRPHNDTAATTPP*	45	9	0.128282	0.123153	0.00512917	0.0735916
3036	Uniprot P16764 UL29	TEIDLEHCQNDFFGEFRALHLIGTVSHATCRYQVFVDAYGAVFAYDAQED*	69	14	0.196699	0.191571	0.005128	0.0735748
974	UL73	STTSAKPGSTTHDPNVMRPHAHNDFYNAHCTSHMYELSLSSFAAWWTMLN*	16	3	0.0456113	0.0410509	0.00456043	0.0654315
1048	UL77	VRLFHKRGVLQHLPGYGTITEELVQERLSGQVRDDVLSLWSRRLLVGKLG*	16	3	0.0456113	0.0410509	0.00456043	0.0654315
2621	Uniprot P16829 UL108	PKNIISWSSFFDVLLSSRSCFVFFFLFSRWNFSSVRVLVMEACVFEHEFE*	16	3	0.0456113	0.0410509	0.00456043	0.0654315
139	UL14	TTALVADVHDLRHSDRSCDLAFGSRSQTRYLWTPDPSRLRSINCGWEGER*	16	3	0.0456113	0.0410509	0.00456043	0.0654315
844	UL57	CAAVGCQASETTVHVVVGNGLKEFLFAGQLIPCVEEATTVRLHGGEAVRV*	16	3	0.0456113	0.0410509	0.00456043	0.0654315
1113	UL80.5	YDGGHRGQSQKQHRHGGSGGHNKRRKETAAASSSSSDEDLSFPGEAEHGR*	11	2	0.0313578	0.0273673	0.00399052	0.0572547
1707	UL147	PNAQAVRRHINRLFFRLVLDEEQRIYDVVSTNIEFGAWPVPTAYKAFLWK*	11	2	0.0313578	0.0273673	0.00399052	0.0572547
1831	IRS1	GVHRVEPRGPPGAPPSSGNNSNFWHGPERLLLSQIPVERQALTELEYQAM*	11	2	0.0313578	0.0273673	0.00399052	0.0572547
2666	Uniprot P16737 UL106	SNPACDDGLFLYRTTVSRGVDTQRRRRSHPGFFSCRYHPSTVSLARRHRG*	11	2	0.0313578	0.0273673	0.00399052	0.0572547
3034	Uniprot P16764 UL29	DYEGLRRYLRRFEGSCVSLGWPSQCIYVVGGEHSPHSLTEIDLEHCQNDF*	11	2	0.0313578	0.0273673	0.00399052	0.0572547
2276	ORFL172W	LSRRRHRLPARVSVAATRARRRRPRTVRLPCGLVCLRVLTADSGRFAAHL*	11	2	0.0313578	0.0273673	0.00399052	0.0572547
1949	US14	EAASAETTDATFRSLEEGSTISSRYSETASTASEDAVCWLRRTAIVMRVY*	11	2	0.0313578	0.0273673	0.00399052	0.0572547
2178	US32	HGLWCDCGDWREHLYCVYDSHFQRRPTTRAERRAANWRRQMRRLHRLWCF*	11	2	0.0313578	0.0273673	0.00399052	0.0572547
3405	Uniprot P12824 GH	TLERYQQRLNTYALVSKDLASYRSFSQQLKAQDSLGQQPTTVPPPIDLSI*	11	2	0.0313578	0.0273673	0.00399052	0.0572547
838	UL57	FSRLNAETQEILATLSLCDRSSSVVIAPLLAGLTVEADFGVSVRTPVLCY*	11	2	0.0313578	0.0273673	0.00399052	0.0572547
1605	UL117	VQLQISASCGNAFQALKSALLKLHNVTVLAGQQLITQTMPHTPQAVATFK*	11	2	0.0313578	0.0273673	0.00399052	0.0572547
3044	Uniprot P16764 UL29	VGQDKLVRLARDLRGFVRVGLALLIDDFRYESIGPVDRSSLYEANPELRL*	11	2	0.0313578	0.0273673	0.00399052	0.0572547
461	UL43	ELVNETFRCSVTSDARKDLQKLVRRVSGTVLRLSWPNGWFFTYCDLLRVG*	11	2	0.0313578	0.0273673	0.00399052	0.0572547
46	RL13	HHTFPRGALCFDCDMTKLLIYDLTLNDSGKYVVKRTRHDNQYEEACYSLT*	6	1	0.0171043	0.0136836	0.00342062	0.0490778
230	UL25	QQDAFICTDYVYCALRLLACPDRPIIGDTGGSSSSQRLVGEFMVRDPLLR*	6	1	0.0171043	0.0136836	0.00342062	0.0490778
2624	Uniprot P08318 PP150	LEEFEVRCVAVARRGYTYPFGDRGKARDHLAVLDRTEFDTDVRHDAEIVE*	6	1	0.0171043	0.0136836	0.00342062	0.0490778
926	UL70	HLPNDQHVFCAVASETWHRSLFPRDLLRHVPDSRFSDEALTETVWLHDDD*	6	1	0.0171043	0.0136836	0.00342062	0.0490778
3080	Uniprot P09706 US30	GLNIIWWTGIVLLAVDALGLGERWLRLALSHRDKHHASRTAALQCQRDML*	6	1	0.0171043	0.0136836	0.00342062	0.0490778
2613	Uniprot P16739 UL119	STTSISTSNNVTSAVTTTVQTSTSSASTSVIATTQKEGHLYTVNCEASYS*	6	1	0.0171043	0.0136836	0.00342062	0.0490778
2215	ORFL118C	RDHPADQRLLAPGTRTALLAAALGRRVVTGDQVRRRRGAAALFGYYGLDL*	6	1	0.0171043	0.0136836	0.00342062	0.0490778
2770	Uniprot P16827 HEPA	FHVAKLVVIGSYPEVHEPRVVTHTAERVSEEYGTHAHKKLRRGYYAYDLA*	6	1	0.0171043	0.0136836	0.00342062	0.0490778
1524	UL105	GDSPQPVELWFRQNLARIINYSQFVDHNLSSEITKEALRPAADVVATNNP*	6	1	0.0171043	0.0136836	0.00342062	0.0490778
493	UL45	VPSRGGRVSSGLSTFNPAGATRMELDSVEEEDDFGASLCKVSPPIQAMRM*	6	1	0.0171043	0.0136836	0.00342062	0.0490778
2839	Uniprot P09711 J1I	VVPGVSRACGGCAGGVWWRGVSAVCAASGCAASQERVCGLAAVISPAVPR*	6	1	0.0171043	0.0136836	0.00342062	0.0490778
2537	Uniprot P16817 UL60	PLVHPSLYIGFPCGIPGACALESPSHNPRGNALTTKNSPRLRMRTETPSH*	6	1	0.0171043	0.0136836	0.00342062	0.0490778
1102	UL80	SYPVPPPPSPAYYRRRDSPGGMDEPPSGWERYDGGHRGQSQKQHRHGGSG*	6	1	0.0171043	0.0136836	0.00342062	0.0490778
3415	Uniprot P12824 GH	ISIPRALDRQAALLQIQEFMITCLSQTPPRTTLLLYPTAVDLAKRALWTP*	6	1	0.0171043	0.0136836	0.00342062	0.0490778
1909	US10	SPKTLRASAWLHDGENHERHRQPILVEGTATATEALYILLPTELSSPEGN*	6	1	0.0171043	0.0136836	0.00342062	0.0490778
2561	Uniprot P16758 UL20	FTEEEEEKEKLLTYKDIEVQVPIRTRRLLVPWIRESKMWVLPPPLPPRPP*	6	1	0.0171043	0.0136836	0.00342062	0.0490778
1582	UL115	SIFTEHVLGFELVPPSLFNVVVAIRNEATRTNRAVRLPVSTAAAPEGITL*	6	1	0.0171043	0.0136836	0.00342062	0.0490778
164	UL18	GTFHQGCYVAIFCNQNYTCRVTHGNWTVEIPISVTSPDDSSSGEVPDHPT*	6	1	0.0171043	0.0136836	0.00342062	0.0490778
1780	UL133	ADVSSGPGIAAVVGCSVFMIFLCAYLIRYREFFKDSVIDLLTCRWVRYCS*	6	1	0.0171043	0.0136836	0.00342062	0.0490778
3364	Uniprot P06473 GB	NASYFGENADKFFIFPNYTIVSDFGRPNAAPETHRLVAFLERADSVISWD*	6	1	0.0171043	0.0136836	0.00342062	0.0490778
92	UL9	HNISLHPLNNSLFQDDVFEWYIDKPMVTNKLCLYQSNERIKSNLDSPNIM*	6	1	0.0171043	0.0136836	0.00342062	0.0490778
3126	Uniprot P09724 US20	EHPSNATVLFIYLLANSLTAAIFQMCSESRVLVGSYVMTLALFISFTGLA*	6	1	0.0171043	0.0136836	0.00342062	0.0490778
1322	UL91	EESGPRRLELVASVFEHLTVECVNDILDACSHPDVNVVETSNTCRPCPSP*	6	1	0.0171043	0.0136836	0.00342062	0.0490778
832	UL56	LSVALYNETFGKQLSIACLRDELHPDRDVILTYNKEWPLLLRHEGSLYKS*	6	1	0.0171043	0.0136836	0.00342062	0.0490778
2423	ORFL71C	NLVLQEIETDEDFKPEDVKAWSHYLCCQTRLAFVGRFVNEGVLSPDQQKK*	6	1	0.0171043	0.0136836	0.00342062	0.0490778
1799	UL150	PHPTSSAHNTALSSSHAISIEHRLLHSPSPPRENIRHSMRCRRRAIASSA*	6	1	0.0171043	0.0136836	0.00342062	0.0490778
1802	UL150	PALHRRPDSLLRHLFQPCHAQRGTSNRATSQRASLNAVHHKLCGAMISSS*	6	1	0.0171043	0.0136836	0.00342062	0.0490778
2287	ORFL185C	TGDPSASCVKIPPSVPTTAASVTARSSGKTPSVSTFSKAIINTMYSICLD*	6	1	0.0171043	0.0136836	0.00342062	0.0490778
797	UL55	YVDYLFKRMIDLSSISTVDSMIALDIDPLENTDFRVLELYSQKELRSSNV*	6	1	0.0171043	0.0136836	0.00342062	0.0490778
249	UL27	LPVKYRTHRAAVFFHATFMARAEAALKDLYAAFCECGDGRDDGGNHNGNY*	6	1	0.0171043	0.0136836	0.00342062	0.0490778
3218	Uniprot P16784 ITP	GAQLCLTEATSLLHRHRALAPMTWPAGTGVAAAAEADRALREFLEAPWES*	6	1	0.0171043	0.0136836	0.00342062	0.0490778
1420	UL98	KHLNDDNSDGDATITINASLGLAAGDAAGGGADHHLRGSPGDSPPPIPFE*	6	1	0.0171043	0.0136836	0.00342062	0.0490778
588	UL48	ESGANAATATAPSFDEAFLTDRLQQLIIHAVNQRSCLRRPCGPQSAAQQA*	6	1	0.0171043	0.0136836	0.00342062	0.0490778
1480	UL103	CNLTRKCLHDLLQYLDAVNVRESFGRLLHHSARRLICSALYLLFEEKEPH*	6	1	0.0171043	0.0136836	0.00342062	0.0490778
2500	Uniprot P09697 US33	VLGPRHVKRKSERQHQRVHHELPHDKPRQSQRVMHPHAFGMRAVSQFLVT*	6	1	0.0171043	0.0136836	0.00342062	0.0490778
1395	UL97	QQQPPSLVGTGVHRGLLTATGCCLLHNVTVHRRFHTDMFHHDQWKLACID*	6	1	0.0171043	0.0136836	0.00342062	0.0490778
2505	Uniprot P09699 US26	RQSYRYASGAVVRRTLKGLRKLILCQDLRQDIRHLVRSYADMNISLPISA*	6	1	0.0171043	0.0136836	0.00342062	0.0490778
1875	US6	DLLIRLGFLLMCALPTPGERSSRDPKTLLSLSPRQACVPRTKSHRPVCYN*	6	1	0.0171043	0.0136836	0.00342062	0.0490778
1283	UL88	FRNGPLSQLIRRVLPPPPDAEDDVVFASELCFYCSGRFNRRSSVFSIYWQ*	6	1	0.0171043	0.0136836	0.00342062	0.0490778
2149	US29	PVRRPMGEVAYYGGCCMVGGGNRAYVILVSGYGTASYGNALRVDFGRGNC*	6	1	0.0171043	0.0136836	0.00342062	0.0490778
64	UL5	DCAAFESCCYDITEAESNKAISRDEAAFTSSVSTRTPSLAIAPPPDRSML*	6	1	0.0171043	0.0136836	0.00342062	0.0490778
2397	ORFS365W	VCGHVKTPQMDLQQLRVRKIAQTCAYLDRVARLLSLLSQSAAVRLRGHQV*	6	1	0.0171043	0.0136836	0.00342062	0.0490778
261	UL29	SGRRKGCSAATASSSSSSPPSRLPLPGHARRPRRKRCLVPEVFCTRDLAD*	6	1	0.0171043	0.0136836	0.00342062	0.0490778
1259	UL87	LLELQKLWLGVEYHHEVTSEFFGRVLAQLHRDRARVMMALRLPEQTVCHL*	6	1	0.0171043	0.0136836	0.00342062	0.0490778
1681	UL130	ATPCLASPWSTLTANQNPSPPWSKLTYSKPHDAATFYCPFLYPSPPRSPL*	6	1	0.0171043	0.0136836	0.00342062	0.0490778
98	UL10	RQLINHIVNHDLFRWSVVTAMIFYRYSETCMEVTVRVGDPVTLGSGHGYH*	6	1	0.0171043	0.0136836	0.00342062	0.0490778
7	RL1	LLLARQRDGLADWNVVRCRGTGFRAHDSEDGVSVWRQHLVFLLGGHGRRV*	30	6	0.0855213	0.0821018	0.00341945	0.049061
950	UL71	LDILILKLVVGEFAMSEADSLEMLLDKFSTDQASLVEVQRVMGLVDMDCE*	1	0	0.00285071	0	0.00285071	0.040901
2859	Uniprot P16807 IR09	EEKRRRKENYRQGPGFLLEKQHVGQDPDANGNHDDDDHAGQDAAHQCRIQ*	1	0	0.00285071	0	0.00285071	0.040901
111	UL11	CYNLTVNENGTFPTTTTKKPTTTTRTTTTTTQRTTTTRTTTTAKKTTIST*	1	0	0.00285071	0	0.00285071	0.040901
968	UL72	YVHAPGICALIVGVRQFSQSDLIIRPTIWLPGTAAGVTVVNTSHTTVCIS*	1	0	0.00285071	0	0.00285071	0.040901
527	UL46	PRHLYISLYLLGIRASNVSASTRCLLESVYTASAARAALQWLDLGPHLLH*	1	0	0.00285071	0	0.00285071	0.040901
1012	UL75	LVRLVYILSKQNQQHLIPQWALRQIADFALKLHKTHLASFLSAFARQELY*	1	0	0.00285071	0	0.00285071	0.040901
1086	UL80	SVRDGLFCLGCVTSPRFLEIVRRASEKSELVSRGPVSPLQPDKVVEFLSG*	1	0	0.00285071	0	0.00285071	0.040901
109	UL11	LLLINVTTQYSTTYRTMTSLDHWLHQRHNHGSRWTLDTCYNLTVNENGTF*	1	0	0.00285071	0	0.00285071	0.040901
2486	Uniprot P16813 UL39	GISTFFLSVTLFTVNRTCDLLTPPPWYPITVKNTHHTSRHRSIFFILSVM*	1	0	0.00285071	0	0.00285071	0.040901
2512	Uniprot P16828 UL107	SMYHHITFCSVPATDGRARGQRPTGHFHLFFVVNRLLPRTRSTTKPSCSF*	1	0	0.00285071	0	0.00285071	0.040901
79	UL8	ASDVGSHPLTVTRFRCRVHYVYNKLLILTLFAPVILESVIYVSGPQGGNV*	1	0	0.00285071	0	0.00285071	0.040901
2564	Uniprot P16763 UL27	AYLTPIRNRQEAVRAGLLCRTPEDLAAAGGQKKKTPAPKHPKHAMVYIRR*	1	0	0.00285071	0	0.00285071	0.040901
51	RL13	NIPLGIHAVWAGIVVSVALIALYMGNRRRPRKPRYTRLPKYDPDESWTKT*	1	0	0.00285071	0	0.00285071	0.040901
1465	UL102	VLIVDLVERVLAKCVRARDFNPYVRYSHRLHTYAVCEKFIENLRFRSRRA*	1	0	0.00285071	0	0.00285071	0.040901
1536	UL105	GRFATLPLVTYNRRNVVFKANCQISSQTGSFVGMLSHVSPAQTYTLEGYT*	1	0	0.00285071	0	0.00285071	0.040901
1543	UL111A	KGCWGCSVMDWLLRRYLEIVFPAGDHVYPGLKTELHSMRSTLESIYKDMR*	1	0	0.00285071	0	0.00285071	0.040901
1039	UL77	EDLEGRVSEAEALLNQQCELDEGPSPRTLLQPPCRPRSSSPGTGVAGASA*	1	0	0.00285071	0	0.00285071	0.040901
1047	UL77	VAAGNNYYAYRDSPDLRYYMPLSGGRHYHPGTFDRHVLVRLFHKRGVLQH*	1	0	0.00285071	0	0.00285071	0.040901
2571	Uniprot P16763 UL27	IKRELLCLHVFKLRRGCRAPPTPETARVQRLLWHSLRHGDAPQDRTRLPQ*	1	0	0.00285071	0	0.00285071	0.040901
1532	UL105	AAAPAWSGGENPINNHVDADSSQGGQSVPVSQRMEHGQEETHDIPCLSNH*	1	0	0.00285071	0	0.00285071	0.040901
1111	UL80.5	PAPSLHPSYPVPPPPSPAYYRRRDSPGGMDEPPSGWERYDGGHRGQSQKQ*	1	0	0.00285071	0	0.00285071	0.040901
2631	Uniprot P08318 PP150	KFEQPTLTFGAGVNVPAGAGAAILTPTPVNPSTAPAPAPTPTFAGTQTPV*	1	0	0.00285071	0	0.00285071	0.040901
2731	Uniprot P09695 TRS1	FLLRPGRGEAEVLTLATKHPAICANVEDYLQDARRRADAQALGLDLATVV*	1	0	0.00285071	0	0.00285071	0.040901
2201	TRS1	LYAPSHVTSAFVPSVYMPPTVPYPDPAARLCRDMRRVTFSNVATHYHYNA*	1	0	0.00285071	0	0.00285071	0.040901
2963	Uniprot P09705 US29	NALRVNFGRGNCTAPKRTYPRRLELHDGRTDPSRCDPYQVYFYGLQCPEQ*	1	0	0.00285071	0	0.00285071	0.040901
2679	Uniprot P09703 US27	WTTLRVFACCCVKQEIPYQDIDIELQKDIQRRAKHTKRTHYDRKNAPMES*	1	0	0.00285071	0	0.00285071	0.040901
2813	Uniprot P09708 US32	RAYHHRINRGLRGTPPPRNLPGYEHASEGWRFCSRRERREDDLRTRAEPD*	1	0	0.00285071	0	0.00285071	0.040901
1093	UL80	TERESYVKASVSPEAACVIKAASAERSGDSRSQAATPAAGARVPSSSPSP*	1	0	0.00285071	0	0.00285071	0.040901
3081	Uniprot P16826 UL101	RRPARSGGDGGAPMTTGSRVVKYYDGSRRGSRRGLSTSGRSVKKDPAGLR*	1	0	0.00285071	0	0.00285071	0.040901
3366	Uniprot P06473 GB	EVNMSDSALDCVRDEAINKLQQIFNTSYNQTYEKYGNVSVFETSGGLVVF*	1	0	0.00285071	0	0.00285071	0.040901
3082	Uniprot P16826 UL101	VVKYYDGSRRGSRRGLSTSGRSVKKDPAGLRDSLLSEDDRSAAAAPPPPP*	1	0	0.00285071	0	0.00285071	0.040901
1489	UL104	ATETHPLAQDLLQANLALLLQVAERLGAVRIANAPEVRVFKKVRSERLEA*	1	0	0.00285071	0	0.00285071	0.040901
1479	UL103	KADNLLHFALCTVISCVENCNLTRKCLHDLLQYLDAVNVRESFGRLLHHS*	1	0	0.00285071	0	0.00285071	0.040901
1496	UL104	GGAVVGGPAGHVGLLPPPPGPAAPERDIRDLFKKQVIKCLEEQIQSQVDE*	1	0	0.00285071	0	0.00285071	0.040901
509	UL45	DLGQESAFEKEYSRCEQSCPKVVVNTDDFLKKMLLCALKGRASVVFVHHV*	1	0	0.00285071	0	0.00285071	0.040901
976	UL74	GKKEMIMVKGIPKIMLLISITFLLLSLINCNVLVNSRGTRRSWPYTVLSY*	1	0	0.00285071	0	0.00285071	0.040901
2722	Uniprot P09695 TRS1	APSTAGTGASAAATTTPGHGVHRVEPRGPPGAPPSSGNNSNFWHGPERLL*	1	0	0.00285071	0	0.00285071	0.040901
3360	Uniprot P06473 GB	RVIGGTVFVAYHRDSYENKTMQLIPDDYSNTHSTRYVTVKDQWHSRGSTW*	1	0	0.00285071	0	0.00285071	0.040901
985	UL74	AAVTRVATSTTGYRPDSNFMKSIMATQLRDLATWVYTTLRYRNEPFCKPD*	1	0	0.00285071	0	0.00285071	0.040901
2373	ORFL82W	VGMHQGHVRLQTRADGFVHRVAADHALGKKSGQIRGQLVQAVLLRVVGEH*	1	0	0.00285071	0	0.00285071	0.040901
1622	UL120	YRAGVTLLVVAVVSFGRWDSVTVATTIRVGWWYEPQVKMAYIYEHNDTNL*	1	0	0.00285071	0	0.00285071	0.040901
1821	UL150A	KAPVSETVDEKENGAATAGGGGVNAAVDVRRCEYSETAVRQKLDPSGNDS*	1	0	0.00285071	0	0.00285071	0.040901
3196	Uniprot P17143 J1L	FFSPCAPHVAFIRRRRPPHHTQLVAVHTRNSKFHPPAKNTPPPLEDPPRG*	1	0	0.00285071	0	0.00285071	0.040901
3186	Uniprot P17143 J1L	LPYAARTAPAPAQPPSPAPTPSRTPPVSATPRHRRRPERSKTPDKRSAET*	1	0	0.00285071	0	0.00285071	0.040901
2327	ORFL251W	DPRLMNRQKERRPPPSSENDGSPPLREAKRQKTTAQHEGHGGGGKNETEQ*	1	0	0.00285071	0	0.00285071	0.040901
248	UL27	EPEERELIGRCLPAALCRGLPVKYRTHRAAVFFHATFMARAEAALKDLYA*	1	0	0.00285071	0	0.00285071	0.040901
1379	UL97	SSALRSRARSASLGTTTQGWDPPPLRRPSRARRRQWMREAAQAAAQAAVQ*	1	0	0.00285071	0	0.00285071	0.040901
763	UL54	FSEPCFLHNFFNQEDYVVGTREGDSEESSTLPEGLETSSGGLNERRVEAR*	1	0	0.00285071	0	0.00285071	0.040901
2776	Uniprot P17144 J1S	VCRGRVAGVPAGCGGGVCRRCARPRGVRLRRNECVASRPLFPPRSPGPSS*	1	0	0.00285071	0	0.00285071	0.040901
2128	US27	PVFLNTKVNICGYLAPIVLMAYTYNRMVRFIINYVGKWHMQTLHVLLVVV*	1	0	0.00285071	0	0.00285071	0.040901
1702	UL147A	SLFYRAVALGTLSALVWYSTSILAEINENSCSSSSVDHEDCEEPDEIVRE*	1	0	0.00285071	0	0.00285071	0.040901
1421	UL98	LGLAAGDAAGGGADHHLRGSPGDSPPPIPFEDENTPELLGRLNVYEVARF*	1	0	0.00285071	0	0.00285071	0.040901
2126	US27	IVWGVELNRVRNNKRATCWVVIFWILAALMGMPHYLMYSHTNNECVGEFA*	1	0	0.00285071	0	0.00285071	0.040901
2700	Uniprot P16745 UL09	GQNLSLPPSNALSSKDYTFSWYKDSLKALNMLCYYTEKLEEIDSKPDTIR*	1	0	0.00285071	0	0.00285071	0.040901
1809	UL150	SFSSTVSETGAFPQSTAGRTRVDDTAVVTAGDPRSPVTHVTLLQIFRLRS*	1	0	0.00285071	0	0.00285071	0.040901
1817	UL150	TLYAALQTVRVWYTALGTAWRTSGSRTRDSLFDGPRRRDRQAGRLRRLEL*	1	0	0.00285071	0	0.00285071	0.040901
3000	Uniprot P16727 UL84	GGGGGVGSNSSRHSGKCRRQRRALSAPPLTFLATTTTTTMMGVASTDDDS*	1	0	0.00285071	0	0.00285071	0.040901
1719	UL144	TKVCQHNEVQLGNECCPPCGLGQRVTKVCTERTSVTCTPCPNGTYVSGLY*	1	0	0.00285071	0	0.00285071	0.040901
2133	US28	TPTTTTAELTTEFDYDEDATPCVFTDVLNQSKPVTLFLYGVVFLFGSIGN*	1	0	0.00285071	0	0.00285071	0.040901
749	UL54	RRVIFDGQQIRIYTSLLDECACRDFILPNHYSKGTTVPETNSVAVSPNAA*	1	0	0.00285071	0	0.00285071	0.040901
3416	Uniprot P12824 GH	AVDLAKRALWTPDQITDITSLVRLVYILSKQNQQHLIPQWALRQIADFAL*	1	0	0.00285071	0	0.00285071	0.040901
1357	UL94	EEPATFFCESDDAKYLCAVGSKTAAQVTLGDGLDYHIGVKDSEGRWLPVK*	1	0	0.00285071	0	0.00285071	0.040901
2998	Uniprot P16849 UL33	ETNLAAGNNSQSVATSLDTNSKNYNQHAKRSVSFNFPSGTWKGGQKTASN*	1	0	0.00285071	0	0.00285071	0.040901
2341	ORFL299W	TETCANGNHGPGVCHDRAGDGNLLSLGDQHRRRRRGLIVLGPHLFGDVSG*	1	0	0.00285071	0	0.00285071	0.040901
1369	UL95	DVEALLWLLYCGPRSFCARDTCFGREKNGCPFPALLPKLFYEPVRDYMTY*	1	0	0.00285071	0	0.00285071	0.040901
1199	UL86	IQRSNILQSFKAKMLATLFLLNRTRDRDYVLKFLTRLAEAATDSILDNPT*	1	0	0.00285071	0	0.00285071	0.040901
2148	US29	SQCEHYPSFVKLNGVQRWTPVRRPMGEVAYYGGCCMVGGGNRAYVILVSG*	1	0	0.00285071	0	0.00285071	0.040901
788	UL55	ATSTGDVVDISPFYNGTNRNASYFGENADKFFIFPNYTIVSDFGRPNSAL*	1	0	0.00285071	0	0.00285071	0.040901
1722	UL144	APKNHTYFSTPGVQHHKQRQQNHTAHITVKQGKSGRHTLAWLSLFIFLVG*	1	0	0.00285071	0	0.00285071	0.040901
2343	ORFL299W	RIFEESRAAQQHPEQPRQSSERLPAAHDDSFLPFFAETLPACSCSVCRPL*	1	0	0.00285071	0	0.00285071	0.040901
2334	ORFL253W.iORF3	PRRSRASCPLTLRATGNFRSTSLYAAVSSLTNPSPRWWAPADPMRARCSL*	1	0	0.00285071	0	0.00285071	0.040901
256	UL27	IKRELLCLHVFKLRRGCRAPPTPEAVRVQRLLWHSLRHGDAPQDRTRLPQ*	1	0	0.00285071	0	0.00285071	0.040901
1728	UL142	SYVLSQKTNNTTSPWVYAIPMGATATIGAGLYIGKHFTPVKFVYEVWRGQ*	1	0	0.00285071	0	0.00285071	0.040901
3227	Uniprot P16785 LTP	QTFSYGLDFRSQLEKIRDLRTRFAELAKRRGTRLSNEGVLPNPRKPQATT*	1	0	0.00285071	0	0.00285071	0.040901
584	UL48	EKRRKDLSGSKHGGKKKPPSTTSKTLATASSSPSAIAAASSSSAVPPSYS*	1	0	0.00285071	0	0.00285071	0.040901
705	UL52	RAMVMGEDTVPYNKPRRHPQQKQKNNPYHVEVPQELIDNFLEHSSPSRDR*	1	0	0.00285071	0	0.00285071	0.040901
2117	US26	DHVREQTARYGPVRRYSVWCGMSSRLERAVKRLQQRIPRQNLMNPSLMNQ*	1	0	0.00285071	0	0.00285071	0.040901
471	UL43	VFVVRAVPVESQQRLDISILVNESGAVFGVHPDTRQAHFLARGLLGFFRV*	1	0	0.00285071	0	0.00285071	0.040901
147	UL16	RLNVTELASIHPGETWTLHGMCISICYYENVTEDEIIGVAFTWQHNESVV*	1	0	0.00285071	0	0.00285071	0.040901
186	UL22A	TNSDGNTTPSKNVTLSQGGSTTDGDEDYSGGDYDVLITDTDGGNHQQPQE*	1	0	0.00285071	0	0.00285071	0.040901
190	UL23	TYNFLKHKGDHNVPSELYLGASGAMYLWTDHIYSDSLTFVAESITEFLNI*	1	0	0.00285071	0	0.00285071	0.040901
623	UL48	VRWMLAFLEEALAQITADPTHPHHGSRTHYRNLQQQAVESAVTLAHQIEQ*	1	0	0.00285071	0	0.00285071	0.040901
3276	Uniprot P16726 CVC2	DAVAASAAAGASSTWLAQCAERPLPGNVPSYFGITQNDPFIRFHTDFRGE*	1	0	0.00285071	0	0.00285071	0.040901
197	UL24	EETRAGRYIVRAGSGGQTEDTASGAESVLATLAAVRTRRRSVVCDGPPGS*	1	0	0.00285071	0	0.00285071	0.040901
2206	ORFL114W	ERSPEIVLLLDTVQLHPGRAGRIKGAQTATHASTATGHGGTAVTRQRQHR*	1	0	0.00285071	0	0.00285071	0.040901
1839	IRS1	RRRWAGTTVALQTPGRRLQPMVLLGAWQELAQYEPFASAPHPASLLTAVR*	1	0	0.00285071	0	0.00285071	0.040901
3047	Uniprot P16770 UL117	PPLRPPLTVYPYGTSLIRRSARDAKLRSKLIVFHITRPALGQHPQNPGIS*	1	0	0.00285071	0	0.00285071	0.040901
1865	US2	VPELRVDYTSSAYMWNMQYGMVRKSYTHVAWTIVFYSINITLLVLFIVYV*	1	0	0.00285071	0	0.00285071	0.040901
201	UL24	WNLVLQEIETDEDFKPEDVKAWSHYLCCQTRLAFVGRFVNEGVLSPDQQK*	1	0	0.00285071	0	0.00285071	0.040901
2747	Uniprot P16749 ICP27	RKFRRERSPTSPSTRNGAAASEHHLAEDTVGAASHHHRPCVPARRPRYSK*	1	0	0.00285071	0	0.00285071	0.040901
622	UL48	RELLGKATQQLPYLSAERTVRWMLAFLEEALAQITADPTHPHHGSRTHYR*	1	0	0.00285071	0	0.00285071	0.040901
224	UL25	NVLFYTAHYTSRGALYLYRQNLQRLNENHRGMLRLLSVEEICEEHTLNDL*	1	0	0.00285071	0	0.00285071	0.040901
2033	US21	SGFHFSHRSVIYAMVATVTLFCFLTLATYLFARDVELQRSLLTGASTLIL*	1	0	0.00285071	0	0.00285071	0.040901
432	UL37	FLQDMCPRFLKRSVKLAKNNRRNTTFTGTNVTSLPEWTLQQCQGWKYWTT*	1	0	0.00285071	0	0.00285071	0.040901
2066	US23	RLIVLGKCVIMVDDHYEETELVLCMGGGTRLYIYEPSQEILLLCARHLDE*	1	0	0.00285071	0	0.00285071	0.040901
183	UL21A	DIVIDRPPQQPLPNPLVLLLDDVPPHVPGFAPYRVPRPHPMIPEEHWDQF*	1	0	0.00285071	0	0.00285071	0.040901
406	UL36	AVMLYRGDVESLSAEVTKRGYASYSIDDPFDECPDTHFAFWTHNTEVMKF*	1	0	0.00285071	0	0.00285071	0.040901
396	UL35	QRRRMVSVTLFSPYSVAYSHHRRHRRRRSPPPAPRGPAHTRFQGPDSMPS*	1	0	0.00285071	0	0.00285071	0.040901
3208	Uniprot P17149 PRIM	APVFAVNNETLQLSRYLAARQPIPLSALIASLDEAETQPLYRHLFRTPVL*	1	0	0.00285071	0	0.00285071	0.040901
2480	Uniprot P16719 UL01	SKQTNSHVSTHAGWAAAVVTVIMIYVLIHFNVPATLRHKLRTRNNVNRIA*	1	0	0.00285071	0	0.00285071	0.040901
2885	Uniprot P16778 VGLI	PECKGWTYWTTLSVMWRNRRSALLRAKSRALGHWALLSICTVAAGSIALL*	1	0	0.00285071	0	0.00285071	0.040901
1924	US12	PPVSPPSPPPIRRVTVITKDEDTLRSVQHFLWMVRLYGTVVFQTSATIAT*	1	0	0.00285071	0	0.00285071	0.040901
2877	Uniprot P16778 VGLI	NPIDAEGLSGLAREACEALKKALRRHRFLWQRRQRARMLQHNGPQQSHHA*	1	0	0.00285071	0	0.00285071	0.040901
2261	ORFL151C	HCDVEPAIATFDGVRSPPDVVRLYPKPRYDYTLASAFLGTAVSGYTTSRR*	1	0	0.00285071	0	0.00285071	0.040901
2248	ORFL147C	RSPSHRGAPVYGQRPFQRQSGHTQRHRALPVQNELRVRDPGAGGRPGGLR*	1	0	0.00285071	0	0.00285071	0.040901
177	UL20	GTVSIILVSLSLLILICYYRCGRLLICPRGFELLPEFTEEEEEKEKLLTH*	1	0	0.00285071	0	0.00285071	0.040901
2709	Uniprot P16720 UL06	PVLWCTLWGSRTRVSLGHRVAFGCSWKTFFIYNVSESSGGTYYQKGYNCT*	1	0	0.00285071	0	0.00285071	0.040901
3389	Uniprot P17151 EP84	YVRHYLKNHGESSSGGGGCGAASTASAVCVSSLGGSGGTRDGPSAEEQQR*	1	0	0.00285071	0	0.00285071	0.040901
167	UL19	NTVMFLTRRTRDGFCGRLTSIATNSHYTMFVLDHGSVRIERPSQSEVDCA*	1	0	0.00285071	0	0.00285071	0.040901
2411	ORFL131W	TAVAMARSALATTMTVPNDNQSAPRTACTAETADDGDGSTPLADDSRAPP*	1	0	0.00285071	0	0.00285071	0.040901
626	UL48	IAQHQEATANGASTPRVDMVQAVEAVWQRLEPGRVAGGAARHQKVQELLQ*	1	0	0.00285071	0	0.00285071	0.040901
1973	US16	DSGNNDDYDEAAVVAVLGWVHRFEVVVRIAGLLLFQISTAVAVLGSFSLV*	1	0	0.00285071	0	0.00285071	0.040901
1337	UL93	YDDHEVELYRALDAYRARIAVEYVLIRAVRDEIYAVLRRDSGALPQRFAC*	1	0	0.00285071	0	0.00285071	0.040901
135	UL14	RVHLCYWPEIVRSLVVDARSGQVLHNDASCYIAGGRWRFEDGGAAQRLSL*	1	0	0.00285071	0	0.00285071	0.040901
2360	ORFL321W	RRWSAGSASASSLSDLAGEAVGELVGSVVAYVILERLWLAARGWVCETGV*	1	0	0.00285071	0	0.00285071	0.040901
872	UL57	PVSVEKYAGINNSKEIYQFGQIGYFSGNGVERSLNVSSMSGQDYRFMRQR*	1	0	0.00285071	0	0.00285071	0.040901
2912	Uniprot P16801 UL95	SGREVPAWPASSRTCLLCALYSQNRLCLDLARDEARTVSYSPIVIQDCAA*	1	0	0.00285071	0	0.00285071	0.040901
1887	US7	PSSFMYDSYRLWYEKRWLTIILYVFMWTYLVTLLQYCIVRFIGTRLFYFL*	1	0	0.00285071	0	0.00285071	0.040901
128	UL13	RASGNDERRNNAGRYDDDHEVQEPQVTYPAGQGELNRRSQEENEEGGPCE*	1	0	0.00285071	0	0.00285071	0.040901
35	RL12	STHTNSPILSNNATLYTTSLDNTTTDITSSESSINASTIHNTTYSPVTSI*	1	0	0.00285071	0	0.00285071	0.040901
2968	Uniprot P16839 US04	GLSTRRFQHRDFSHGDFGTGTFRTAVSPPLTFSSPPTSTVATPYFPMRFI*	1	0	0.00285071	0	0.00285071	0.040901
116	UL13	LWAHCGRFLRYHLLPLLLCRLPFLLFFQRPQWAHGLDIVEEDEWLREIQG*	1	0	0.00285071	0	0.00285071	0.040901
118	UL13	IVRQAMQHAGFQVRAASVMTRRNAVDLDRPPLWSGSLPHLPVYDVRSPRP*	1	0	0.00285071	0	0.00285071	0.040901
1678	UL124	CLSLASTVRSKELPSDHEPLEAWEQGSDVEAPPLPEKSPCPEHVPEIRVE*	1	0	0.00285071	0	0.00285071	0.040901
1266	UL87	LPTTSAGHKLSLPRDPAADRVRRYVCIISRLMYARYGERWRKHRQRRSET*	1	0	0.00285071	0	0.00285071	0.040901
1668	UL123	LSEFCRVLCCYVLEETSVMLAKRPLITKPEVISVMKRRIEEICMKVFAQY*	1	0	0.00285071	0	0.00285071	0.040901
1334	UL93	RRRGGLRNNLDNGSDRRLPEAAVASLETAVSTPFFEIPNGAGTSSANGGG*	1	0	0.00285071	0	0.00285071	0.040901
3257	Uniprot P09710 IR01	PATDTNSTHTTPLHPDAQHTLPLHHSNTQPHVQTSDKHADEEHRTQMELD*	1	0	0.00285071	0	0.00285071	0.040901
1651	UL122	CKTMQVNNKGIQIIYTRNHEVKNEVDQVRCRLGSMCNLALSTPFLMEHTM*	1	0	0.00285071	0	0.00285071	0.040901
1658	UL123	LRKEVNSQLSLGDPLFPELAEESLKTFEQVTEDCNENPEKDVLTELVKQI*	1	0	0.00285071	0	0.00285071	0.040901
550	UL47	RLVELGFNHDTCAAYAQMALIQPASQKSSLFVSEIREKLIQIIYNFYTFF*	1	0	0.00285071	0	0.00285071	0.040901
1667	UL123	EYKVTSDACMMTMYGGISLLSEFCRVLCCYVLEETSVMLAKRPLITKPEV*	1	0	0.00285071	0	0.00285071	0.040901
3349	Uniprot P16799 CVC1	RRRGGLRNNLDNGSDRRLPEAAVASLETAVSTPFFEIPNGAGTSSANGDG*	1	0	0.00285071	0	0.00285071	0.040901
21	RL10	YSAWGAGSFVATLIVLLVVFFVIYAREEEKNNTGTEVDQCLAYRSLTRKK*	1	0	0.00285071	0	0.00285071	0.040901
2909	Uniprot P16801 UL95	LFYEPVRDYMTYMNLAELYVFVWYRGYEFPAPTPQATTAGGGGGSGGGGG*	1	0	0.00285071	0	0.00285071	0.040901
2906	Uniprot P16801 UL95	KTAGEKNGGGSRAKRRRRRRAPKNDAATPSFLRRHDVLERFAAAAKPLPS*	1	0	0.00285071	0	0.00285071	0.040901
2439	Uniprot F5H8Q3 UL148	ASRDYVHVRLLSYRGDPLVFKHTFSGVRRPFTELGWAACRDWDSMHCTPF*	1	0	0.00285071	0	0.00285071	0.040901
887	UL69	IDDELDAMDEDELQQLSRLIEKKKRARLQRGAASSGTSPSSTSPVYDLQR*	1	0	0.00285071	0	0.00285071	0.040901
3319	Uniprot P16800 CEP2	AVACRSTIFSPEDDSSCILCQLLLLYRDGEWIICFCCNGRYQGHYGVNHV*	1	0	0.00285071	0	0.00285071	0.040901
1191	UL86	YGDDPERYNIHFEAIFGTFCNRLEWVYFLTSGLAAAAHAIKFHDLNKLTT*	1	0	0.00285071	0	0.00285071	0.040901
40	RL12	DLCRSCNKTELRIYDLNTTNSGRYSRRCYKEYNHDGPHEDENFGLTVNPR*	1	0	0.00285071	0	0.00285071	0.040901
2520	Uniprot P16837 UL128	LGAAGSVPYRWINLEYDKITRIVGLDQYLESVKKHKRLDVCRAKMGYMLQ*	1	0	0.00285071	0	0.00285071	0.040901
1656	UL122	QKFPKQVMVRIFSTNQGGFMLPIYETAAKAYAVGQFEKPTETPPEDLDTL*	1	0	0.00285071	0	0.00285071	0.040901
548	UL47	SGLMFPIISTRISTVNLYLSPERMFFHPGLISRLLSEEVSPRANLDAYAR*	1	0	0.00285071	0	0.00285071	0.040901
2387	ORFS334W	WTPAGNGARSGYRHCRGKRLTSRKRVVRPPVGAQFRNVEPRHFPAGVRRP*	1	0	0.00285071	0	0.00285071	0.040901
2519	Uniprot P16837 UL128	NDKAQYLLGAAGSVPYRWINLEYDKITRIVGLDQYLESVKKHKRLDVCRA*	1	0	0.00285071	0	0.00285071	0.040901
1206	UL86	LGEKTVIMENLRRVYKNTDTKDPLERNVDLTFFFPVGLYLPEDRGYTTVE*	1	0	0.00285071	0	0.00285071	0.040901
3008	Uniprot P16727 UL84	SLNLFALRIITPLLKRLPLRRKAAHHTALHDCLALHLPELTFEPTLDINN*	1	0	0.00285071	0	0.00285071	0.040901
3070	Uniprot P09727 US11	PTPVEDVSESLVAKRYWLRDYRVPQRTKLVLFYFSPCHQCQTYYVECEPR*	1	0	0.00285071	0	0.00285071	0.040901
821	UL56	DGPEGEVIHLRGREAMSGTGTTLMTASNSSNSSTHSQRNNGGGGRARGGG*	1	0	0.00285071	0	0.00285071	0.040901
2926	Uniprot P16732 TRM3	LRGDSAAKIQERYAELQKRKSHPTSCISTAFTNVATLCRKRYQMMHPELG*	1	0	0.00285071	0	0.00285071	0.040901
1330	UL93	GGDRAFDRERRTWQRACFRVLPRPLELLDYLRQSGLTVTLEKEQRVRMFY*	1	0	0.00285071	0	0.00285071	0.040901
2357	ORFL321W	VDEKENGAATAGGGGVNAAVDVRRCEYSETAVRQKLDPSGNDSRCVVAAA*	1	0	0.00285071	0	0.00285071	0.040901
2429	ORFL71C	ACDVRDDRYIRVGDNLNTFMCLGLNLLFENRRFSGHNGIYDRVPDCPKGR*	1	0	0.00285071	0	0.00285071	0.040901
2169	US30	LMYPGEKNTQQLLGSDFSCERHRRPSTPLGKNAEVPPATRTSSTYGVLSA*	1	0	0.00285071	0	0.00285071	0.040901
1768	UL135	VLAISLFTQRRGRKRSDETSSRGRLPGAASDKRGACACCYRIPKEDVVEP*	1	0	0.00285071	0	0.00285071	0.040901
1629	UL121	LMARGTYGAYICSPNPGRLRISCALSVLDQRLWWEIQYSSGRLTRVLVFH*	1	0	0.00285071	0	0.00285071	0.040901
913	UL70	TEGQVLLTMAYYLFEGQYSTISTVEEYVRSFCTRDLGTIIPTHASMGEFA*	1	0	0.00285071	0	0.00285071	0.040901
1775	UL135	PPVRAPTTRLSSHRPPTPIPAPRKNLSTPPTKKTPPPTKPKPVGWTPPVT*	1	0	0.00285071	0	0.00285071	0.040901
91	UL9	SKRLQVFPWITILFYTSKSQYWNYMTIPCTPTVGYGSHNISLHPLNNSLF*	1	0	0.00285071	0	0.00285071	0.040901
3122	Uniprot P09724 US20	ALLLSRMEALEWFKKFTVWLRVYAIFIFQLAFSFGLGSVFWLGFPQNRNF*	1	0	0.00285071	0	0.00285071	0.040901
3168	Uniprot P16793 UL52	CITLFKAFQITKRTYKGKVHLADFMRDFTQLLESCDIKLVDPTYVIDKYV*	1	0	0.00285071	0	0.00285071	0.040901
2367	ORFL73C	LLLLSSPPPPAPFSGSEGTLGGRETLGDLPALGVAGEPRGAPAAICGCRR*	1	0	0.00285071	0	0.00285071	0.040901
1311	UL89	VRKTANMFMPGAFMDEIIGGTNKISQNTVLITDQSREEFDILRYSTLNTN*	1	0	0.00285071	0	0.00285071	0.040901
1781	UL133	IFLCAYLIRYREFFKDSVIDLLTCRWVRYCSCSCKCSCKCISGPCSRCCS*	1	0	0.00285071	0	0.00285071	0.040901
1782	UL133	DLLTCRWVRYCSCSCKCSCKCISGPCSRCCSACYKETMIYDMVQYGHRRR*	1	0	0.00285071	0	0.00285071	0.040901
2371	ORFL7C	AVPLPPPPAPPPLPSPPRYPFLVGWSWGTGRRPVGFCFIFFFIFYLLLSL*	1	0	0.00285071	0	0.00285071	0.040901
908	UL70	SRRVYFCLQTQKCSDSRRVAPVFAVNNETLQLSRYLAARQPIPLSALIAS*	1	0	0.00285071	0	0.00285071	0.040901
1244	UL86	IRGDTDTQYVCVEGTEQLIENPCRLTQEALPILSTTTLALMETKLKGGAG*	1	0	0.00285071	0	0.00285071	0.040901
850	UL57	HKRYLGYMSQRLSSLEKDHLMLSDAVVCELAFSFASVFFDSAYQPAESML*	1	0	0.00285071	0	0.00285071	0.040901
2383	ORFL86W	PSPRRGRSSGDGGNRGAGGNGDRQRRRWRRPDYGGQAHACDPVDRRRVVA*	1	0	0.00285071	0	0.00285071	0.040901
2449	Uniprot F5H8Q3 UL148	HRAIIHHPKLQPGVGLWIDFCVYRYNARLTRGYVRYTLSPKARLPAKAEG*	1	0	0.00285071	0	0.00285071	0.040901
1292	UL88	HRKTMKLAACLCLLLNSLHLHQEALEALDPPPPRVEENDLVNVVLRRYYR*	1	0	0.00285071	0	0.00285071	0.040901
1687	UL130	PKQTKLLRFVVNDGTRYQMCVMKLESWAHVFRDYSVSFQVRLTFTEANNQ*	1	0	0.00285071	0	0.00285071	0.040901
2743	Uniprot P09712 US03	SGNFTEKHFVNVGIVSQSYMDRLQVSGEQYHHDERGAYFEWNIGGHPVTH*	1	0	0.00285071	0	0.00285071	0.040901
2623	Uniprot P08318 PP150	LWLGYYRELRFHNPDLSSVLEEFEVRCVAVARRGYTYPFGDRGKARDHLA*	20	4	0.0570142	0.0547345	0.00227963	0.0327074
1808	UL150	RLTSTAALTPPPPAVAAPFSFSSTVSETGAFPQSTAGRTRVDDTAVVTAG*	20	4	0.0570142	0.0547345	0.00227963	0.0327074
1979	US16	EVLTSFVLTLVITLLCAEVVFICRDNCTLSDQFALINGVWVVVFLANVLI*	44	9	0.125431	0.123153	0.00227846	0.0326906
372	UL34	VLIGLLHQTPHMWARSIRLIGHLRHYLQNSFLHLLMNSGLDIAQVFDGCY*	15	3	0.0427606	0.0410509	0.00170972	0.0245305
344	UL32	RGSRVGVPSLKPTLGGKAVVGRPPSVPVSGSAPGRLSGSSRAASTTPTYP*	15	3	0.0427606	0.0410509	0.00170972	0.0245305
3045	Uniprot P16770 UL117	RRGFLRIPPDGQDVNHVKIVPTTSSSLAPPRDDERRPTPPLRPPLTVYPY*	15	3	0.0427606	0.0410509	0.00170972	0.0245305
338	UL32	GKRVATPHASARAQTVTSTPVQGRLEKQVSGTPSTVPATLLQPQPASSKT*	15	3	0.0427606	0.0410509	0.00170972	0.0245305
3255	Uniprot P09715 IRS1	PEDDDEDPTYDELPSRPPQKHKPPDKPPRLCKTGPGPPPLPPKQRHGSTD*	15	3	0.0427606	0.0410509	0.00170972	0.0245305
2548	Uniprot P16847 UL28	GRLYFIGLVSVYECVPDANTAPEIWVSGHGHAFAYLPGEDKVYVLGLSFG*	15	3	0.0427606	0.0410509	0.00170972	0.0245305
2204	ORFL106C	CRDDGNNRRRDVRSRSAMSARVPGLGVRRVPPRRHGPHDARRVLLPPDLQ*	15	3	0.0427606	0.0410509	0.00170972	0.0245305
834	UL56	LLLRHEGSLYKSKDLYLLLYRHLSRPDESGDVPTAPVAKPSTLTAAAAVS*	15	3	0.0427606	0.0410509	0.00170972	0.0245305
3005	Uniprot P16727 UL84	EDEDDRNDDRERGILCVVSNEDSDVRPAFSLFPARPGCHILRSVIDQQLT*	15	3	0.0427606	0.0410509	0.00170972	0.0245305
1511	UL105	ATATVHSSVSSSAAAAASSEAGGTRVPCVDRWPFFPFRALLVTGTAGAGK*	15	3	0.0427606	0.0410509	0.00170972	0.0245305
[truncated: 1,955 more rows]

## Sheet: Table S5H - TCR7.1
table S5H. Sequencing reads after anti-IL2 AIMcap proximity labeling using TCR #7.1.
Epitope #	Gene	Peptide	Reads sort	Reads nonsort	% sort	% nonsort	%enrichment	z score
22715	>sp|P0C6X6|R1AB_CVHOC Replicase polyprotein 1ab	RILGAGCFVDDLLKTDSVLLIERFVSLAIDAYPLVYHENEEYQKVFRVYL*	2001	125	1.79462	0.147381	1.64724	21.965
5841	>sp|P09866|POLG_DEN4D Genome polyprotein	TDYQGKTVWFVPSIKAGNDIANCLRKSGKKVIQLSRKTFDTEYPKTKLTD*	640	165	0.573991	0.194543	0.379448	5.06017
7062	>sp|O91734|POLG_EC01F Genome polyprotein	ADLLKSVDSEAVREYCKEKGWLVPEISSTLQIEKHVSRAFICLQALTTFV*	397	161	0.356054	0.189827	0.166227	2.21705
5269	>sp|Q9WDA6|POLG_DEN2Q Genome polyprotein	KTKKDLGLGHIATQQPESNILDIDLRPASAWTLYAVATTFITPMLRHSIE*	369	143	0.330942	0.168604	0.162337	2.16519
58154	>sp|Q32ZD5|POLG_KOKV Genome polyprotein	VSGGTWVDVVLEHGGCVTIMAPDKPTIDLELTSTIAKSMAVTRTYCVQAQ*	375	154	0.336323	0.181574	0.154749	2.06401
31643	>sp|Q04630|GM_HHV6U Envelope glycoprotein M	SADKSFFAFQKIHPNLKGTVQFKTVVINLTELMLGYSTMFLGITTCLGVG*	471	230	0.422422	0.271182	0.15124	2.01722
367	>sp|Q9QSP2|MATRX_ABLVB Matrix protein	DQKPPLASTLPNDDDLWLPPPEYVPLTEITGKKNMRNLCINGEVKVCSPN*	246	69	0.220628	0.0813545	0.139273	1.85765
61907	>sp|P05769|POLG_MVEV5 Genome polyprotein	STTLKGAQRLAALGDTAWDFGSVGGVFNSIGKAVHQVFGGAFRTLFGGMS*	653	386	0.58565	0.455114	0.130537	1.74116
60880	>sp|K9N7C7|R1AB_MERS1 Replicase polyprotein 1ab	YTNSCLVSSDGQPGGDAISLSFNNLLGFDSSKPVTKKYTYSFLPKEDGDV*	475	251	0.426009	0.295942	0.130067	1.7349
57880	>sp|G3FEX6|POLG_JAEVM Genome polyprotein	GQITLTTFLTAMVLVTLHYGYMLPGWQAEALRAAQRRTAAGIMKNAVVDG*	317	131	0.284305	0.154456	0.129849	1.73199
53094	>sp|P18881|NRAM_I000F Neuraminidase	EECSCYGHDQKVSCVCRDNWQGANRPIIEIDMSTLEHTSRCVCTGVLTDT*	513	286	0.46009	0.337208	0.122881	1.63908
71675	>sp|P03317|POLN_SINDV Polyprotein P1234	MEKPVVNVDVDPQSPFVVQLQKSFPQFEVVAQQVTPNDHANARAFSHLAS*	612	364	0.548879	0.429174	0.119704	1.59672
42437	>sp|P15830|REV_HV2D2 Protein Rev	NLTVEDLPNPPPNLNQSPTTQAPGCVPPVWDQLVPRSAPSGSKGYGRNSC*	435	235	0.390135	0.277077	0.113058	1.50809
7429	>sp|Q66474|POLG_EC06C Genome polyprotein	GKFTEPVKDIMAKTLPALNSPSAEECGYSDRVRSITLGNSTITTQESANV*	556	330	0.498655	0.389087	0.109568	1.46156
57019	>sp|P16199|NRAM_INBMF Neuraminidase	MLPSTIQTLTLFLTSGGVLLSLYVSASLSYLLYSDILLRFSSKITAPTMT*	339	165	0.304036	0.194543	0.109493	1.46055
768	>sp|Q9INJ1|RDRP_BAVJK RNA-directed RNA polymerase VP1	DVNSSTVFKTATAGQYRVVKKISAKLKSKNANIITHPMNFINSKVSDLDV*	318	153	0.285202	0.180395	0.104807	1.39808
55802	>sp|P26141|HEMA_I84A5 Hemagglutinin	DGANCTLIDALLGDPHCDDFQNEKWDLFVERSKAFSNCYPYDVPDYTSLR*	341	172	0.30583	0.202797	0.103033	1.37442
11938	>sp|P03157|DPOL_HBVC5 Protein P	LHQSAVRKTAYSHLSTSKRQSSSGHAVEFHNIPPSSARSQSEGPIFSCWW*	156	32	0.13991	0.0377296	0.102181	1.36306
45625	>sp|Q705H5|VL2_HPV43 Minor capsid protein L2	HVSLQNSTKVVNTAVPLATVPDIYAQTGPDISFPTIPIHIPYIPVSPSIS*	386	207	0.346188	0.244063	0.102125	1.36231
68482	>sp|Q86108|VP2_ROTGI Inner capsid protein VP2	TIQDQPLADTMAEYQLVAADGFVATPRFRTDRDARLIADVRSRVMARLCE*	203	70	0.182063	0.0825335	0.0995292	1.3277
41364	>sp|P24104|REV_HV2CA Protein Rev	LALADRIYTFPDPPADPPLDRTIQHLQELTIQDLPDPPTHPPESQRLAEA*	536	324	0.480717	0.382012	0.0987051	1.31671
40286	>sp|Q9Q714|ENV_HV1V9 Envelope glycoprotein gp160	VVGNLWVTVYYGVPVWKEAKTTLFCASDAKAYDTERHNVWATHACVPTDP*	249	106	0.223318	0.124979	0.098339	1.31183
50004	>sp|Q66578|POLG_HPE1H Genome polyprotein	FNEVSTAFRHIDWWIHTLLKIKDMVLSVFKPSIESKAIQWLERNKEHVCS*	439	252	0.393722	0.297121	0.0966012	1.28866
27595	>sp|P10220|LTP_HHV11 Large tegument protein deneddylase	DDQSPSVPNPTPGPVDLVGAEGSLGPGSLAPTLFTDATPGEPVPPRMWAW*	549	338	0.492377	0.398519	0.0938576	1.25208
63411	>sp|P06209|POLG_POL32 Genome polyprotein	TTYGFGHQNKAVYTAGYKICNYHLATQEDLQNAVSVMWNRDLLVTESKAQ*	250	112	0.224215	0.132054	0.0921616	1.22946
8924	>sp|Q69138|EBNA3_EBVA8 Epstein-Barr nuclear antigen 3	YSSWMYSYTDPQVTATIIHLQATLGCASGRRCHVTFSAGTFRPPRCSPGD*	305	158	0.273543	0.18629	0.0872526	1.164
48749	>sp|Q07847|VE1_HPV63 Replication protein E1	GIELSLCQDEVDNINEALQEQVDIVQSLGGGVRDCIGVDILKCSNTRSAL*	223	96	0.2	0.113189	0.0868111	1.15812
79489	>sp|Q8B0H7|MATRX_VSIVS Matrix protein	QGQPEYHAHCEGRAYLPHRMGKTPPMLNVPEHFRRPFNIGLYKGTIELTM*	433	257	0.388341	0.303016	0.0853248	1.1383
64544	>sp|A3RM20|PHOSP_RABVI Phosphoprotein	TRLAHDGSKLPLRCVLGWVGLANSKKFQLLVEPDKLNKIMQDDLNRYTSS*	121	20	0.10852	0.023581	0.0849392	1.13316
10940	>sp|O89344|L_HENDH RNA-directed RNA polymerase L	IEMLQNITRNLITQDQKDEVLGIYEQDRLSNIGKYMSQSQWYECFLFWFT*	320	172	0.286996	0.202797	0.0841988	1.12328
3549	>sp|P36290|POLG_CXA24 Genome polyprotein	TVHVQCNASKFHQGALGVFAIPEYVMACNTEAKTSYVSYINANPGEKGGV*	410	243	0.367713	0.286509	0.0812037	1.08335
22948	>sp|Q68667|GL_HCMV1 Envelope glycoprotein L	TGRDGPLSQLIRYRPVTPEAANSVLLDEAFLDTLALLYNNPDQLRALLTL*	166	59	0.148879	0.069564	0.0793149	1.05816
13265	>sp|P27958|POLG_HCV77 Genome polyprotein	GVCWTVYHGAGTRTIASPKGPVIQTYTNVDQDLVGWPAPQGSRSLTPCTC*	196	82	0.175785	0.0966822	0.0791026	1.05533
45998	>sp|P06932|VE7_HPV05 Protein E7	APCGCRNCEVKLRIFVHATEFGIRAFQQLLTGDLQLLCPDCRGNCKHDGS*	296	159	0.265471	0.187469	0.0780018	1.04065
65745	>sp|Q3ZK57|VP3_ROT41 Protein VP3	YQEKPIIYMVGSAPSYWIYDVRQYSEFLFETWDPLDTPYSSIHHKELFFE*	327	183	0.293274	0.215766	0.0775073	1.03406
31781	>sp|P52453|PORTL_HHV6U Portal protein	QYIPDTQYADKRIDQLWEMEYMRTFRLRKNVNNQGQEESITYSNYSIELL*	315	174	0.282511	0.205155	0.0773564	1.03205
15534	>sp|O39929|POLG_HCVED Genome polyprotein	LAVMGAAYGFQYSPAQRVEFLLTAWKSKNDPMGFSYDTRCFDSTVTEKDI*	203	89	0.182063	0.104936	0.0771273	1.02899
43882	>sp|P50768|VE2_HPV22 Regulatory protein E2	LETQIQHWKLLRQEQVLFYYARRHGILRLGYQPVPTLATSESKAKDAIAM*	164	60	0.147085	0.070743	0.0763422	1.01852
37149	>sp|P03369|POL_HV1A2 Gag-Pol polyprotein	QDSGLEVNIVTDSQYALGIIQAQPDKSESELVSQIIEQLIKKEKVYLAWV*	253	128	0.226906	0.150918	0.0759873	1.01379
13364	>sp|P26663|POLG_HCVBK Genome polyprotein	TRAEADLHVWIPPLNARGGRDAIILLMCAVHPELIFDITKLLIAILGPLM*	133	37	0.119283	0.0436249	0.0756576	1.0094
5804	>sp|P09866|POLG_DEN4D Genome polyprotein	EARNSTFLIDGPDTSECPNERRAWNSLEVEDYGFGMFTTNIWMKFREGSS*	290	157	0.26009	0.185111	0.0749787	1.00034
66302	>sp|B1NKR1|VP3_ROTH7 Protein VP3	MKVLALRHSVAQVYADTQIYTHDETKDDYENAFLISNLTTHNILYLNYSV*	171	67	0.153363	0.0789964	0.0743668	0.992184
47491	>sp|P06791|VE4_HPV18 Protein E4	MADPEVPVTTRYPLLSLLNSYSTPPHRIPAPCPWAPQRPTARRRLLHDLD*	176	71	0.157848	0.0837126	0.0741349	0.989092
2498	>sp|Q9ENL3|VP3_CTFVL Uncharacterized protein VP3	LVSILTFHFRFAGWFELDVPGDDIGRGLQLMGSINKVVHVSCFVQNGRRY*	179	74	0.160538	0.0872497	0.0732884	0.977804
78068	>sp|P0DST4|RP132_VARV DNA-directed RNA polymerase 133 kDa polypeptide	TPPDYSPIIASIKGKSYDALATFTVNIFKEVMAKEGISITKISSYEGKDS*	317	179	0.284305	0.21105	0.0732549	0.977357
78679	>sp|P33841|A16_VAR67 Virion membrane protein A16	CRNDPGNPNCLEWLRVKRKPAMSTYSDICSKHMDARYCSEFIRIIRPDYF*	493	313	0.442152	0.369043	0.0731096	0.97542
68094	>sp|B1NKT0|VP2_ROTHP Inner capsid protein VP2	FQDEETEGVIRRFIADMRQQVQADRNIVNYPSILHPIDHAFNEYFLNHQL*	295	163	0.264574	0.192185	0.0723887	0.965808
3526	>sp|P22055|POLG_CXA21 Genome polyprotein	EAIFSKYVGNKITEVDEYMKEAVDHYAGQLMSLDINTEQMCLEDAMYGTD*	275	148	0.246637	0.174499	0.0721373	0.962455
22103	>sp|P0C6X4|R1AB_CVHN5 Replicase polyprotein 1ab	VICLSSNMNEPDYSALLCRVTLGDFTIMSGRMSLTVVSYQMQGCQLVLTV*	497	317	0.44574	0.373759	0.0719809	0.960369
35025	>sp|P52383|VU51_HHV7J G-protein coupled receptor homolog U51	VIPTFIVFFYVLNKRFLFLERDLNSIVTHLSLFLFFGALCFFPASVLNEF*	202	93	0.181166	0.109652	0.0715142	0.954147
77917	>sp|P0DST0|VB04_VARV Ankyrin repeat protein B4	IMILSIIAITKHKQHNTNLLKMCIKYTACMTDYDTLIDVQSLQQYKWYIL*	272	147	0.243946	0.17332	0.0706257	0.9423
33306	>sp|Q9QJ37|LTP_HHV6Z Large tegument protein deneddylase	IDKLGETPALPIESENVHKVHTSDITEAIVPRFMTESIELPNISTLNNTQ*	465	294	0.41704	0.346641	0.0703995	0.939283
26263	>sp|F5HEF3|US34_HCMVM Protein US34	VVAGNRSVRTWREQADRARGTFVRRSGLNTSHILPVGGLSGGSGTLPAGL*	621	413	0.556951	0.486948	0.0700028	0.933993
32692	>sp|Q9QJ49|PP85_HHV6Z Phosphoprotein 85	DKPPIQVDPGRVDNVLTDSDFFNVTPENAFSSIAIMPISYDKTIDVEDNE*	225	112	0.201794	0.132054	0.0697401	0.93049
24934	>sp|P16843|UL10_HCMVA Uncharacterized protein UL10	AHRAKDAAHSAWILIVIIIIIVVILFFFKIPQRLREKWDTRGYLYKGTDG*	318	183	0.285202	0.215766	0.0694355	0.92643
48841	>sp|P69898|VL1_HPV6A Major capsid protein L1	DPNKFALPDSSLFDPTTQRLVWACTGLEVGRGQPLGVGVSGHPFLNKYDD*	247	129	0.221525	0.152098	0.0694271	0.926318
22820	>sp|P36334|SPIKE_CVHOC Spike glycoprotein	GDNKLQGLLEVSVCQYNMCEYPQTICHPNLGNHRKELWHLDTGVVSCLYK*	260	139	0.233184	0.163888	0.0692958	0.924567
11909	>sp|Q9E6S4|HBSAG_HBVC0 Large envelope protein	PDHQLDPAFGANSNNPDWDFNPNKDPWPEAWQVGAGAFGPGFTPPHGSLL*	340	200	0.304933	0.23581	0.0691226	0.922257
10708	>sp|P08668|GP_HANTV Envelopment polyprotein	RVDMDIVVYCNGQRKVILTKTLVIGQCIYTITSLFSLLPGVAHSIAVELC*	792	545	0.710314	0.642583	0.0677313	0.903705
43326	>sp|P36734|VL1_HPV14 Major capsid protein L1	YARREQCYARHFFVRGGKTGDDIPAAQVDEGSLKNVYYIPPMTNQPQNNI*	581	385	0.521076	0.453934	0.0671417	0.895844
58145	>sp|Q32ZD5|POLG_KOKV Genome polyprotein	VHALSLLKGFKKDLASMTDFVHLPKKKSGVSIIGRMLVFSFTAAVRVTLE*	552	363	0.495067	0.427995	0.0670719	0.894912
25890	>sp|F5HCM1|VIE1_HCMVM Immediate early protein IE1	NPEKDVLTELVKQIKVRVDMVRHRIKEHMLKKYTQTEEKFTGAFNMMGGC*	235	122	0.210762	0.143844	0.0669182	0.892863
30451	>sp|P28283|ICP34_HHV2H Neurovirulence factor ICP34.5	RFRRRVAAAEAVIGPCLEPEARARARARARAHEDGGPAEEEEAAAAARGS*	131	43	0.117489	0.0506992	0.0667896	0.891149
21967	>sp|P0C6X3|R1AB_CVHN2 Replicase polyprotein 1ab	NDITNGPHEFCSQHTMLVKIDGDYVYLPYPDPSRILGAGCFVDDLLKTDS*	233	123	0.208969	0.145023	0.0639454	0.853223
57101	>sp|P11136|PA_INBSI Polymerase acidic protein	LLQSMQQMEAIVEQESSIQGYDMTKACFKEDRVNSPKTFSIGTQEGKLVK*	271	152	0.243049	0.179216	0.0638336	0.851733
47817	>sp|P36738|VL1_HPV34 Major capsid protein L1	GTQNAGECPPLELKNTTIQDGDMIDVGFGAMDFKALQANKSDVPIDISNT*	160	69	0.143498	0.0813545	0.0621433	0.829194
13618	>sp|Q03463|POLG_HCVJ1 Genome polyprotein	WTGALITPCAAEEQKLPINALSNSLLRHHNLVYSTTSRSACQRQKKVTFD*	128	45	0.114798	0.0530573	0.0617409	0.823829
13742	>sp|Q913V3|POLG_HCVR6 Genome polyprotein	GCTWMNGTGFTKTCGGPPCNIGGGGNNTLTCPTDCFRKHPAATYTKCGSG*	191	93	0.1713	0.109652	0.0616487	0.8226
33449	>sp|Q9QJ12|U95_HHV6Z Uncharacterized protein U95	LQGLWKGYQDDDDSELTELSDTDSDNDVQNCHGVRKTGSKTYSSVFFNPD*	158	68	0.141704	0.0801754	0.0615286	0.820998
71500	>sp|P29170|BEL2_SFV1 Protein Bel-2	KILQESRPYPYGPIGEDPNLQYAVGVKMKVIGGPLTSTVLALKALSFHRV*	217	113	0.194619	0.133233	0.0613861	0.819098
11266	>sp|P31873|HBSAG_HBVA1 Large envelope protein	AFQQALQDPRVRGLFFPAGGSSSGTVNPAPNIASHISSISSRTGDPALNM*	167	75	0.149776	0.0884288	0.061347	0.818576
19953	>sp|P11819|CAPSH_ADE40 Hexon protein	NHGVEDELPNYCFPLNGQGISNSYQGVKTDNGTNWSQNNTDVSSNNEISI*	389	244	0.348879	0.287688	0.0611906	0.81649
23636	>sp|P16784|ITP_HCMVA Inner tegument protein	LGARYEPAHLAASDLLNWYIVPVSQAQQDILSSIDPPAGSTSVSLPPASP*	105	30	0.0941704	0.0353715	0.0587989	0.784599
32643	>sp|P52338|DNBI_HHV6U Major DNA-binding protein	FLSALGFHDYLTSLHGLTSKLVTQNPVLFPVVLDKQPKFSSIQEYLVYVK*	211	111	0.189238	0.130875	0.058363	0.778788
24031	>sp|P16785|LTP_HCMVA Large tegument protein deneddylase	LFLYMLDVATVPEAEIAARLVSTYRDRDIDLTGVVRESADTAATTTTAAP*	126	47	0.113004	0.0554154	0.0575891	0.768468
81120	>sp|Q074N0|POLG_YEFVE Genome polyprotein	LEVRREPCPGTSVVLDTGCDGRGKSTRSTTDSGKIIPEWCCRSCTMPPVS*	335	206	0.300448	0.242884	0.057564	0.768133
34508	>sp|P52522|VU5_HHV7J Protein U5	AVGYAHPNYREPDPDFDPFVMYCSSNKMLALDTVTDELYIIAESPAHFCS*	103	30	0.0923767	0.0353715	0.0570052	0.760682
763	>sp|Q9INJ1|RDRP_BAVJK RNA-directed RNA polymerase VP1	YKMADITRRMIDADITPENVKKGKLNRLALSYCGYTGSHSATAMVKQFNG*	333	207	0.298655	0.244063	0.0545912	0.728494
45741	>sp|P36741|VL1_HPV45 Major capsid protein L1	VDYKQTQLCILGCVPAIGEHWAKGTLCKPAQLQPGDCPPLELKNTIIEDG*	102	32	0.0914798	0.0377296	0.0537502	0.71728
21921	>sp|P0C6X3|R1AB_CVHN2 Replicase polyprotein 1ab	FSMVRKLDNQALNSILDNAVKGCVPLNAIPALAANTLTIIIPDKQVFDKV*	136	59	0.121973	0.069564	0.0524091	0.699397
76973	>sp|P09253|AN_VZVD Alkaline nuclease	MARSGLDRIDISPQPAKKIARVGGLQHPFVKTDINTINVEHHFIDTLQKT*	384	248	0.344395	0.292405	0.0519901	0.69381
78243	>sp|P0DSV4|VLTF2_VARV Viral late gene transcription factor 2	ALACILPKYYKSMADMSIKTNSVIDKCWFCNQDLVFRPISIETFKGGEVG*	117	45	0.104933	0.0530573	0.0518755	0.692282
78902	>sp|P36327|POLN_EEVV3 Polyprotein P1234	PDLETETMCLHDDESCRYEGQVAVYQDVYAVDGPTSLYHQANKGVRVAYW*	151	71	0.135426	0.0837126	0.0517134	0.690121
52334	>sp|Q8BAC3|M1_I18A0 Matrix protein 1	RKLKREITFHGAKEVALSYSAGALASCMGLIYNRMGTVTTEVAFGLVCAT*	214	119	0.191928	0.140307	0.0516212	0.688892
39763	>sp|P0C1L2|REV_HV1MP Protein Rev	QIHEISERILTTYLGRPTEPVLFQLPPLERLTINCSEDCGQGSERGVGSP*	175	90	0.156951	0.106115	0.0508361	0.678423
28787	>sp|P10210|SCAF_HHV11 Capsid scaffolding protein	IPPGSIAAAPQGDRCPIVRQRGVALSPVLPPMNPVPTSGTPAPAPPGDGS*	102	35	0.0914798	0.0412668	0.050213	0.670115
13909	>sp|P29846|POLG_HCVTW Genome polyprotein	YHVTNDCSNSSIVYEAADMIMHTPGCVPCVRENNSSRCWVALTPTLAARN*	435	289	0.390135	0.340746	0.0493889	0.659126
44615	>sp|Q02515|VL1_HPV30 Major capsid protein L1	HNNGICWGNQVFVTVVDTTRNTNMTISATTQTLSTYNSSQIKQYVRHVEE*	239	140	0.21435	0.165067	0.0492827	0.657709
14639	>sp|P26661|POLG_HCVJ8 Genome polyprotein	RNLRAFTEAMTRYSAPPGDLPRPEYDLELITSCSSNVSVALDSRGRRRYF*	377	245	0.338117	0.288867	0.0492492	0.657263
14334	>sp|P26660|POLG_HCVJ6 Genome polyprotein	GPAYLLKGALTRVPYFVRAHALLRMCTMVRHLAGGRYVQMVLLALGRWTG*	599	414	0.53722	0.488127	0.0490928	0.655177
54408	>sp|P18884|PB2_I79A4 Polymerase basic protein 2	AMVFSQEDCMIKAVRGDLNFVNRANQRLNPMHQLLRHFHKDAKVLFQNWG*	311	195	0.278924	0.229915	0.0490089	0.654058
8394	>sp|Q1HVC1|DPOL_EBVA8 DNA polymerase catalytic subunit	KFVERNEELPQIHDRIQYVFVEPKGGVKGARKTEMAEDPAYAERHGVPVA*	197	109	0.176682	0.128517	0.0481651	0.642807
10570	>sp|Q6UY70|L_GTOVV RNA-directed RNA polymerase L	YRKGLGNFVQTDRKSLLQTLVLSSAHSDSLAPECPMCCSKILDLCYQLSM*	197	109	0.176682	0.128517	0.0481651	0.642807
59004	>sp|P35262|L_MABVP RNA-directed RNA polymerase L	YGSTALQGMDIKMPLSEQNLVGNCRPSKGIRFKDNPKTTKHDQGFVGKDS*	156	78	0.13991	0.0919659	0.0479444	0.639864
20695	>sp|Q9IFX3|NS1A_HASV8 Non-structural polyprotein 1A	RQMTPTMVTKLPKFVRNSPQAYDWIVRGLIFPTTGKTYFQRVVVITGGLE*	145	70	0.130045	0.0825335	0.0475113	0.634089
75983	>sp|P29884|VPK2_VACCP Serine/threonine-protein kinase 2	SADKVDTELAIKLGFKSLVQYIKFIFLQMALLYIKIYELPCCDNFLHADL*	388	255	0.347982	0.300658	0.0473242	0.631594
35384	>sp|F5HIN0|PRIM_HHV8P DNA primase	SKTVRVFLTLHSIRVSEVTVTLMSQCFASKCNNNVPTAHFSFVVPVGLAS*	431	288	0.386547	0.339567	0.0469805	0.627012
25366	>sp|P16792|TRM2_HCMVA Tripartite terminase subunit 2	LEGGGGDDEDGEDGHALPDLDDDLLLQFEPMLPRVYDLLLPSLDARLNFV*	162	85	0.145291	0.100219	0.0450722	0.601566
42739	>sp|Q76637|VPR_HV2UC Protein Vpr	IYSRHGDTLAGAGELIKILQRALFLHFRAGCQHSRIGQPGGGNPLSAIPP*	430	289	0.38565	0.340746	0.0449046	0.599331
54436	>sp|O91744|NRAM_I93A0 Neuraminidase	GNRSGYSGIFSVEGKSCINRCFYVELIRGRKQETKVWWTSNSIVVFCGTS*	309	197	0.27713	0.232273	0.0448571	0.598698
27863	>sp|P04488|GE_HHV11 Envelope glycoprotein E	PPPPAPPRSWPSAPEVSHVRGVTVRMETPEAILFSPGETFSTNVSIHAIA*	151	77	0.135426	0.0907869	0.0446391	0.595791
17303	>sp|P0C6M7|LHDAG_HDVV3 Large delta antigen	EEELRRLARDDDERERRVAGPRPGGVNPMDGPPRGAPGGGFVPSLQGVPE*	123	56	0.110314	0.0660268	0.0442871	0.591097
4436	>sp|Q6TQR6|L_CCHFI RNA-directed RNA polymerase L	QKASQLSKLVNKSQNIPTRVGRVLDCMFNCKLCVEISADTLILRPESKEK*	140	69	0.125561	0.0813545	0.044206	0.590017
65953	>sp|Q09113|VP4_ROTHU Outer capsid protein VP4	YVDYWDDSQAFRNMVYVRSLNAELNQVQCVGGHYSFALPVGSWPVMQGGS*	153	79	0.13722	0.093145	0.0440747	0.588266
29368	>sp|P06763|GB_HHV23 Envelope glycoprotein B	RRCPTRPEGQNYTEGIAVVFKENIAPYKFKATMYYKDVTVSQVWFGHRYS*	124	57	0.111211	0.0672059	0.0440049	0.587334
79095	>sp|P36330|POLS_EEVVE Structural polyprotein	GYVRLQTSSQYGLDPSGNLKSRTMRYNMYGTIEEIPLHQVSLHTSRPCHI*	60	9	0.0538117	0.0106115	0.0432002	0.576605
14551	>sp|P26661|POLG_HCVJ8 Genome polyprotein	WFGCTWMNGTGFTKTCGAPPCRIRKDYNSTIDLLCPTDCFRKHPDATYLK*	153	80	0.13722	0.0943241	0.0428957	0.572544
28193	>sp|P10187|NP03_HHV11 Nuclear phosphoprotein UL3	MVKPLVSYGSVMSGVGGEGVPSALAILASWGWTFDTPNHESGISPDTTPA*	62	11	0.0556054	0.0129696	0.0426358	0.569079
6881	>sp|Q306W7|POLS_EEEV8 Structural polyprotein	GNIPLSIDIPDAAFTRIAETPTVSDLECKVTECTYASDFGGIATISYKAS*	220	132	0.197309	0.155635	0.0416747	0.556264
67595	>sp|B3SRV0|NSP6_ROTHL Non-structural protein 6	HLILLQTIHSPAFRLDRMQLRQMQTLACLWIHRRNHDLQATLDVINWISP*	66	15	0.0591928	0.0176858	0.0415071	0.554028
65490	>sp|P13887|POLN_RRVN Polyprotein P1234	EQEVPANITILDVGSAPARRLMSDHSYHCICPMKSAEDPERLANYARKLA*	255	159	0.2287	0.187469	0.0412305	0.550341
57013	>sp|P12597|NS1_INBMD Non-structural protein 1	DDLTVEDEEDGHRILNSLFERFDEGHSKPIRAAETAVGVLSQFGQEHRLS*	164	90	0.147085	0.106115	0.0409706	0.546876
62880	>sp|P28885|HN_PIV5L Hemagglutinin-neuraminidase	MVAEDAPVRGTCRVLFRTTTLLFLCTLLSLSISILYESLITQNQIMSQAG*	286	183	0.256502	0.215766	0.040736	0.543746
42296	>sp|P20872|ENV_HV2ST Envelope glycoprotein gp160	MCGRNQLFVASLLASACLIYCVQYVTVFYGVPVWRNASIPLFCATKNRDT*	54	7	0.0484305	0.00825335	0.0401771	0.536295
56317	>sp|A8C8K4|PB2_I07A0 Polymerase basic protein 2	NPTEEQAVGICKAAMGLRISSSFSFGGFTFKRTSGSSVKREEEVLTGNLQ*	139	72	0.124664	0.0848916	0.039772	0.530893
47769	>sp|P36724|VE1_HPV32 Replication protein E1	LGKFKELFGLSFGDLVRQFKSDKSSCTDWVVAAFGVHHSIAEGFNTLIKA*	160	88	0.143498	0.103756	0.0397413	0.530483
11765	>sp|Q9PWW3|HBSAG_HBVB5 Large envelope protein	PDHQLDPAFKANSENPDWDLNPHKDNWPDANKVGVGAFGPGFTPPHGGLL*	173	98	0.155157	0.115547	0.03961	0.528732
64768	>sp|Q66T62|GLYCO_RABVB Glycoprotein	GLRLMNGTWVSIQTSDDIKWCPPDQLVNLHDFHSDEIEHLVVEELIKKRE*	86	32	0.07713	0.0377296	0.0394004	0.525938
47172	>sp|P03118|VE2_HPV1 Regulatory protein E2	STSSPRAAGAPAVHSDYPTLSESDTAQQSTSIDYTELPGQGETSQVRQRQ*	57	10	0.0511211	0.0117905	0.0393306	0.525007
916	>sp|C8XPA8|POLG_BANV Genome polyprotein	AADDRKWCFDGEDDNAILGDNGEVIKARSPGGQRKELKPRWSDARIASDN*	404	274	0.362332	0.32306	0.039272	0.524225
27715	>sp|P10204|UL20_HHV11 Protein UL20	PLSAPVFWGMSVFLGGTALCALFAAAHETFSPDGLFHFIATNQMLPPTDP*	272	174	0.243946	0.205155	0.0387914	0.517817
36326	>sp|P0C788|OX2V_HHV8P OX-2 membrane glycoprotein homolog	TQYRHKANITCPGLWNSTLVIHNLAVDDEGCYLCIFNSFGGRQVSCTACL*	229	142	0.205381	0.167425	0.037956	0.506678
63856	>sp|P0C760|L_PUUMS RNA-directed RNA polymerase L	LIDSVDVASQVQHNECSKTIEKILSDLEVNLGDVANGLDQPKKTTGVDDI*	242	152	0.21704	0.179216	0.0378247	0.504927
75751	>sp|P20565|YVGA_VACCC Uncharacterized 14.3 kDa protein	TFSISSIFKPAIYSAILLLVSIPFLAKKSYVVFTISVLTGSSISLSTSAE*	294	192	0.263677	0.226378	0.0372994	0.497923
20559	>sp|Q4TWH7|CAPSD_HASV5 Capsid polyprotein VP90	IEACILLNPVLVKDATGSTQFGPVQALGAQYSMWKLKYLNVKLTSMVGSS*	95	41	0.0852018	0.0483411	0.0368607	0.492073
39599	>sp|Q9QSR0|TAT_HV1VI Protein Tat	RRQRHRTPQSSQVHQNSLPKQPLSQARGDPTGPKESKKEVESKAKTDPCA*	388	264	0.347982	0.311269	0.0367127	0.4901
31444	>sp|P52356|HELI_HHV6U DNA replication helicase	MSISSLFGGRYDNKFLLNMSSAPKIELIVDKVASLSERRLEGRLPEDWFR*	125	64	0.112108	0.0754592	0.0366484	0.489242
6524	>sp|P08768|POLS_EEEV Structural polyprotein	LKKASIYDLEYGDVPQCMKSDTLQYTSDKPPGFYNWHHGAVQYENNRFTV*	147	81	0.131839	0.0955031	0.0363355	0.48507
13479	>sp|Q9WMX2|POLG_HCVCO Genome polyprotein	RKVAGGHYVQMALMKLAALTGTYVYDHLTPLRDWAHAGLRDLAVAVEPVV*	185	110	0.165919	0.129696	0.0362237	0.483579
76992	>sp|P09253|AN_VZVD Alkaline nuclease	PTIPPHCAVPVIAVLTPIEVDVPRVTQILKDTGNNAITSALRSLRWDNLH*	273	177	0.244843	0.208692	0.0361511	0.482611
68214	>sp|P03535|NSP4_ROTHW Non-structural glycoprotein 4	QDPGMAYFLYIASVLTVLFTLHKASIPTMKIALKTSKCSYKVIKYCIVTI*	562	397	0.504036	0.468083	0.0359528	0.479967
23177	>sp|P16764|UL29_HCMVA Uncharacterized protein UL29	ASDLAGFFAKGMIRCDPVHESICARLQPNVPLVHPDHRAELCRRSRASAR*	167	97	0.149776	0.114368	0.0354079	0.472701
15346	>sp|Q68801|POLG_HCVJK Genome polyprotein	DGIILLAGLFYPALVFDITKLLLAILGPLYILQASLVRVPYFVRAHAVVR*	134	72	0.120179	0.0848916	0.0352877	0.471099
42668	>sp|Q76638|ENV_HV2UC Envelope glycoprotein gp160	DTCPGIGLENTVDCYFNMTGLRRDEKKQYKDTWYEKDLECNGNSTSTICY*	94	42	0.0843049	0.0495201	0.0347848	0.464393
49732	>sp|P12577|L_PI3H4 RNA-directed RNA polymerase L	STELYLISKDAYCTIMEPSEVVLSKLKRLSLLEENNLLKWIILSKKKNNE*	325	218	0.29148	0.257033	0.0344468	0.459886
51590	>sp|Q32ZD7|POLG_ILHV Genome polyprotein	CVKFSCPGKATGKSIQRENLNYDVAVYVHGPISAAAHGNYTAQLTGKYAA*	130	70	0.116592	0.0825335	0.0340584	0.454707
61076	>sp|K9N7C7|R1AB_MERS1 Replicase polyprotein 1ab	IDLTMIEFMLWCKDGQVQTFYPRLQASADWKPGHAMPSLFKVQNVNLERC*	249	161	0.223318	0.189827	0.0334912	0.447144
48012	>sp|P50817|VL1_HPV48 Major capsid protein L1	QCYARHLFARAGQMGEPIPTENGVYYITPDSADQNNRSSHLGSSVYFTTP*	54	13	0.0484305	0.0153277	0.0331028	0.441965
37716	>sp|P20875|POL_HV1JR Gag-Pol polyprotein	LVGKLNWASQIYAGIKVKQLCKLLRGTKALTEVIPLTKEAELELAENREI*	227	145	0.203587	0.170962	0.0326251	0.435595
53583	>sp|P13168|PA_I73A4 Polymerase acidic protein	IEERFEITGTMRRLADYSLPPNFSSLENFRAYVDGFEPNGCIESKLSQMS*	85	37	0.0762332	0.0436249	0.0326083	0.435371
21093	>sp|P0C6U2|R1A_CVH22 Replicase polyprotein 1a	VDHSAFAYESAVVNGIRVLKTSDNNCWVNAVCIALQYSKPHFISQGLDAA*	172	104	0.15426	0.122621	0.0316388	0.422444
64209	>sp|Q0GBY0|L_RABVR Large structural protein	IYCLDMSNGPTCWNGQDGGLEGLRQKGWSLVSLLMIDRESQTRNTRTKIL*	101	50	0.090583	0.0589525	0.0316304	0.422332
1010	>sp|P89946|POLS_BFV Structural polyprotein	GDIQSRTVNSTDVYANTNLKLKRPASGNVHVPYTQTPSGFSYWKKEKGVP*	344	235	0.30852	0.277077	0.0314433	0.419837
45745	>sp|P36741|VL1_HPV45 Major capsid protein L1	CLRREQLFARHFWNRAGVMGDTVPTDLYIKGTSANMRETPGSCVYSPSPS*	312	211	0.279821	0.24878	0.0310409	0.414472
76108	>sp|Q9JFA9|H7_VACCT Late protein H7	MEMDKRMKSLAMTAFFGELNTLDIMALIMSIFKRHPNNTIFSVDKDGQFI*	288	193	0.258296	0.227557	0.0307392	0.410448
67469	>sp|A7J3A3|VP2_ROTYO Inner capsid protein VP2	KVDTLKPILYKINSDSNDFYLVANYDWIPTSTTKVYKQVPQPFDFRASMH*	217	139	0.194619	0.163888	0.0307308	0.410336
63940	>sp|P27312|GP_PUUMS Envelopment polyprotein	VCTVSLTECSAFLTSIKACHAAMCYGSTTTNLVRGQNTIHVVGKGGHSGS*	117	63	0.104933	0.0742802	0.0306525	0.409293
60327	>sp|P12576|L_MEASE RNA-directed RNA polymerase L	KVDTNFIYQQGMLLGLGVLETLFRLEKDTGSSNTVLHLHVETDCCVIPMI*	197	124	0.176682	0.146202	0.0304793	0.406983
59398	>sp|P08669|GLYC_LASSJ Pre-glycoprotein polyprotein GP complex	TTGRTSLPKCWLVSNGSYLNETHFSDDIEQQADNMITEMLQKEYMERQGK*	188	118	0.16861	0.139128	0.0294819	0.393683
73929	>sp|O57230|RP132_VACCA DNA-directed RNA polymerase 133 kDa polypeptide	DCLIAHGAANTITEVLKDSEEDYQDVYVCENCGDIAAQIKGINTCLRCSK*	159	96	0.142601	0.113189	0.029412	0.392752
5070	>sp|P29991|POLG_DEN27 Genome polyprotein	TPSMTMRCIGMSNRDFVEGVSGGSWVDIVLEHGSCVTTMAKNKPTLDFEL*	101	52	0.090583	0.0613106	0.0292723	0.390889
16737	>sp|Q81862|POLN_HEVCH Non-structural polyprotein pORF1	RPTCPTLTITEDVARTANLAIELDSATDVGRACAGCRVTPGVVQYQFTAG*	160	97	0.143498	0.114368	0.0291298	0.388989
4731	>sp|P17763|POLG_DEN1W Genome polyprotein	CVTKLEGKIVQYENLKYSVIVTVHTGDQHQVGNETTEHGTTATITPQAPT*	85	40	0.0762332	0.047162	0.0290712	0.388206
17644	>sp|P03345|GAG_HTL1A Gag polyprotein	YPGRVNEILHILIQTQAQIPSRPAPPPPSSPTHDPPDSDPQIPPPYVEPT*	113	62	0.101345	0.0731011	0.0282442	0.377179
82025	>sp|Q32ZE1|POLG_ZIKV Genome polyprotein	TTSQLLLGRMDGPRRPVKYEEDVNLGSGTRAVASCAEAPNMKIIGRRIER*	129	75	0.115695	0.0884288	0.0272663	0.36414
75164	>sp|P20532|SPI3_VACCC Protein K2	PAFTELISGLAKLKTSKYTYTDLTYQSFVDNTVCIKPLYYQQYHRFGLYR*	246	164	0.220628	0.193364	0.0272635	0.364103
37074	>sp|P03378|ENV_HV1A2 Envelope glycoprotein gp160	LFCASDARAYDTEVHNVWATHACVPTDPNPQEVVLGNVTENFNMWKNNMV*	36	5	0.032287	0.00589525	0.0263917	0.352479
56435	>sp|P15659|PA_I33A0 Polymerase acidic protein	DEIGEDAAPIEHIASMRRNYFTAEVSHCRATEYIMKGVYINTALLNASCA*	174	110	0.156054	0.129696	0.0263582	0.352032
30790	>sp|P89432|OBP_HHV2H Replication origin-binding protein	FCLFLRGIHFDALRAQRDLRELRCQDPDTSLSAQAAETEEVGLFVEKYLR*	83	41	0.0744395	0.0483411	0.0260984	0.348567
16039	>sp|O92529|POLG_HCVT5 Genome polyprotein	TVNYTIHKVRMFIGGVEHRFDAACNWTRGDRCDLYDRDRIEMSPLLFSTT*	47	14	0.0421525	0.0165067	0.0256458	0.342532
43896	>sp|P50768|VE2_HPV22 Regulatory protein E2	HAGSFQFISTTWSWVGGHTTDRIGRSRILISFHTDREREKCLQQMKLPLG*	160	100	0.143498	0.117905	0.0255927	0.341824
13406	>sp|P26663|POLG_HCVBK Genome polyprotein	LTITQLLKRLHQWINEDCSTPCSGSWLRDVWDWICTVLTDFKTWLQSKLL*	415	294	0.372197	0.346641	0.0255564	0.341341
34887	>sp|P52445|VU26_HHV7J Protein U26	ITDEFFLVICSFLFFSEIRLRAIVCRCMLIFPTHSMASYFGTLIAIVLKI*	125	74	0.112108	0.0872497	0.0248579	0.332026
61815	>sp|P33481|FUS_MUMPS Fusion glycoprotein F0	AALVLSILSIIISLLFCFWAYIATKEIRRINFKTNHINTISSSVDDLIRY*	76	37	0.0681614	0.0436249	0.0245366	0.327742
33148	>sp|Q9QJ39|RIR1_HHV6Z Ribonucleoside-diphosphate reductase large subunit-like protein	LDVLPVRDGINTCLRMLLNVVHFLGDEVSDELTEEIDFVRLQCKFFMFNE*	160	101	0.143498	0.119084	0.0244136	0.326103
8493	>sp|Q1HVC7|SCAF_EBVA8 Capsid scaffolding protein	LIAKAIDAGFLRNRVETLRQDRGVANIPAESYLKASDAPDLQKPDKALQS*	98	54	0.0878924	0.0636687	0.0242236	0.323569
38529	>sp|P05880|ENV_HV1W2 Envelope glycoprotein gp160	ICSAVEQLWVTVYYGVPVWKEATTTLFCASDAKAYSTEAHNVWATHACVP*	258	176	0.23139	0.207513	0.0238772	0.31895
1997	>sp|B2C4J0|GLYC_CHAVB Pre-glycoprotein polyprotein GP complex	NLLTHSINALISDNLLMKNRLKELLDTPYCNYTKFWYVNHTITGEHSLPR*	62	27	0.0556054	0.0318344	0.023771	0.317534
77293	>sp|P09299|OBP_VZVD Replication origin-binding protein	MSYGPDMVSVYQSLGRVRLLLLNEVLMYVDGSRTRCGPLFSPMLLNFTIA*	296	205	0.265471	0.241705	0.0237655	0.31746
48637	>sp|P50822|VL1_HPV61 Major capsid protein L1	NRLDDTENTTLLVAESSDSRDNVSVDYKQTQLLIVGCKPPIGEHWTKGTA*	34	6	0.0304933	0.0070743	0.023419	0.31284
38562	>sp|P35960|REV_HV1Y2 Protein Rev	QIRSISGWLLSNYLGRPTEPVPFQLPPLERLTLDCNEDCGTSGTQGVGSP*	147	92	0.131839	0.108473	0.0233659	0.312132
36578	>sp|F5HEU7|ITP_HHV8P Inner tegument protein	IYRVFAKGEVVAENTPILAFTDVELSTLKPHYLFIYDFIIEALCKSYTYS*	62	28	0.0556054	0.0330134	0.022592	0.301812
2441	>sp|Q9ENL2|VP4_CTFVL Uncharacterized protein VP4	WMSWRNAATYSEYVRMHAEGGDGDDDILGLLKRGAAQMKGMVAGHLRPVL*	29	3	0.026009	0.00353715	0.0224718	0.30021
20480	>sp|Q3ZN07|NS1A_HASV4 Non-structural polyprotein 1A	MAHGEPYYSSKPDKDFNFGSTMARRQMTPTMVAKLPNFVRNSPQAYDWIV*	97	55	0.0869955	0.0648478	0.0221477	0.295889
65547	>sp|P13887|POLN_RRVN Polyprotein P1234	GSAWSFPSEATYETMEVVAEVHHSEPPVPPPRRRRAQVTMHHQELLEVSD*	72	36	0.064574	0.0424458	0.0221282	0.295628
60932	>sp|K9N7C7|R1AB_MERS1 Replicase polyprotein 1ab	VFTDGKLNCSFQDAASNIFVINKDTYAALRNSLTNDAYSRFLGLFNKYKY*	110	65	0.0986547	0.0766383	0.0220164	0.294138
76442	>sp|P09263|TEG5_VZVD Tegument protein UL47 homolog	WICRATAMYLAAPYHSRSAYIAVCESLPYYYIPVNSDLLCDLEVLLLGEV*	40	12	0.0358744	0.0141486	0.0217258	0.290263
50705	>sp|P24566|NCAP_HRSV1 Nucleoprotein	FGIAQSSTRGGSRVEGIFAGLFMNAYGSGQVMLRWGVLAKSVKNIMLGHA*	229	156	0.205381	0.183932	0.0214493	0.286575
57132	>sp|P12602|NS1_INBVJ Non-structural protein 1	KSLSTLDRLNAYDQSGRLVAKLVATDDLTVEDEEDGHRILNSLFERFNEG*	58	26	0.0520179	0.0306553	0.0213626	0.28542
29119	>sp|P08333|KITH_HHV1E Thymidine kinase	RTALRPRRQQEATEVRPEQKMPTLLRVYIDGPHGMGKTTTTQLLVALGSR*	351	249	0.314798	0.293584	0.0212146	0.283446
21021	>sp|P15422|VME1_CVH22 Membrane protein	FVAFSFFMAVSTLVMWVMYFANSFRLFRRARTFWAWNPEVNAITVTTVLG*	399	286	0.357848	0.337208	0.0206391	0.275772
20297	>sp|P11824|SHUT_ADE41 Shutoff protein	QTLQNGLPDFVSQSILQNFRSFILERSGILPAMSCALPSDFVPLCYRECP*	182	121	0.163229	0.142665	0.0205636	0.274765
70079	>sp|Q672I1|POLG_SVSAP Genome polyprotein	LIELAASREVTGIDELKGLLDCFTILIEEGTELIHKFGTSPLAGLVRTYV*	317	224	0.284305	0.264107	0.0201976	0.269885
45148	>sp|Q80912|VL2_HPV38 Minor capsid protein L2	TIRTRSGTQIGSQVHFYRDLSTINTEEPLEMQLLGEHSGDASIVQGPVES*	46	18	0.0412556	0.0212229	0.0200327	0.267687
24470	>sp|P09718|US15_HCMVA Uncharacterized protein HVLF3	ETSHPSNIGVLLFYTLLHVPPLIVICLCLDGTLVISAALFTLLAFLSCTG*	114	70	0.102242	0.0825335	0.0197086	0.263365
56689	>sp|P13874|PA_INBAD Polymerase acidic protein	MRSYIDNIDPKGAIERNLARMSPLVSVTPKKLKWEDLRPIGPHIYSHELP*	215	147	0.192825	0.17332	0.0195047	0.260646
2108	>sp|Q5XXP4|POLN_CHIK3 Polyprotein P1234	GCNRPVDVLYVDEAFACHSGTLLALIALVRPRQKVVLCGDPKQCGFFNMM*	651	479	0.583857	0.564765	0.0190913	0.255133
37785	>sp|P31819|ENV_HV1KB Envelope glycoprotein gp160	THACVPTDPNPQEVVLVNVTENFNMWKNNMVEQMHENIISLWDQSLKPCV*	25	3	0.0224215	0.00353715	0.0188844	0.252375
51906	>sp|P21428|PB2_I60A0 Polymerase basic protein 2	RGVRVSKMGVDEYSSAERVVVSIDRFLRVRDQRGNVLLSPEEVSETQGTE*	68	36	0.0609865	0.0424458	0.0185407	0.247792
22503	>sp|P0C6U6|R1A_CVHNL Replicase polyprotein 1a	CLDPIRFCLENNVCNVCGCWLGHGCACDRTTIQSVDISYLNEQGVLVQLD*	265	186	0.237668	0.219303	0.0183647	0.245446
70520	>sp|P27314|L_SEOU8 RNA-directed RNA polymerase L	EHFLQDESAYTGDLLIMSEETEVKKMRGIIKLLEPVKLIKSWVSRGLSIE*	140	91	0.125561	0.107294	0.0182669	0.244142
71192	>sp|P0DTD1|R1AB_SARS2 Replicase polyprotein 1ab	SVLYYQNNVFMSEAKCWTETDLTKGPHEFCSQHTMLVKQGDDYVYLPYPD*	150	99	0.134529	0.116726	0.0178031	0.237957
79559	>sp|Q8B0H0|L_VSIVC RNA-directed RNA polymerase L	LDDLIVRSEVSSLIHLGKLHLRRGSYKMWTCSATHADTLRYKSWGRTVIG*	259	182	0.232287	0.214587	0.0176998	0.236579
19240	>sp|P03279|CAP3_ADE02 Pre-hexon-linking protein IIIa	PANVPRGQEDYTNFVSALRLMVTETPQSEVYQSGPDYFFQTSRQGLQTVN*	105	65	0.0941704	0.0766383	0.0175321	0.234344
60664	>sp|Q00793|PHOSP_MEASY Phosphoprotein	KEGGDHYDDELFSDIQDIKTALAKIHEDNQKIISKLESLLLLKGEVESIK*	34	11	0.0304933	0.0129696	0.0175237	0.234232
21242	>sp|P0C6X1|R1AB_CVH22 Replicase polyprotein 1ab	VVCGSQTVLRCGDCLRRPMLCTKCAYDHVFGTDHKFILAITPYVCNTSGC*	126	81	0.113004	0.0955031	0.0175014	0.233934
7554	>sp|Q66577|POLG_EC09B Genome polyprotein	VGFADVRDLLWLEDDAMEQGVKDYVEQLGNAFGSGFTNQICEQVNLLKES*	55	27	0.0493274	0.0318344	0.017493	0.233822
24805	>sp|P16799|CVC1_HCMVA Capsid vertex component 1	DVVRCVRAQVDLGVEVRAARCPRTGLWIVRDRRGRLRRWLSQPEVCVLYV*	139	91	0.124664	0.107294	0.0173701	0.232183
80102	>sp|C5H431|POLG_WSLV Genome polyprotein	SSIVVDTPTLVRKVCYASSVTGSKATGACPTMGDAHMSEEGNEEWECKRS*	23	3	0.0206278	0.00353715	0.0170907	0.228457
6441	>sp|Q02004|GP_DUGBA Envelopment polyprotein	AFDSGDLPDGVWEESSQLVKSCTQFCYIEEDVCYCPAEDGVGRKLLFFNG*	241	169	0.216143	0.19926	0.0168839	0.225701
29271	>sp|P36384|DNBI_HHV2 Major DNA-binding protein	VIVGRQEMDVFRYVADSGQTDVPCNLCTFETRHACAHTTLMRLRARHPKF*	74	42	0.0663677	0.0495201	0.0168476	0.225216
51852	>sp|P21427|PA_I60A0 Polymerase acidic protein	LVVQALRDNLEPGTFDLGGLYEAIEECLINDPWVLLNASWFNSFLTHALR*	20	1	0.0179372	0.00117905	0.0167582	0.224024
63823	>sp|P41265|GP_PUUMK Envelopment polyprotein	LCFGWVLIPTITMILLKILIAFAYLCSKYNTDSKFRILIEKVKREYQKTM*	66	36	0.0591928	0.0424458	0.016747	0.223875
72511	>sp|P07720|POLG_TBEVS Genome polyprotein	GGIPSLLKKGKDIKVSWKSWGHSMIWSVPEAPRLFMVGTEGSSECPLERR*	151	101	0.135426	0.119084	0.0163419	0.218473
46955	>sp|Q05136|VL1_HPV07 Major capsid protein L1	DVENSSVYGTVPGQDSRENVAMDYKQTQLCIVGCTPPIGEYWGMGTPCNA*	122	79	0.109417	0.093145	0.016272	0.217542
50681	>sp|P13843|FUS_HRSV1 Fusion glycoprotein F0	SNVQIVRQQSYSIMSIIKEEVLAYVVQLPIYGVIDTPCWKLHTSPLCTTN*	189	130	0.169507	0.153277	0.0162301	0.216983
44643	>sp|P36756|VL2_HPV30 Minor capsid protein L2	TWPYAPQAPFDTTHDVVIHGSTFALWPVYFLRRRRRKHVPYFLADGGVAA*	114	73	0.102242	0.0860707	0.0161715	0.2162
47715	>sp|P36791|VE2_HPV32 Regulatory protein E2	NPCGNQTTPVIHLQGDPNCLKCLRWRLKKNCSHLFTQVSSTWHLTEKDYT*	181	124	0.162332	0.146202	0.0161296	0.215642
5778	>sp|P09866|POLG_DEN4D Genome polyprotein	GFMAYMIGQTGIQRTVFFVLMMLVAPSYGMRCVGVGNRDFVEGVSGGAWV*	69	39	0.0618834	0.045983	0.0159004	0.212587
79431	>sp|Q8B0H5|L_VSIVS RNA-directed RNA polymerase L	ADGLISLFQNSRTIRNSFKKKYHRELDDLIVRSEVSSLTHLGKLHLRRGS*	95	59	0.0852018	0.069564	0.0156378	0.209085
29461	>sp|P03172|GD_HHV23 Envelope glycoprotein D	FLMHAPAFETAGTYLRLVKINDWTEITQFILEHRARASCKYALPLRIPPA*	392	285	0.35157	0.336029	0.0155401	0.207782
1936	>sp|B2C4J3|L_CHAVB RNA-directed RNA polymerase L	LKSVPLEFLLKNLTTIAYEETDYLECFKYLLIQGGFDQKLGSYEHKSRSR*	37	15	0.0331839	0.0176858	0.0154981	0.207222
19404	>sp|P24938|CORE5_ADE05 Core-capsid bridging protein	VQAVAAAASKTSTEVQTDPWMFRVSAPRRPRGSRKYGAASALLPEYALHP*	125	82	0.112108	0.0966822	0.0154255	0.206253
31534	>sp|P17887|MCP_HHV6U Major capsid protein	ATGNDVTASKETTIMVAKHSEKHPINISFDLSAACLEHLENTFKNTVIDQ*	51	26	0.0457399	0.0306553	0.0150846	0.201708
6757	>sp|Q306W5|POLS_EEEV1 Structural polyprotein	KAGNCPIHSPSGIAVIKENDVTLADSGSFTFHFSTASIHPAFKMQICTSV*	307	221	0.275336	0.26057	0.0147661	0.197462
22000	>sp|P0C6X3|R1AB_CVHN2 Replicase polyprotein 1ab	AHATRDNIGTNFPLQIGFSTGVDFVVEATGLFAERDCYIFKRTVAKAPPG*	40	18	0.0358744	0.0212229	0.0146515	0.195934
14397	>sp|P26660|POLG_HCVJ6 Genome polyprotein	HNKVYCTTSKSASLRAKKVTFDRMQALDAHYDSVLKDIKLAASKVTARLL*	36	15	0.032287	0.0176858	0.0146012	0.195263
79592	>sp|Q8B0H0|L_VSIVC RNA-directed RNA polymerase L	LCRTVDNHLRWSNLRKNTGMIEWVNRRISTEDRSILILKSDLHEENSWRD*	196	137	0.175785	0.16153	0.0142548	0.190644
41799	>sp|Q74120|POL_HV2KR Gag-Pol polyprotein	EPAQEEHEKYHSNVKELSHKFGLPKLVARQIVNTCAQCQQKGEAIHGQVD*	17	1	0.0152466	0.00117905	0.0140676	0.188147
45229	>sp|P24838|VL1_HPV39 Major capsid protein L1	QDDTENSPFSSTTNKDSRDNVSVDYKQTQLCIIGCVPAIGEHWGKGKACK*	38	17	0.0340807	0.0200439	0.0140369	0.187737
32588	>sp|P52382|VU51_HHV6U G-protein coupled receptor homolog U51	TFAGMSFNCFLLPIKMGLLSGHWSLPRDFCAILLYIDDFSIYFSSWSLVF*	239	170	0.21435	0.200439	0.0139112	0.186061
71814	>sp|P27285|POLS_SINDO Structural polyprotein	PLAAVIVLMRCCSCCLPFLVVAGAYLAKVDAYEHATTVPNVPQIPYKALV*	22	5	0.0197309	0.00589525	0.0138357	0.185055
66500	>sp|B3SRY0|NSP4_ROTWI Non-structural glycoprotein 4	MDKFADLNYTLSVITLMNDTLHSIIQDPGMAYFPYIASVLTVLFTLHKAS*	227	161	0.203587	0.189827	0.0137603	0.18405
63386	>sp|P06209|POLG_POL32 Genome polyprotein	CGVLIGNAFVFPHQIINLRTNNSATLVLPYVNALSIDSMVKHNNWGIAIL*	60	34	0.0538117	0.0400877	0.0137239	0.183565
19728	>sp|P87503|DPOL_ADE04 DNA polymerase	TPGHVAYTYKPITFLDVDEGDMCLHTLEKVDPLVDNDRYPSHVASFVLAW*	19	3	0.0170404	0.00353715	0.0135032	0.180622
63908	>sp|P27312|GP_PUUMS Envelopment polyprotein	TAGQQSFTKWTWETKGDLAENTQASSTSFQTKSSEVNLRGLCLIPTLVVE*	107	70	0.0959641	0.0825335	0.0134306	0.179653
68538	>sp|P35942|RDRP_ROTGI RNA-directed RNA polymerase	RPYGTDVSIQSMCGSSIYSSAVNAYRGFGDAYFSFMQDVLVPPSASTRIT*	141	96	0.126457	0.113189	0.0132685	0.177493
32724	>sp|Q9QJ26|MCP_HHV6Z Major capsid protein	PIGSIQKLTNILSQYISTQVVSAPISYGHFIMGKENAVTAIAYRAIMADF*	20	4	0.0179372	0.0047162	0.013221	0.176859
65542	>sp|P13887|POLN_RRVN Polyprotein P1234	WPKLQDANEQICLYALGESMDSIRTKCPVEDADSSTPPKTVPCLCRYAMT*	41	20	0.0367713	0.023581	0.0131903	0.176449
29377	>sp|P06763|GB_HHV23 Envelope glycoprotein B	WVPKRPAVCTMTKWQEVDEMLRAEYGGSFRFSSDAISTTFTTNLTQYSLS*	125	84	0.112108	0.0990403	0.0130674	0.17481
15115	>sp|Q81495|POLG_HCVK3 Genome polyprotein	GRDAQNESDLFCPTDCFRKHPEATYSRCGAGPWLTPRCLVDYPYRLWHYP*	75	46	0.0672646	0.0542363	0.0130282	0.174288
46346	>sp|P22155|VE2_HPV57 Regulatory protein E2	QLALQTLMQSAYSTEAWTLRDTCLEMWEAPPKRCWKKKGQSVLVKFDGSC*	393	288	0.352466	0.339567	0.0128998	0.172576
56829	>sp|P12595|NS1_INBHT Non-structural protein 1	DEEDGHRILNSLFERLNEGHSKPIRAAETAVGVLSQFGQEHRLSPEEGDN*	17	2	0.0152466	0.0023581	0.0128885	0.172426
34589	>sp|P52468|PRIM_HHV7J DNA primase	ACPTEFSFIDSRTKQLYHRKQSSLETLCLKYLHVNGFSETSCLSRDDLLM*	98	64	0.0878924	0.0754592	0.0124331	0.166353
34932	>sp|P52363|UL87_HHV7J Protein U58	HHIMLFLIQKGFFDFSKNSVANSKIKHACALVGSRLANNVPKILSKQKKM*	73	45	0.0654709	0.0530573	0.0124136	0.166092
40416	>sp|Q9WC63|POL_HV1S9 Gag-Pol polyprotein	VDGASNRETKVGKAGYVTDKGRQKVITLTDTTNQKTELQAIYLALQDSGI*	232	166	0.208072	0.195722	0.0123493	0.165236
22807	>sp|Q01455|VME1_CVHOC Membrane protein	CIDMKGTMYVRPIIEDYHTLTVTIIRGHLYIQGIKLGTGYSWADLPAYMT*	136	93	0.121973	0.109652	0.0123214	0.164863
1404	>sp|P09612|GP_BUNL7 Envelopment polyprotein	LDSHCLEEFEAISQEELDAVKKSKCWEIEYPDVRPLQESDGAKSCRMKDS*	312	227	0.279821	0.267644	0.0121761	0.162926
37293	>sp|P03375|ENV_HV1B1 Envelope glycoprotein gp160	NQQEKNEQELLELDKWASLWNWFNITNWLWYIKLFIMIVGGLVGLRIVFA*	124	84	0.111211	0.0990403	0.0121705	0.162851
57787	>sp|P32886|POLG_JAEVJ Genome polyprotein	VSLKSGVDVFYKPSEPSDTLFCDIGESSPSPEVEEQRTLRVLEMTSDWLH*	166	116	0.148879	0.13677	0.0121091	0.162032
8274	>sp|P0CK57|UL92_EBVA8 Uncharacterized protein BDLF4	NENVISGVSEALFDQEGALRPHIPALVSFVFPCCLMLFRGASSEKVVDVV*	95	62	0.0852018	0.0731011	0.0121007	0.16192
69631	>sp|Q99IE5|POLN_RUBVV Non-structural polyprotein p200	GIRAYTVREAQGMSVGTACIHVGRDGTDVALALVRDLAIVSLTRASDALY*	154	107	0.138117	0.126158	0.0119582	0.16002
13686	>sp|Q00269|POLG_HCVJT Genome polyprotein	ADLEVVTSTWVLVGGVLAALAAYCLTTGSVVIVGRIILSGRPAVVPDREV*	83	53	0.0744395	0.0624897	0.0119498	0.159908
34054	>sp|Q9QJ23|TRM3_HHV6Z Tripartite terminase subunit 3	RKPLTILPSLTRKLQEMKFLPASDKSFESQYTEFLESFKILYREPLFLQI*	83	53	0.0744395	0.0624897	0.0119498	0.159908
45614	>sp|Q705H5|VL2_HPV43 Minor capsid protein L2	SVAPTDPSIVSLIEESSIIQSGAPITNIPSHGGFEVTSSGSEVPAILDVS*	33	15	0.0295964	0.0176858	0.0119107	0.159386
3992	>sp|Q66282|POLG_CXB3W Genome polyprotein	NSGAKRYAEWVITPRQAAQLRRKLEFFTYVRFDLELTFVITSTQQPSTTQ*	142	98	0.127354	0.115547	0.0118073	0.158008
25846	>sp|Q6SWA3|UL298_HCMVM Protein UL29/28	HCQNDFFGEFRALHLIGTVSHATCRYQVFVDAYGAVFAYDAQEDCLYELA*	280	203	0.251121	0.239347	0.0117738	0.157562
54756	>sp|Q08031|NCAP_I73A3 Nucleoprotein	DGKWMRELVLYDKEEIRRIWRQANNGDDATRGLTHMMIWHSNLNDTTYQR*	51	29	0.0457399	0.0341925	0.0115474	0.154543
70719	>sp|P0C6X7|R1AB_SARS Replicase polyprotein 1ab	QLRKQIRSAAKKNNIPFRLTCATTRQVVNVITTKISLKGGKIVSTCFKLM*	18	4	0.0161435	0.0047162	0.0114273	0.152941
43488	>sp|P36750|VL2_HPV15 Minor capsid protein L2	MESSFIDINIDEPDSLHVGLQDSTEADDIDYNSADLLLEDNIEDFSGSHL*	73	46	0.0654709	0.0542363	0.0112345	0.150371
46132	>sp|P26547|VE2_HPV51 Regulatory protein E2	TCSDALSTTTTVEQLSNTPTTNPLTTCVGAKEAQTQQRKRQRLTEPDSST*	203	145	0.182063	0.170962	0.0111004	0.148583
69100	>sp|Q45UF8|VP4_ROTJ1 Outer capsid protein VP4	DISKIINAEIDPKSIMEFNQISNTISILDSTKKLAQYAVDPDIIDGILNK*	32	15	0.0286996	0.0176858	0.0110138	0.147428
51006	>sp|Q82122|POLG_HRV16 Genome polyprotein	FDYTNYDGSIHPIWFKALGMVLDNLSFNPTLINRLCNSKHIFKSTYYEVE*	195	139	0.174888	0.163888	0.0109999	0.147242
10349	>sp|Q3KST2|EBNA3_EBVG Epstein-Barr nuclear antigen 3	TQPITHGAPAAHFLHQPPMEGPWVPEQWMFQGAPPSQGTDVVQHQLDALG*	112	76	0.100448	0.0896078	0.0108406	0.145118
58822	>sp|P31352|L_MABVM RNA-directed RNA polymerase L	SKSTRTNHYYASLNYWRDKANKVKNTPFSHLINCSFPEFSSHTSSVSSNQ*	79	51	0.070852	0.0601316	0.0107204	0.143516
51395	>sp|P07210|POLG_HRV8A Genome polyprotein	KTRLQPSVFHDVFPGTKEPAVLSSNDPRLETDFDSALFSKYKGNPACQVT*	259	188	0.232287	0.221662	0.0106255	0.14225
6639	>sp|Q4QXJ8|POLN_EEEVF Polyprotein P1234	RVIVPSGTAIPILDFQALSESATIVFNEREFVNRYLHHIAVNGGALNTDE*	305	223	0.273543	0.262928	0.0106143	0.142101
58828	>sp|P31352|L_MABVM RNA-directed RNA polymerase L	LIKSLDAHEDFDASKIILNSEINNLNLTEYTLNTKLLTTPTRTEILDTSP*	126	87	0.113004	0.102577	0.0104271	0.139604
56902	>sp|P03474|NRAM_INBLE Neuraminidase	GMELYVKYDGDPWTDSDALTLSGVMVSIEEPGWYSFGFEIKDKKCDVPCI*	47	27	0.0421525	0.0318344	0.0103181	0.138151
65217	>sp|P03518|GP_RVFV Envelopment polyprotein	QGFLGEIRCNSESSVLSAHESCLRAPNLISYKPMIDQLECTTNLIDPFVV*	256	186	0.229596	0.219303	0.010293	0.137816
17768	>sp|P03383|ENV_HTLV2 Envelope glycoprotein gp63	TIGISSYHSSPCSPTQPVCTWNLDLNSLTTDQRLHPPCPNLITYSGFHKT*	85	56	0.0762332	0.0660268	0.0102063	0.136661
20046	>sp|P48752|PKG1_ADE40 Packaging protein 1	TRSAPLYRHRNQPNANPATLERHYPCSTGRPPTGTVQPKPSQPPQPRSLL*	27	12	0.0242152	0.0141486	0.0100666	0.134798
17630	>sp|P0C207|REX_HTL1F Protein Rex	NPPLGSTSQPCLFQTPASGPKTCTPSGEAPLSACTSTSFPPPSPGPSCPT*	58	36	0.0520179	0.0424458	0.00957211	0.128204
1606	>sp|Q32ZE0|POLG_BUSV Genome polyprotein	AFHPSGPKALAASVVEAFSQGVCGVRSVNRLEHKMWESIADELNAILEEN*	29	14	0.026009	0.0165067	0.00950226	0.127273
63311	>sp|P06210|POLG_POL2L Genome polyprotein	EDQAGTNLEITIVTLKRNEKFRDIRPHIPTQITETNDGVLIVNTSKYPNM*	117	81	0.104933	0.0955031	0.00942963	0.126304
16140	>sp|O92530|POLG_HCVVN Genome polyprotein	CVPCIKSGNGSSCWLPATLTIAVPNASIPVRGFRRHVDLMVGAAAFCSAM*	113	78	0.101345	0.0919659	0.00937934	0.125634
3811	>sp|Q9YLG5|POLG_CXB2O Genome polyprotein	MGCTNKENTPLFEKLCGQDNAKEFTREGPTISKGATDVQTAVCNAGMGVG*	185	133	0.165919	0.156814	0.00910555	0.121983
474	>sp|Q8JTG9|L_ABLVH Large structural protein	DITLDTSQVFEFPDVSKRISRMVSGAVPQFQKLPEVYLKPGHFDSLCGKD*	36	20	0.032287	0.023581	0.00870598	0.116655
64770	>sp|Q66T62|GLYCO_RABVB Glycoprotein	GCLDALESIMTTKSVSFRRLSHLRKLVPGFGKAYTIFNNTLMEADAHYKS*	45	27	0.0403587	0.0318344	0.00852438	0.114233
10853	>sp|P28728|GP_HANTB Envelopment polyprotein	NNALPLIWRGLIDLTGYYEAVHPCNVFCVLSGPGASCEAFSEGGIFNITS*	88	60	0.0789238	0.070743	0.00818073	0.109651
11976	>sp|P30019|HBSAG_HBVC6 Small envelope protein	LTIPQSLDSWWTSLNFLGGAPTCPGQNSQSPTSNHSPTSCPPICPGYRWM*	339	251	0.304036	0.295942	0.00809417	0.108497
18851	>sp|P03267|CORE5_ADE02 Core-capsid bridging protein	MSKRKIKEEMLQVIAPEIYGPPKKEEQDYKPRKLKRVKKKKKDDDDDELD*	55	35	0.0493274	0.0412668	0.00806058	0.108049
48583	>sp|Q80949|VE7_HPV61 Protein E7	MHGQVATIKDIVLEERPEVVDLHCNEQLLDSSESEEEDSVREQLVEQAQQ*	239	175	0.21435	0.206334	0.00801592	0.107454
62722	>sp|Q7T6D2|POLG_OHFV Genome polyprotein	LRHRCMSAMDVFYTLLYEEPGSRAMKMAERDAPEAFLTMVEMVVLGLATL*	26	13	0.0233184	0.0153277	0.00799073	0.107118
78232	>sp|P0DSV6|KTHY_VARV Thymidylate kinase	YATAKGASMTLSKSYESGLPKPDLVIFLESGSKEINRNVGEEIYEDVAFQ*	26	13	0.0233184	0.0153277	0.00799073	0.107118
16586	>sp|O92531|POLG_HCVVO Genome polyprotein	LSNSLIRHHNLVYSTTTRSAAMRQKKVTFDRLQILDQHYNNVVKEVKLRA*	47	29	0.0421525	0.0341925	0.00796	0.106708
32338	>sp|Q01348|VU10_HHV6U U10 protein	ARFISSIDLMILNEQFPEHECGDIQILKQRNYLYLGVIKNLTWKKSVTGT*	19	8	0.0170404	0.00943241	0.00760795	0.102014
43702	>sp|P50794|VL2_HPV20 Minor capsid protein L2	RVSRTQYHNPSFQIITESTPTLGESSLADHIVVTSGSGGQAIGGMTPELI*	32	18	0.0286996	0.0212229	0.00747664	0.100263
32833	>sp|P52541|DUT_HHV6Z Deoxyuridine 5'-triphosphate nucleotidohydrolase	WPAINEKSFKKFLENELTSYQRPISLLGIPQNGTVSKTCKREKQRETDCV*	29	16	0.026009	0.0188648	0.00714416	0.0958294
33528	>sp|Q9QJ57|VU2_HHV6Z Protein U2	SWPVGAELRFATSDMLGITQAELAKLSRGYGCCPGMDLTVIGVTIFAEVS*	34	20	0.0304933	0.023581	0.00691226	0.0927373
55442	>sp|Q67185|M1_I82A7 Matrix protein 1	ERMEVASQARQMVQAMRTIGTHPSSSAGLKDDLLENLQAYQKRMGVQMQR*	9	1	0.00807175	0.00117905	0.0068927	0.0924764
69162	>sp|Q45UG0|RDRP_ROTJ1 RNA-directed RNA polymerase	QFKARVDRMISSVQIAMKSEAKIITSILRDKEEQKTLGVPNVATTKNRQQ*	97	68	0.0869955	0.0801754	0.00682007	0.091508
26927	>sp|Q66479|POLG_HE71M Genome polyprotein	SKFVIASTNASNIIVPTVSDSDAIRRRFYMDCDIEVTDSSKTDLGRLDAG*	14	5	0.0125561	0.00589525	0.0066608	0.0893843
37699	>sp|P20875|POL_HV1JR Gag-Pol polyprotein	CTERQANFLREDLAFLQGKAREFPSEQTRANSPTRRELQVWGRDSNSLSE*	269	199	0.241256	0.234631	0.00662453	0.0889006
74922	>sp|P21080|E2_VACCC Protein E2	IKLQLFDIARLASYGLYYIPSRYLSSWTPVVNMIEGREYTNPQKIECLVI*	27	15	0.0242152	0.0176858	0.00652949	0.0876333
67643	>sp|A3DSK5|RDRP_ROTHL RNA-directed RNA polymerase	FPSERVLTTNSTFKIFDSEDFIIEYGTTDDEVYIQRAFMSLSSQRSGIAD*	28	16	0.0251121	0.0188648	0.0062473	0.0838706
67641	>sp|A3DSK5|RDRP_ROTHL RNA-directed RNA polymerase	RGQNTQWDQAAVLYSNYIVNRLRGFETDREFILTKIMQMTSVAITGSLRL*	179	131	0.160538	0.154456	0.00608248	0.0816729
18530	>sp|P36849|CAPSH_ADE03 Hexon protein	NDRLLSPNEFEIKRTVDGEGYNVAQCNMTKDWFLVQMLANYNIGYQGFYI*	83	58	0.0744395	0.0683849	0.00605453	0.0813001
55539	>sp|P13175|PA_I30A0 Polymerase acidic protein	MEDFVRQCFNPMIVELAEKAMKEYGEDPRIETNKFAAICTHMEVSFMYSD*	125	90	0.112108	0.106115	0.00599307	0.0804806
73081	>sp|P0C674|ORF23_TTVV2 Probable protein VP2	DRAPWPMAGGAEGEDGGAGGDADHGGAAGGPEDADLLDAVAAAETLLEIP*	171	125	0.153363	0.147381	0.0059819	0.0803317
51763	>sp|Q75VQ4|NRAM_I68A0 Neuraminidase	ATASFIYDGRLVDSIGSWSQNILRTQESECVCINGTCTVVMTDGSASGRA*	29	17	0.026009	0.0200439	0.00596511	0.0801078
55179	>sp|Q2VC93|PB2_I80A2 Polymerase basic protein 2	GGFTFKRISGSSVKREEEVLTGNLQTLKIRVHEGYEEFTMVGRRATAILR*	113	81	0.101345	0.0955031	0.00584219	0.0784688
80399	>sp|Q9Q6P4|POLG_WNV9 Genome polyprotein	DWCCRSCTLPPLRYQTDSGCWYGMEIRPQRHDEKTLVQSQVNAYNADMID*	13	5	0.0116592	0.00589525	0.00576394	0.0774254
74709	>sp|P21011|D9_VACCC mRNA-decapping protein D9	MGITMDEEVIFETPRELISIKRIKDIPRSKDTHVFAACITSDGYPLIGAR*	59	40	0.0529148	0.047162	0.00575277	0.0772765
45224	>sp|P24838|VL1_HPV39 Major capsid protein L1	MAMWRSSDSMVYLPPPSVAKVVNTDDYVTRTGIYYYAGSSRLLTVGHPYF*	9	2	0.00807175	0.0023581	0.00571365	0.0767548
49863	>sp|P17240|NCAP_PI4HA Nucleoprotein	MSSVLAAYEQFLQTTEDRGFGDQQFVQSDTLKAEIPVFVLNTNDPQQRFT*	9	2	0.00807175	0.0023581	0.00571365	0.0767548
54095	>sp|A4GCJ0|NCAP_I36A0 Nucleoprotein	ESARPEDVSFQGRGVFELSDEKAASPIVPSFDMSNEGSYFFGDNAEEYDN*	9	2	0.00807175	0.0023581	0.00571365	0.0767548
24570	>sp|P09699|US26_HCMVA Uncharacterized protein HHLF5	AEQDRKKTQKKHKIDTAQRRVLTRRAARAAVLEGRPTPKPTMPHPVSYLP*	26	15	0.0233184	0.0176858	0.00563263	0.0756745
42546	>sp|Q89928|POL_HV2EH Gag-Pol polyprotein	DRSDLEHDRVVSQLKELLNNMGFSTPEEKFQKDPPFKWMGYELWPKKWKL*	394	295	0.353363	0.34782	0.00554329	0.0744833
66387	>sp|B3SRR1|VP4_ROTH7 Outer capsid protein VP4	QYTYTRDGEEITAHTTCSVNGVNDFSYNGGTLPTDFAISRFEVIKENSYV*	90	64	0.0807175	0.0754592	0.00525825	0.0706825
37326	>sp|P04587|POL_HV1B5 Gag-Pol polyprotein	WTEYWQATWIPEWEFVNTPPLVKLWYQLEKEPIVGAETFYVDGAASRETK*	78	55	0.0699552	0.0648478	0.00510737	0.0686707
49551	>sp|P26676|L_PI2HT RNA-directed RNA polymerase L	QAKIGSTDYYSLTDKIDLLAHLTAKQMINSIIGLDETVSIVNDAVILSDY*	7	1	0.00627803	0.00117905	0.00509898	0.0685587
55105	>sp|P0DOG6|PB2S1_I34A1 PB2-S1	IGILPDMTPSIEMSMRGVRISKMGVDEYSSTERVVPLHQSKVECSSPHLL*	7	1	0.00627803	0.00117905	0.00509898	0.0685587
66158	>sp|P11198|VP4_ROTH1 Outer capsid protein VP4	VSLHFAGVTLSTEFTDFVSLNSLRFRFSLTVEEPPFSILRTRVSGLYGLP*	99	71	0.0887892	0.0837126	0.00507664	0.0682609
24834	>sp|P16732|TRM3_HCMVA Tripartite terminase subunit 3	CSEEQRASYQKLDALTELYRDPQFQQINNFMTDFKKWLDGGFSTAVEGDA*	167	123	0.149776	0.145023	0.00475256	0.0639395
15634	>sp|O39928|POLG_HCVEV Genome polyprotein	HYITGVTQDNLKCPCQVPSPEFFTELDGVRIHRFAPPCNPLLREEVTFSV*	255	190	0.2287	0.22402	0.00467993	0.0629711
609	>sp|Q9YIT9|NS5_BAVJK Non-structural protein 5	KEMCNMKFSPDYIECLSHHLTSTVDIDVHQQDCGNLSVVIFAKDNNIKKQ*	13	6	0.0116592	0.0070743	0.00458489	0.0617038
75306	>sp|P20531|SPI1_VACCC Serine proteinase inhibitor 1	FNNANQTKELINEWVKTMTNGKINSLLTSPLSINTRMTVVSAVHFKAMWK*	9	3	0.00807175	0.00353715	0.0045346	0.0610332
66350	>sp|B1NKQ9|RDRP_ROTH7 RNA-directed RNA polymerase	DARVIQTLNLYKQTQINLMDSYVQIPDGNVIKKIQYGAVASGEKQTKAAN*	101	73	0.090583	0.0860707	0.00451226	0.0607354
75853	>sp|P20492|DNLI_VACCC DNA ligase	RDKSILTLEDVDSFLTTLSSVTKESHQIKLLTDIASVCTCNDLKCVVMLI*	51	35	0.0457399	0.0412668	0.00447314	0.0602137
34926	>sp|P52363|UL87_HHV7J Protein U58	DFLYALGVYRLHVNIQDFFLPAFVCNSNNSMDLHGLENQGIVRKRKKKVY*	89	64	0.0798206	0.0754592	0.00436139	0.0587236
46754	>sp|O90729|VL2_HPV67 Minor capsid protein L2	MRHKRSTRRKRASATQLYQTCKAAGTCPPDVIPKVERTTIADQILKFGSL*	19	11	0.0170404	0.0129696	0.0040708	0.0548489
6344	>sp|Q66431|L_DUGBA RNA-directed RNA polymerase L	LRELTSTTACEMLQEKINTLYNDSREGPLDRHNILQNCRLSESCDWLLDG*	108	79	0.096861	0.093145	0.00371599	0.0501178
69933	>sp|Q9JGK8|POLS_SAGV Structural polyprotein	VGFPYKAHIERNGFSPMTLQLEVLGTSLEPTLNLEYITCEYKTVVPPPYI*	108	79	0.096861	0.093145	0.00371599	0.0501178
18750	>sp|P03245|E1B55_ADE07 E1B 55 kDa protein	AEVIIDTQDKAAFRCCMMGMWPGVVGMEAITLMNIRFRGDGYNGIVFMAN*	347	261	0.311211	0.307732	0.00347855	0.0469517
2128	>sp|Q5XXP4|POLN_CHIK3 Polyprotein P1234	LGRKFRSSRALKPPCVTSNTEMFFLFSNFDNGRRNFTTHVMNNQLNAAFV*	63	45	0.0565022	0.0530573	0.00344496	0.0465039
18792	>sp|P36851|CAPSH_ADE07 Hexon protein	MYSFFRNFQPMSRQVVDEVNYTDYKAVTLPYQHNNSGFVGYLAPTMRQGE*	5	1	0.0044843	0.00117905	0.00330525	0.044641
19012	>sp|P03287|Y116_ADE02 Uncharacterized 11.6 kDa early protein	MERRVWFLSRSARSLAAMFSCTYSRATHRHSGKTVVRSSGTRCTRQPRLC*	5	1	0.0044843	0.00117905	0.00330525	0.044641
24061	>sp|P16785|LTP_HCMVA Large tegument protein deneddylase	RLEREWQEEAGKLTVTSVEDVQRVLARAPSHRVMHQMQQTLTTKMQDFLD*	5	1	0.0044843	0.00117905	0.00330525	0.044641
38673	>sp|Q73368|POL_HV1B9 Gag-Pol polyprotein	LTEVVPLTEEAELELAENREILKEPVHGVYYDPTKDLIAELQKQGQGQWT*	5	1	0.0044843	0.00117905	0.00330525	0.044641
59283	>sp|P29837|POLG_LANVT Genome polyprotein	RLNSCTKEEFFAYRRAGVMETDREKARELLKRGETNMGLAVSRGTSKLAW*	5	1	0.0044843	0.00117905	0.00330525	0.044641
14337	>sp|P26660|POLG_HCVJ6 Genome polyprotein	EPIIFSPMEKKVIVWGAETAACGDILHGLPVSARLGREVLLGPADGYTSK*	302	227	0.270852	0.267644	0.00320753	0.0433379
50017	>sp|Q66578|POLG_HPE1H Genome polyprotein	LDDLDDAVSYIKHNFPDAIPYVDEYLNIEMSTLIEQMEAFIEPKPSVFKC*	114	84	0.102242	0.0990403	0.0032019	0.0432629
39269	>sp|P12487|ENV_HV1Z2 Envelope glycoprotein gp160	RPEGIEEEGGERGRDRSIRLVNGFSALIWDDLRNLCLFSYHRLRDLILIA*	43	30	0.038565	0.0353715	0.0031935	0.0431509
14220	>sp|Q913D4|POLG_HCVIN Genome polyprotein	TYTWGENETDVLLLNNSRPPIGNWFGCTWMNSTGFTKTCGAPACNVGGSE*	60	43	0.0538117	0.0506992	0.00311248	0.0420706
22808	>sp|Q01455|VME1_CVHOC Membrane protein	RGHLYIQGIKLGTGYSWADLPAYMTVAKVTHLCTYKRGFLDRISDTSGFA*	152	113	0.136323	0.133233	0.00309015	0.0417728
51093	>sp|P23008|POLG_HRV1A Genome polyprotein	QDERHTFLIHPTFPVEEIHESIRWTKKPSQMQEHVLSLCHLMWHNGRKVY*	7	3	0.00627803	0.00353715	0.00274088	0.0371155
68344	>sp|Q86195|VP2_ROTGA Inner capsid protein VP2	VFPTDEQSMSNITFDNLCNLVFNELIAWTVDRPTFVKRTGMTNAFEANVN*	196	147	0.175785	0.17332	0.00246431	0.0334278
13438	>sp|P26663|POLG_HCVBK Genome polyprotein	DAASLRVFTEAMTRYSAPPGDPPQPEYDLELITSCSSNVSVAHDASGKRV*	4	1	0.00358744	0.00117905	0.00240839	0.0326822
19737	>sp|P87503|DPOL_ADE04 DNA polymerase	PFTVTETTLTRTLRPWKDRTLAALDAHRLAPYSRSRPNPRNEEVCWIEMP*	4	1	0.00358744	0.00117905	0.00240839	0.0326822
51728	>sp|Q67157|M1_I68A0 Matrix protein 1	SCMGLIYNRMGAVTTEVAFGLVCATCEQIADSQHRSHRQMVTTTNPLIRH*	4	1	0.00358744	0.00117905	0.00240839	0.0326822
60054	>sp|Q8QZ73|POLN_MAYAB Polyprotein P1234	QEIMLDVKRYRDLDMTAKTVDSVLLNGVKQTVDVLYVDEAFACHAGTLLA*	4	1	0.00358744	0.00117905	0.00240839	0.0326822
10252	>sp|Q3KSU7|ITP_EBVG Inner tegument protein	TTASPATDDPLDGSRLIADTRALAAEYRRIIEEGSGEVLAVSGPTATFAF*	25	17	0.0224215	0.0200439	0.00237766	0.0322724
10448	>sp|Q5Y389|POLN_GETV Polyprotein P1234	VTAIVSTLHYQGKMRTTNRCNTPIQIDTTGSSKPASGDIVLTCFRGWVKQ*	326	246	0.292377	0.290046	0.00233023	0.0316399
46646	>sp|Q80956|VE7_HPV66 Protein E7	MHGKVPTLQEVILELAPQTEIDLQCNEQLDSSEDEDEDEIDHLLERPQQA*	63	46	0.0565022	0.0542363	0.00226591	0.0307823
62926	>sp|Q03396|L_PIV5W RNA-directed RNA polymerase L	AIAVTTRVPRSLPTLEKKTIAFRSCNLFFERLKCNNFGLGHHLKEQETII*	9	5	0.00807175	0.00589525	0.0021765	0.02959
25490	>sp|F5HAZ3|US23_HCMVM Protein US23	PMEPEENNVVPNVDRRGGEDAVAARMAAGHESDDDEWEDLGFDLEEDTVF*	5	2	0.0044843	0.0023581	0.0021262	0.0289194
25906	>sp|Q6SW48|UL95_HCMVM Protein UL95	RTTEDPPENHVVADVACGTGAVTRSSSSSLVVSSSSASGSDESSSASPLS*	164	123	0.147085	0.145023	0.00206197	0.028063
1006	>sp|P89946|POLS_BFV Structural polyprotein	SQMSEVYVTRGESCEADHAIAYQVHTASLKAQVMISIGELNQTVDVFVNG*	22	15	0.0197309	0.0176858	0.00204518	0.0278391
5121	>sp|P29991|POLG_DEN27 Genome polyprotein	KQEHETSWHYDQDHPYKTWAYHGSYETKQTGSASSMVNGVFRLLTKPWDV*	85	63	0.0762332	0.0742802	0.00195299	0.0266098
19089	>sp|P03239|E434_ADE02 Early 4 ORF6 protein	LCCANIDIMTSMMIHGYESWALHCHCSSPGSLQCIAGGQVLASWFRMVVD*	23	16	0.0206278	0.0188648	0.00176299	0.0240763
17729	>sp|P03363|POL_HTLV2 Gag-Pro-Pol polyprotein	TTTLTSPSPGPPDLTSLPTALPHLQTIDLTDAFFQIPLPKQYQPYFAFTI*	128	96	0.114798	0.113189	0.00160935	0.0220276
26466	>sp|Q6SW98|UL33_HCMVM G-protein coupled receptor homolog UL33	AIVLITQLLTNRVLGYSTPTIYMTNLYSTNFLTLTVLPFIVLSNQWLLPA*	3	1	0.00269058	0.00117905	0.00151153	0.0207233
54514	>sp|P17043|NEP_I54A0 Nuclear export protein	KFEEIRWLIEEVRHKLKITENSFEQITFMQALHLLLEVEQEIRTFSFQLI*	3	1	0.00269058	0.00117905	0.00151153	0.0207233
76521	>sp|P09268|TEG6_VZVD Tegument protein UL55 homolog	QMMLESGQLGVHLAAIGYHCHCKSPFSAECWTGASEAYDHVVCGGKARAA*	3	1	0.00269058	0.00117905	0.00151153	0.0207233
80203	>sp|C5H431|POLG_WSLV Genome polyprotein	QQRVFKEKVDTKAPPPPPGTRAIMRVVNAWLFQHLARKKKPRICTREEFV*	3	1	0.00269058	0.00117905	0.00151153	0.0207233
81292	>sp|Q6J3P1|POLG_YEFVC Genome polyprotein	GWNIITFKDKTDIHRLEPMKCDTLLCDIGESSSSSVTEGERTMRVLDTVE*	3	1	0.00269058	0.00117905	0.00151153	0.0207233
63984	>sp|P32550|GLYCO_RABVT Glycoprotein	NPRLETSCDIFTNSRGKRASKGSKTCGFVDERGLYKSLKGACKLKLCGVL*	45	33	0.0403587	0.0389087	0.00145007	0.0199038
13200	>sp|P26664|POLG_HCV1 Genome polyprotein	SFGSSSTSGITGDNTTTSSEPAPSGCPPDSDAESYSSMPPLEGEPGDPDL*	33	24	0.0295964	0.0282972	0.0012992	0.017892
2241	>sp|P0DOK1|POLSF_CHIKS Frameshifted structural polyprotein	ELTPGATVPFLLSLICCIRTAKAATYQEAAVYLWNEQQPLFWLQALIPLA*	4	2	0.00358744	0.0023581	0.00122934	0.0169606
81243	>sp|Q6J3P1|POLG_YEFVC Genome polyprotein	ALTLTSYLGLTQPFLGLCAFLATRLFGRRSIPVNEALAAAGLVGVLAGLA*	4	2	0.00358744	0.0023581	0.00122934	0.0169606
10460	>sp|Q5Y389|POLN_GETV Polyprotein P1234	QCRGERVEWLLKKIPGHQMLLVSEYNLVIPHKRVFWIAPPRVSGADRTYD*	67	50	0.0600897	0.0589525	0.00113715	0.0157313
41484	>sp|P17753|NEF_HV2D1 Protein Nef	KSPSCEGQQYQQGEFMNTPWRTPAAIGQKNSYKQQNMDDVDSDDDDLVGV*	17	12	0.0152466	0.0141486	0.00109803	0.0152096
45080	>sp|Q80905|VL2_HPV37 Minor capsid protein L2	NPAFEEEVTQIFERDLEAVEEPPDRQFLDVIRLGRPTVAETPQAYLRVSR*	84	63	0.0753363	0.0742802	0.00105613	0.014651
79210	>sp|P36331|POLS_EEVVM Structural polyprotein	VPLAPEPIITFGFRSVSLKLHPKNPTFLTTRQLDGEPAYTHELITNPVVR*	5	3	0.0044843	0.00353715	0.000947153	0.0131978
66726	>sp|B3SRR0|NSP6_ROTH6 Non-structural protein 6	QKLSINTCCRSLQRILDHLILHQTIHSPAFRLDRMQLRQMQMLACLWIHQ*	39	29	0.0349776	0.0341925	0.00078511	0.0110371
74636	>sp|P20642|P4A_VACCC Major core protein 4a precursor	VLPHLCLDYKVCDKLKTTFVHPFDILLNNSLGSVTKQDELQAAISKLGIN*	131	99	0.117489	0.116726	0.000762777	0.0107393
21000	>sp|P15423|SPIKE_CVH22 Spike glycoprotein	LRQPNLALYKEGNYYRITSRIMFEPRIPTMADFVQIENCNVTFVNISRSE*	286	217	0.256502	0.255854	0.000648256	0.00921231
15962	>sp|O39927|POLG_HCVEU Genome polyprotein	AYCLSVGCVVICGRITLTGKPAVVPDREILYQQFDEMEECSRHIPYLAEG*	2	1	0.00179372	0.00117905	0.000614671	0.00876449
21188	>sp|P0C6U2|R1A_CVH22 Replicase polyprotein 1a	TNDPIRFCLENTVCKVCGCWLNHGCTCDRTAIQSFDNSYLNESGALVPLD*	2	1	0.00179372	0.00117905	0.000614671	0.00876449
35951	>sp|F5HB62|KITH_HHV8P Thymidine kinase	DPVRHHPVVIELCFCFFTELRKLQFIVADADKFHDDVCGLWTEIYRQILS*	2	1	0.00179372	0.00117905	0.000614671	0.00876449
47239	>sp|P03111|VE1_HPV1 Replication protein E1	LADAKIGLLDDATKPCWDYMDIYMRNALDGNTICIDLKHRAPQQIKCPPL*	2	1	0.00179372	0.00117905	0.000614671	0.00876449
48478	>sp|P26542|VE1_HPV5B Replication protein E1	MTDPNPKGSTSKEGFGDWCLLEADCSDVENDLGQLFERDTDSDISDLLDD*	2	1	0.00179372	0.00117905	0.000614671	0.00876449
52046	>sp|O11283|HEMA_I89A2 Hemagglutinin	QIKGVELKSGYKDWILWISFAISCFLLCVVLLGFIMWACQKGNIRCNICI*	2	1	0.00179372	0.00117905	0.000614671	0.00876449
53442	>sp|Q6XSW4|NS1_I69A0 Non-structural protein 1	NWFMLMPKQKVEGPLCIRIDQAIMDKNIMLKANFSVIFDRLETLILLRAF*	2	1	0.00179372	0.00117905	0.000614671	0.00876449
65188	>sp|P03518|GP_RVFV Envelopment polyprotein	PLFQSYAHHRTLLEAVHDTIIAKADPPSCDLQSAHGNPCMKEKLVMKTHC*	2	1	0.00179372	0.00117905	0.000614671	0.00876449
66260	>sp|B3SRR3|NSP3_ROTH7 Non-structural protein 3	VDDSFVEEKMEVDTIDWKSRYEQLEKRFESLKQRVNEKYTSWVQKAKKVN*	2	1	0.00179372	0.00117905	0.000614671	0.00876449
76107	>sp|Q9JFA8|MCEL_VACCT mRNA-capping enzyme catalytic subunit	QETIRSDTFVSSVREVFYFGKFKIIDWQFAIHYSFHPRHYATVMNNLSEL*	2	1	0.00179372	0.00117905	0.000614671	0.00876449
33214	>sp|Q9QJ13|B8_HHV6Z Protein B8	NKATTVPVFLHKVKDQWVPRLKYFLPIRMRTLKDANKATAVPVFPHKLKG*	90	68	0.0807175	0.0801754	0.000542046	0.00779609
57203	>sp|Q6I7C2|PA_INCAA Polymerase acidic protein	MAEYPPADNELEDYAEHLNKTMEGVLQGTNCAREMGKCILTVGALMTECR*	19	14	0.0170404	0.0165067	0.00053365	0.00768414
32562	>sp|Q89893|DR2_HHV6U Uncharacterized protein DR2	MIYCVLSTTPGTFWFPSGFDPKPYHPSADSKLLPLGLITLSACSTRVSAT*	3	2	0.00269058	0.0023581	0.000332482	0.00500174
76610	>sp|P09278|LTP_VZVD Large tegument protein deneddylase	DSTGMAIYRQGNISFIFDPHGHGTIGQAVVVRVNTTDVYSYIASEYTHRP*	3	2	0.00269058	0.0023581	0.000332482	0.00500174
19496	>sp|P24933|SHUT_ADE05 Shutoff protein	NCKIPLSCRANRSRADKQLALRQGAVIPDIASLNEVPKIFEGLGRDEKRA*	49	37	0.0439462	0.0436249	0.000321315	0.00485284
19196	>sp|P03252|PRO_ADE02 Protease	MGSSEQELKAIVKDLGCGPYFLGTYDKRFPGFVSPHKLACAIVNTAGRET*	33	25	0.0295964	0.0294763	0.000120147	0.00217044
28614	>sp|Q69091|GD_HHV11 Envelope glycoprotein D	KYALVDASLKMADPNRFRGKDLPVLDQLTDPPGVRRVYHIQAGLPDPFQP*	29	22	0.026009	0.0259391	6.98548e-05	0.00149984
44003	>sp|P50761|VE1_HPV23 Replication protein E1	QTYTPMSLYLCCFNVAKSRETVVKLLISMLQIHENHILSEPPKNRSVPVA*	34	26	0.0304933	0.0306553	-0.000162043	-0.00159231
12102	>sp|P31870|DPOL_HBVC4 Protein P	FLCKQYLHLYPVARRTALCQVFADATPTGWGLAIGHRRMRGTFVAPLPIH*	9	7	0.00807175	0.00825335	-0.000181606	-0.00185316
69901	>sp|Q9JGL0|POLN_SAGV Polyprotein P1234	NFDNGRRAVTLHQANQKLSSMYACNGLHTAGCAPSYRVRRADISGHGEEA*	9	7	0.00807175	0.00825335	-0.000181606	-0.00185316
73107	>sp|Q9QUB8|CAPSD_TTVV2 Capsid protein	ELTFHTWDFRRGLFGPKAIQRMQQQPTTTDIFSAGRKRPRRDTEVYHSSQ*	5	4	0.0044843	0.0047162	-0.000231898	-0.00252376
2657	>sp|Q9ENL1|VP5_CTFVL Uncharacterized protein VP5	HVYADGARLMGTFVFELVKGERWTLEICSYRDRQFRSALLARATPRLMHA*	72	55	0.064574	0.0648478	-0.000273794	-0.0030824
73	>sp|O91464|POLG_AIVA8 Genome polyprotein	TVGADTYDWATLQTQEFGEITIVHTPTSRQYKDMRRFIGAHPHPTGLLVS*	1	1	0.000896861	0.00117905	-0.00028219	-0.00319436
5013	>sp|P14337|POLG_DEN28 Genome polyprotein	LGMCCIITASVLLWYAQIQPHWIAASIILEFFLIVLLIPEPEKQRTPQDN*	1	1	0.000896861	0.00117905	-0.00028219	-0.00319436
9253	>sp|P03230|LMP1_EBVB9 Latent membrane protein 1	HGQALFLGIVLFIFGCLLVLGIWIYLLEMLWRLGATIWQLLAFFLAFFLD*	1	1	0.000896861	0.00117905	-0.00028219	-0.00319436
16089	>sp|O92529|POLG_HCVT5 Genome polyprotein	AFASRGNHVSPTHYVPETDASNKVTQILSSLTITSLLRRLHQWIHEDTST*	1	1	0.000896861	0.00117905	-0.00028219	-0.00319436
16342	>sp|Q68798|POLG_HCVJL Genome polyprotein	AECHRPPRFKYPPALPVWARPDYNPPLLETWKAPDYDPPVVSGCALPPQG*	1	1	0.000896861	0.00117905	-0.00028219	-0.00319436
25720	>sp|F5HAY6|VICA_HCMVM Viral inhibitor of caspase-8-induced apoptosis	WNAVMLYRGDVESLSAEVTKRGYASYSIDDPFDECPDTHFAFWTHNTEVM*	1	1	0.000896861	0.00117905	-0.00028219	-0.00319436
26102	>sp|F5HC16|UL34_HCMVM Transcriptional regulator UL34	DTLATALRHRADEEDGPLASQTSVRVAATPSPSVTSALTPVTSPITPLCI*	1	1	0.000896861	0.00117905	-0.00028219	-0.00319436
28641	>sp|P32888|TRX1_HHV11 Triplex capsid protein 1	RGSGPRRAASTLWLLGLDGTDAPPGALTPNDDTEQALDKILRGTMRGGAA*	1	1	0.000896861	0.00117905	-0.00028219	-0.00319436
32551	>sp|P52532|VU84_HHV6U Protein U84	SPQTTPTEKPVDYATARVFPQHTPYDIKFNKEKYRNNEIYAYSKLRKISN*	1	1	0.000896861	0.00117905	-0.00028219	-0.00319436
34553	>sp|P52474|TEG7_HHV7J Tegument protein UL51 homolog	MGNCFVKKISSDIFNSNYQMLYSELSEQEDLLDFLETKYTDFGILKTDIL*	1	1	0.000896861	0.00117905	-0.00028219	-0.00319436
37905	>sp|P05877|ENV_HV1MN Envelope glycoprotein gp160	AGFAILKCNDKKFSGKGSCKNVSTVQCTHGIRPVVSTQLLLNGSLAEEEV*	1	1	0.000896861	0.00117905	-0.00028219	-0.00319436
38504	>sp|P31872|ENV_HV1W1 Envelope glycoprotein gp160	LKCNDKKFNGTGPCTNVSTVQCTHGIRPVVSTQLLLNGSLAEEEIVIRSE*	1	1	0.000896861	0.00117905	-0.00028219	-0.00319436
45438	>sp|P36727|VE1_HPV40 Replication protein E1	HKPLAVIKCPPLLLTSNINITQDSKYQYLQSRVQVFEFPNPFPFDSNGNA*	1	1	0.000896861	0.00117905	-0.00028219	-0.00319436
49954	>sp|P27020|MATRX_PI4HB Matrix protein	CVPSDKYIKSPGKLVAGPNYCYTITFLSLTFCPSSQKFKVPRPILNFRST*	1	1	0.000896861	0.00117905	-0.00028219	-0.00319436
54877	>sp|Q07548|NCAP_I80A3 Nucleoprotein	SQLVWMACHSAAFEDLRLLSFIRGTKVCPRGKLSTRGVQIASNENMDNME*	1	1	0.000896861	0.00117905	-0.00028219	-0.00319436
60966	>sp|K9N7C7|R1AB_MERS1 Replicase polyprotein 1ab	KQARAEDKKAKIVSAMQTMLFGMIKKLDNDVLNGIISNARNGCIPLSVIP*	1	1	0.000896861	0.00117905	-0.00028219	-0.00319436
63718	>sp|P27176|L_PUUMG RNA-directed RNA polymerase L	GHLLRDITESLIAHAGLKRSKYWSAHGYAYGSVLLCILPSKSLEVAGSFI*	1	1	0.000896861	0.00117905	-0.00028219	-0.00319436
67391	>sp|A7J392|VP3_ROTHS Protein VP3	DGCLGIFGLSISLASKPTGNNHLFILSGTDKYFKLDQFANHMSISRRSHQ*	1	1	0.000896861	0.00117905	-0.00028219	-0.00319436
71770	>sp|P03317|POLN_SINDV Polyprotein P1234	DPLKRLFKLGKPLPADDEQDEDRRRALLDETKAWFRVGITGTLAVAVTTR*	1	1	0.000896861	0.00117905	-0.00028219	-0.00319436
75236	>sp|P20502|NPH2_VACCC RNA helicase NPH-II	PSLGKPAHINLTTKQYIYSEHTISFECYSFLKCITNTEINSFDEYILRGL*	1	1	0.000896861	0.00117905	-0.00028219	-0.00319436
78223	>sp|P0DTP7|A20_VARV DNA polymerase processivity factor component A20	NECTTVDELVDEINKSGTVKRKIKTQSAFDLSRECLGYPEADFITLVNNM*	1	1	0.000896861	0.00117905	-0.00028219	-0.00319436
82046	>sp|Q32ZE1|POLG_ZIKV Genome polyprotein	YAQMWQLLYFHRRDLRLMANAICSAVPVDWVPTGRTTWSIHGKGEWMTTE*	1	1	0.000896861	0.00117905	-0.00028219	-0.00319436
69935	>sp|Q9JGK8|POLS_SAGV Structural polyprotein	KCCGASECRSMERPDYQCQVYTGVYPFMWGGAYCFCDTENTQLSEAYVDR*	39	30	0.0349776	0.0353715	-0.00039394	-0.00468445
6451	>sp|Q02004|GP_DUGBA Envelopment polyprotein	HCEIVEAGTRFNIGPITITISDPQNIGSKLPESLMTVQEIDDSNFVDIMH*	131	100	0.117489	0.117905	-0.000416274	-0.00498225
54813	>sp|Q2VNC3|PB2_I78A8 Polymerase basic protein 2	DRRYGPALSINELSNLTKGEKANVLIGQGDVVLVMKRKRDSSILTDSQTA*	27	21	0.0242152	0.0247601	-0.000544817	-0.00669625
7524	>sp|Q66577|POLG_EC09B Genome polyprotein	NLTIFPHQWINLRRNNSATIVIPYINCVPMDNMFRHNNFTLMVILFAPLK*	2	2	0.00179372	0.0023581	-0.000564379	-0.00695711
40507	>sp|Q9WC61|NEF_HV1S2 Protein Nef	MGNKWSKSWPQVRERMRRAPAPAADGVGAVSQDLAKHGAITSSNTAATNA*	2	2	0.00179372	0.0023581	-0.000564379	-0.00695711
62042	>sp|Q83887|GP_NYV Envelopment polyprotein	SADTPLMESGWSDTAHGVGIVPMKTDLELDFALASSSSYSYRRKLVNPAN*	2	2	0.00179372	0.0023581	-0.000564379	-0.00695711
78042	>sp|P0DOP6|F11_VARV Protein F11	IVSRSSRGVQFLLQIGGEAIFLIVSLCPTKKLVETGFVIPNISSNDNAKI*	2	2	0.00179372	0.0023581	-0.000564379	-0.00695711
80537	>sp|P13896|POLN_WEEV Polyprotein P1234	IVKPKKVVLCGDPKQCGFFNMMCLKVHFNHDICTEVYHKSISRRCTQTVT*	2	2	0.00179372	0.0023581	-0.000564379	-0.00695711
33830	>sp|P52446|GCVK_HHV6Z Probable ganciclovir kinase	TLCNLRIFEKISSPFLFDVQSEERSYSVVYVPHNKELCGQFCQPEKTMAR*	165	126	0.147982	0.14856	-0.000578316	-0.00714294
68511	>sp|P35942|RDRP_ROTGI RNA-directed RNA polymerase	ETLLRIRYFTVYVGDKSDKRNIIRSWLSTTINRLNVEEYASIQEIELQAK*	203	155	0.182063	0.182753	-0.000690067	-0.00863304
7105	>sp|P29813|POLG_EC11G Genome polyprotein	FSVRLLKDTPFIEQTALLQGDVVEAVENAVARVADTIGSGPSNSQAVPAL*	11	9	0.00986547	0.0106115	-0.000745985	-0.00937865
25730	>sp|F5HCK7|UL140_HCMVM Protein UL140	ERRDSQQLLIELPPEPLPPDVVAAMQKAVKRAVQNALRHSHDSWQLHQTL*	7	6	0.00627803	0.0070743	-0.000796277	-0.0100493
60640	>sp|P26032|FUS_MEASY Fusion glycoprotein F0	VQIVASSRRHKRFAGVVLAGAALGVATAAQITAGIALHQSMLNSQAIDNL*	28	22	0.0251121	0.0259391	-0.000827006	-0.010459
16862	>sp|Q04612|ORF3_HEVMY Protein ORF3	LILSPSQSPIFIQPTPSPPMSPLRPGLDLVFANQPDHSAPLGVTRPSAPP*	3	3	0.00269058	0.00353715	-0.000846569	-0.0107199
44495	>sp|P36744|VL2_HPV03 Minor capsid protein L2	DPSIVNLLEDSSIINSGSTIPTFTGTDGFEVISSATTTPAVLDITPASDN*	3	3	0.00269058	0.00353715	-0.000846569	-0.0107199
66622	>sp|P25187|VP7_ROTH4 Outer capsid glycoprotein VP7	VTRIMDYIIYRFLLISVALFALTRAQNYGINLPITGSMDIVYANSTQEEI*	41	32	0.0367713	0.0377296	-0.00095832	-0.01221
5255	>sp|Q9WDA6|POLG_DEN2Q Genome polyprotein	VVAAEMEEALRGLPIRYQTPAIRAEHTGREIVDLMCHATFTMRLLSPIRV*	50	39	0.044843	0.045983	-0.00113993	-0.0146315
15627	>sp|O39928|POLG_HCVEV Genome polyprotein	RGNHGSPTHYVPETDASAKVTQLLSSLTVTSLLKRLHTWIGEDYSTPCDG*	17	14	0.0152466	0.0165067	-0.00126007	-0.0162336
45897	>sp|P22424|VL1_HPV47 Major capsid protein L1	DEYIQRTNIYYHANTDRLLTVGHPYFNVYNNNGTTLEVPKVSGNQHRVFR*	17	14	0.0152466	0.0165067	-0.00126007	-0.0162336
63285	>sp|P06210|POLG_POL2L Genome polyprotein	MLIGHGFASPGDCGGILRCQHGVIGIITAGGEGLVAFSDIRDLYAYEEEA*	126	97	0.113004	0.114368	-0.00136343	-0.0176117
9818	>sp|P03189|ITP_EBVB9 Inner tegument protein	TTASPATDDPLDGSRLIAETRALAAAYRRIIEEGSGEVLAVSGPTATFAF*	55	43	0.0493274	0.0506992	-0.00137182	-0.0177236
3515	>sp|P22055|POLG_CXA21 Genome polyprotein	AGVVYVMYKLFAGQQGAYTGLPNKKPNVPTIRIAKVQGPGFDYAVAMAKR*	1	2	0.000896861	0.0023581	-0.00146124	-0.018916
8717	>sp|Q1HVH8|ITP_EBVA8 Inner tegument protein	EGIQDVCRDAAARWALATADTATLRRRLLVPALRESRGIADHPLWAHTSE*	1	2	0.000896861	0.0023581	-0.00146124	-0.018916
9430	>sp|P12977|EBNA3_EBVB9 Epstein-Barr nuclear antigen 3	ADVVRAPGVPAMQPQYFDLPLIQPISQGAPVAPLRASMGPVPPVPATQPQ*	1	2	0.000896861	0.0023581	-0.00146124	-0.018916
9431	>sp|P12977|EBNA3_EBVB9 Epstein-Barr nuclear antigen 3	SQGAPVAPLRASMGPVPPVPATQPQYFDIPLTEPINQGASAAHFLPQQPM*	1	2	0.000896861	0.0023581	-0.00146124	-0.018916
13068	>sp|Q8JN08|DPOL_HBVH2 Protein P	PRLADEDLNHRVAEDLNLQLPNVSIPWTHKVGNFTGLYSSTVPVFNPDWL*	1	2	0.000896861	0.0023581	-0.00146124	-0.018916
21924	>sp|P0C6X3|R1AB_CVHN2 Replicase polyprotein 1ab	KQLTDISVDSNWPLVIIANRYNEVANAVMQNNELMPHKLKIQVVNSGSDM*	1	2	0.000896861	0.0023581	-0.00146124	-0.018916
22663	>sp|P0C6X6|R1AB_CVHOC Replicase polyprotein 1ab	AVDSKCLTSIEEVCDDYAKDNTVLQALQSEFVNMASFVEYEVAKKNLDEA*	1	2	0.000896861	0.0023581	-0.00146124	-0.018916
33933	>sp|Q9WT06|UL95_HHV6Z Protein U67	SPIIIKDCLCVQTTISTTQMLPGTKSSAIFPVYDLRKLLSALVISEGSVR*	1	2	0.000896861	0.0023581	-0.00146124	-0.018916
42963	>sp|Q6WB93|L_HMPVC RNA-directed RNA polymerase L	KRWTMYFKAKNYPSQLELSEQDFLELAAIQFEQEFSVPEKTNLEMVLNDK*	1	2	0.000896861	0.0023581	-0.00146124	-0.018916
47495	>sp|P06792|VE5_HPV18 Probable protein E5	PSVCMCAYAWVLVFVYIVVITSPATAFTVYVFCFLLPMLLLHIHAILSLQ*	1	2	0.000896861	0.0023581	-0.00146124	-0.018916
62972	>sp|Q03396|L_PIV5W RNA-directed RNA polymerase L	PIINAIITATTVLCPHGVLILKYSWLPFTRFSTLITFLWCYFERITVLRS*	1	2	0.000896861	0.0023581	-0.00146124	-0.018916
68181	>sp|B3SRV2|NSP1_ROTHP Non-structural protein 1	NEPHLLRMRTFKNEVTKDDLKNLIDMYEILFPMNQKIVCRFINNTRQHKC*	1	2	0.000896861	0.0023581	-0.00146124	-0.018916
75988	>sp|P29884|VPK2_VACCP Serine/threonine-protein kinase 2	IEKDIEFSTALEEFIMCTKTDCDKYRLKVSILHPISFLEKFIMRDIFSDW*	1	2	0.000896861	0.0023581	-0.00146124	-0.018916
71942	>sp|Q04544|POLG_SOUV3 Genome polyprotein	AILAAVNGLVSQPFKNFLGKLKPLNVLNILSNCDWTFMGVVEMVILLLEL*	160	123	0.143498	0.145023	-0.00152547	-0.0197724
57631	>sp|P03089|VP1_POVJC Major capsid protein VP1	LINRRTPRVDGQPMYGMDAQVEEVRVFEGTEELPGDPDMMRYVDKYGQLQ*	2	3	0.00179372	0.00353715	-0.00174343	-0.0226787
58102	>sp|P0DOI8|ST_POVKI Small t antigen	MDKTLSREEAKQLMQLLCLDMSCWGNLPLMRRQYLVKCKEYHPDKGGNEE*	2	3	0.00179372	0.00353715	-0.00174343	-0.0226787
10802	>sp|P23456|L_HANTV RNA-directed RNA polymerase L	QLAVALCTSKVERLYGTAPGMVNHPAAYLQVKHTDTPIPLGGNGAMSIME*	23	19	0.0206278	0.022402	-0.00177416	-0.0230884
36639	>sp|Q2HR67|RIR1_HHV8P Ribonucleoside-diphosphate reductase large subunit	HHWTDTQGMAINCSNLCAEIVQLPGRNTSVCNLANICLPKCLRTVESARV*	128	99	0.114798	0.116726	-0.00192781	-0.0251372
72668	>sp|Q04538|POLG_POWVL Genome polyprotein	QCQPGKLNLEGGRVLGAIPIDLPRGTSGSPIINAQGDVLGLYGNGLKSND*	28	23	0.0251121	0.0271182	-0.00200606	-0.0261806
36683	>sp|Q2HRC8|ORF11_HHV8P Protein ORF11	LAKPFARLSAETTEECRVRSIRLGKTHLRISVTAPAQETPVWGLVTTSFS*	95	74	0.0852018	0.0872497	-0.00204795	-0.0267392
78613	>sp|P33852|A36_VAR67 Protein A36	SNVIAPSTEHIYDSVAGSTRLINNDCNEQTIYQNTTVINETETIEVLNED*	16	14	0.0143498	0.0165067	-0.00215693	-0.0281924
74576	>sp|P21061|A38_VACCC Protein A38	TACNDTIIIPCTIDNPTKYIRWKLDNHDILTYNKTSKTTILSKWHTSARL*	4	5	0.00358744	0.00589525	-0.00230781	-0.0302042
6415	>sp|Q02004|GP_DUGBA Envelopment polyprotein	RRIIRFETDSQRVTCLSASLLKPDVFIREQRIDAKPSNGPKIVPVDSVAC*	121	94	0.10852	0.110831	-0.00231058	-0.0302411
36379	>sp|Q9QR71|LANA1_HHV8P Protein LANA1	LEEQEQELEEQEQELEEQEQELEEQEQELEEQEQELEEQEQELEEQEQEL*	25	21	0.0224215	0.0247601	-0.00233854	-0.0306139
74253	>sp|Q89181|A51_VACCA Protein A51	NVIISRHQRLHDELPSSNWFKFYISIKSDYCSILYMVVDGSVMHAIADNR*	55	44	0.0493274	0.0518782	-0.00255087	-0.0334452
50146	>sp|Q9YID8|POLG_HPEV5 Genome polyprotein	QNPRTYDTDVNIYDNSPLDTKTKYGKLRFSKKILSMSTKYKWTRNKIDIA*	147	114	0.131839	0.134412	-0.00257321	-0.033743
15698	>sp|O91936|POLG_HCVSA Genome polyprotein	NVIVLNAAAAAGTHGFFWGLLVICFAWHFKGRLVPGATYLCLGIWPLLLL*	1	3	0.000896861	0.00353715	-0.00264029	-0.0346375
42195	>sp|P12450|GAG_HV2SB Gag polyprotein	RQCRAPRRQGCWKCGKSGHIMANCPDRQAGFLGLGPWGKKPRNFPVVPSS*	1	3	0.000896861	0.00353715	-0.00264029	-0.0346375
42782	>sp|C6KEF6|POLG_HKV1 Genome polyprotein	NPDAPTQVGPAADRQWLVDTIPWSETTPPLTVFSGPKALTPGTYPPTIEP*	1	3	0.000896861	0.00353715	-0.00264029	-0.0346375
66374	>sp|B3SRR7|NSP5_ROTH7 Non-structural protein 5	KIEAESDSDDYVLDDSDSDDGKCKNCKYKRKYFALRMRMKQVAMQLIEDL*	344	264	0.30852	0.311269	-0.00274919	-0.0360896
71067	>sp|P0DTD1|R1AB_SARS2 Replicase polyprotein 1ab	VVENPTIQKDVLECNVKTTEVVGDIILKPANNSLKITEEVGHTDLMAAYV*	273	210	0.244843	0.247601	-0.00275758	-0.0362015
15619	>sp|O39928|POLG_HCVEV Genome polyprotein	AGQFKEKVLGLIGTAGQKAETLKPAATSMWSKAEQFWAKHMWNFVSGIQY*	131	102	0.117489	0.120263	-0.00277437	-0.0364254
33635	>sp|Q9QJ16|IE2_HHV6Z Immediate-early protein 2	DTQKYKKTHIRCRSIQKTKGHSSQTINKHKVQKHNENHVPSRSDLKQRKS*	10	10	0.00896861	0.0117905	-0.0028219	-0.0370591
53750	>sp|P17000|HEMA_I71A3 Hemagglutinin	DIGNGCFKIYHKCDNACIESIRNGTYDHDIYRDEALNNRFQIKGVELKSG*	27	23	0.0242152	0.0271182	-0.00290292	-0.0381394
2416	>sp|O93214|VP9_CTFVL Structural protein VP9	FHDMVKFVSQTGGAPVSLRDVFLWISESVTGPVVIRTDCVTGCNNLWPSG*	2	4	0.00179372	0.0047162	-0.00292248	-0.0384003
20591	>sp|Q4TWH9|NS1A_HASV5 Non-structural polyprotein 1A	LTLDVQFLQHENVRLKELISKPEPRKIQMKWIIVGAVLTFLSLIPGGYAQ*	2	4	0.00179372	0.0047162	-0.00292248	-0.0384003
46231	>sp|P36831|VE7_HPV52 Protein E7	EQLGDSSDEEDTDGVDRPDGQAEQATSNYYIVTYCHSCDSTLRLCIHSTA*	103	81	0.0923767	0.0955031	-0.00312642	-0.0411196
71890	>sp|P27283|POLN_SINDO Polyprotein P1234	DMSAEDFDAIIAEHFKQGDPVLETDIASFDKSQDDAMALTGLMILEDLGV*	3	5	0.00269058	0.00589525	-0.00320467	-0.042163
51264	>sp|Q82081|POLG_HRV3 Genome polyprotein	LTANETGATLPTRPSDNVETRTTYMHFNGSETDVESFLGRAACVHVTEIK*	29	25	0.026009	0.0294763	-0.0034673	-0.0456649
5734	>sp|Q6YMS4|POLG_DEN3S Genome polyprotein	QHNYRPGYHTQTAGPWHLGKLELDFNYCEGTTVVITESCGTRGPSLRTTT*	4	6	0.00358744	0.0070743	-0.00348686	-0.0459258
73324	>sp|Q5WPU5|POLG_USUV Genome polyprotein	ITTIKGAQRLAALGDTAWDFGSVGGIFNSVGKAVHQVFGGAFRTLFGGMS*	736	563	0.66009	0.663806	-0.00371582	-0.0489787
78754	>sp|P33876|A46_VAR67 Protein A46	KDIICCDSRIVVALSSLVSKHWELTNKKYRCMALAEHIADSIPISELSRP*	1	4	0.000896861	0.0047162	-0.00381934	-0.0503591
79016	>sp|Q8V294|POLN_EEVVC Polyprotein P1234	GKSGIIKSAVTKKDLVVSAKKENCAEIIRDVKKMKGLDVNARTVDSVLLN*	1	4	0.000896861	0.0047162	-0.00381934	-0.0503591
44517	>sp|P36731|VL1_HPV03 Major capsid protein L1	STDDYVTRTNIYYYAGSSRLLTVGHPYFAIPKSSNSKMDIPKVSAFQYRV*	85	68	0.0762332	0.0801754	-0.00394226	-0.0519981
75045	>sp|P20497|H3_VACCC Envelope protein H3	EIIKSGGLSSGFYFEIARIENEMKINRQILDNAAKYVEHDPRLVAEHRFE*	14	14	0.0125561	0.0165067	-0.00395065	-0.0521101
74126	>sp|Q76ZX2|K7_VACCA Protein K7	GRLYKELMKFDDVAIRYYGIDKINEIVEAMSEGDHYINFTKVHDQESLFA*	198	154	0.177578	0.181574	-0.00399532	-0.0527057
67502	>sp|A7J3A4|VP3_ROTYO Protein VP3	IGIKFNSIPYEYDVKVPHLTLGVLFISDNMVHNVITVLKKMKTELFKMEI*	240	186	0.215247	0.219303	-0.00405678	-0.0535252
6950	>sp|Q306W8|POLN_EEEV8 Polyprotein P1234	TQMRELPVLDSAAFNVECFKKYACNDEYWDTFKNNPIRLTTENVTQYVTK*	52	43	0.0466368	0.0506992	-0.00406241	-0.0536002
63971	>sp|Q08314|NCAP_RABVF Nucleoprotein	SSNAVGHVFNLIHFVGCYMGQVRSLNATVIAACAPHEMSVLGGYLGEEFF*	2	5	0.00179372	0.00589525	-0.00410153	-0.0541219
10841	>sp|P28728|GP_HANTB Envelopment polyprotein	EAEQLVPESSCNMDNHQSLSTINKLTKVIWRKKANQESANQNSFEVVESE*	12	13	0.0107623	0.0153277	-0.00456533	-0.0603062
54726	>sp|Q3YPY5|PB2_I71A1 Polymerase basic protein 2	GGFTFKRTSGSSIKREEEVLTGNLQTLKIRVHEGYEEFTMVGKRATAIIR*	67	55	0.0600897	0.0648478	-0.0047581	-0.0628766
20665	>sp|Q96818|CAPSD_HASV7 Capsid polyprotein VP90	NGRNKLQSNQRVRNIVNKQLRKQGVTGPKPAICQRATATLGTIGSNTSGS*	113	90	0.101345	0.106115	-0.00476927	-0.0630255
58762	>sp|P35258|VP30_MABVM Transcriptional activator VP30	PSKPHYTNYHPRARSMSSTRSSAESSPTNHIPRARPPSTFNLSKPPPPPK*	76	62	0.0681614	0.0731011	-0.0049397	-0.0652982
44392	>sp|P50763|VE1_HPV28 Replication protein E1	LITTNINPLEDDRWKYLRSRVQLFTFKNKFPLTTQGEPLYTLNDQNWKCF*	1	5	0.000896861	0.00589525	-0.00499839	-0.0660807
60926	>sp|K9N7C7|R1AB_MERS1 Replicase polyprotein 1ab	VYCGSDFIDIVRRLAVSLFQPITYFQLTTSLVLGIGLCAFLTLLFYYINK*	22	21	0.0197309	0.0247601	-0.00502912	-0.0664905
66519	>sp|B3SRX6|NSP1_ROTWI Non-structural protein 1	ALVKSNVNVGHCSSQEKIYECVENILDICDNEKWKTSVTEIFNCLEPVEL*	10	12	0.00896861	0.0141486	-0.00518	-0.0685023
18222	>sp|P04498|DNB2_ADE12 DNA-binding protein	GNNSFSGKSCGLFYSEGMKAQIAFRQIEAFMLADYPHMRHGQKRLLMPVR*	27	25	0.0242152	0.0294763	-0.00526102	-0.0695826
38838	>sp|O12164|ENV_HV192 Envelope glycoprotein gp160	CSFNMTTEVRDKREKVHALFYRLDIVPLKNESSNTSGDYRLINCNTSAIT*	32	29	0.0286996	0.0341925	-0.00549292	-0.0726748
30025	>sp|P89466|TEG1_HHV2H Tegument protein UL46	EDLPEPPHVDAADRGPEPCAGRPATYYTHMAGAPPRLPPRNPAPPEQRPA*	58	49	0.0520179	0.0577735	-0.00575554	-0.0761767
35408	>sp|F5HB39|CVC1_HHV8P Capsid vertex component 1	VCVYERGGRQEDDWLPIPLSFPEEPVPPPPGLVFMDDLFINTKQCDFVDT*	21	21	0.0188341	0.0247601	-0.00592598	-0.0784493
508	>sp|P03082|ST_POVBK Small t antigen	KMKRMNTLYKKMEQDVKVAHQPDFGTWSSSEVCADFPLCPDTLYCKEWPI*	113	91	0.101345	0.107294	-0.00594832	-0.0787471
3465	>sp|P22055|POLG_CXA21 Genome polyprotein	TIVVPYVNSLVIDCMAKHNNWGIVILPLAPLAFAATSSPQVPITVTIAPM*	17	18	0.0152466	0.0212229	-0.00597627	-0.0791199
30279	>sp|P89460|ITP_HHV2H Inner tegument protein	KIRFPALEGIHPNVLADPGFVPYVLALVVGDALRATCNAAYLPRPIEFAL*	218	171	0.195516	0.201618	-0.00610196	-0.0807959
45453	>sp|P36740|VL1_HPV40 Major capsid protein L1	DSQIFNKPLWIQKAQGHNNGICFGNQLFVTVVDTTRSTNLTLCAATQSPT*	1	6	0.000896861	0.0070743	-0.00617744	-0.0818023
50581	>sp|P12579|PHOSP_HRSVL Phosphoprotein	KPNYQRKPLVSFKEDPIPSDNPFSKLYKETIETFDNNEEESSYSYEEIND*	22	22	0.0197309	0.0259391	-0.00620817	-0.0822121
34216	>sp|P52518|V55B_HHV7J Uncharacterized protein U55B	DNVTLLFDEYVQSKTEPVLLLSAEINSRNSDSFFSARPLMEEQQLKLHLK*	89	73	0.0798206	0.0860707	-0.00625007	-0.0827707
61663	>sp|P30929|L_MUMPM RNA-directed RNA polymerase L	MKDKAISCPKQDWMGVFRRSLIKQRYRDANRPLPQPFNRRLLLNFLEDDR*	64	54	0.0573991	0.0636687	-0.00626963	-0.0830316
56032	>sp|A4U7A6|HEMA_I51A0 Hemagglutinin	PNLSKSYVNNKEKEVLVLWGVHHPSNIEDQRTLYRKENAYVSVVSSNYNR*	35	32	0.0313901	0.0377296	-0.00633949	-0.083963
70678	>sp|P0C6X7|R1AB_SARS Replicase polyprotein 1ab	YYRARAGDAANFCALILAYSNKTVGELGDVRETMTHLLQHANLESAKRVL*	2	7	0.00179372	0.00825335	-0.00645963	-0.0855651
23919	>sp|P69336|US19_HCMVA Transmembrane protein HWLF4	RASVLVAFQLTATVALSVLSWWLMPPPVAELCERGRDDDPPPLSHLSLVV*	132	106	0.118386	0.124979	-0.00659372	-0.087353
28909	>sp|P36318|GD_HHV1A Envelope glycoprotein D	PSLPITVYYAVLERACRSVLLNAPSEAPQIVRGGSEDVRKQPYNLTIAWF*	178	141	0.159641	0.166246	-0.00660488	-0.0875019
50019	>sp|Q66578|POLG_HPE1H Genome polyprotein	FANKIGSKISKASREVVDWFSDKIKSMLSFVERNKAWLTVVSAVTSAISI*	149	119	0.133632	0.140307	-0.00667474	-0.0884333
24605	>sp|P16755|UL13_HCMVA Uncharacterized protein UL13	MLWAHCGRFLRYHLLPLLLCRLPFLLLFQRPQWAHGLDIVEEDEWLREIQ*	7	11	0.00627803	0.0129696	-0.00669153	-0.0886572
23766	>sp|P16752|UL79_HCMVA Protein UL79	LCHPRLSGGLLTRFVQRHTGLPVVFPEDLARNGNILFSLGTLYGHRLFRL*	162	129	0.145291	0.152098	-0.00680605	-0.0901843
60158	>sp|Q8QZ72|POLS_MAYAB Structural polyprotein	WTPFDTKILVYKGELYNQDFPRYGAGQPGRFGDIQSRTLDSRDLYANTGL*	104	85	0.0932735	0.100219	-0.00694576	-0.0920472
3681	>sp|P21404|POLG_CXA9 Genome polyprotein	DPDHFDGYKQQAVVIMDDLCQNPDGKDVSLFCQMVSSVDFVPPMAALEEK*	8	12	0.00717489	0.0141486	-0.00697372	-0.09242
39847	>sp|Q9QBZ0|ENV_HV1M2 Envelope glycoprotein gp160	ISEEMKNCSFNITTEIRDKQKKEYALFYKLDVVQINNSNTSYRLINCNTS*	4	9	0.00358744	0.0106115	-0.00702401	-0.0930906
56308	>sp|A8C8J4|HEMA_I07A0 Hemagglutinin	EPGDTIIFEANGNLIAPRFAFALSRGFGSGIITSNAPMDKCDAKCQTPQG*	5	10	0.0044843	0.0117905	-0.0073062	-0.0968533
26622	>sp|Q6SWN9|UL147_HCMVT Putative viral CXC chemokine 2	SCNRQEVLAILKDKGTKCLNPNAQAVRRHINRLFFRLILDEEQRIYDVVS*	10	14	0.00896861	0.0165067	-0.0075381	-0.0999455
50460	>sp|P04543|NS2_HRSVA Non-structural protein 2	KLDERQATFTFLVNYEMKLLHKVGSTKYKKYTEYNTKYGTFPMPIFINHD*	52	46	0.0466368	0.0542363	-0.00759956	-0.100765
79527	>sp|Q8B0H3|PHOSP_VSIVC Phosphoprotein	VPDLEAEPVEGFIQEPLDDYADEEVDIVFTSDWKQPELESNEHGKILRLA*	44	40	0.0394619	0.047162	-0.00770014	-0.102106
82055	>sp|A0A142I5B9|POLG_ZIKVK Genome polyprotein	TRRGNAYYMYLDRSDAGEAISFPTTMGMNKCYIQIMDLGHMCDATMSYEC*	40	37	0.0358744	0.0436249	-0.00775043	-0.102777
25975	>sp|F5HCP3|UL130_HCMVM Envelope glycoprotein UL130	PRTASKPSDGNVQISVEDAKIFGAHMVPKQTKLLRFVVNDGTRYQMCVMK*	45	41	0.0403587	0.0483411	-0.00798233	-0.105869
64245	>sp|Q0GBY0|L_RABVR Large structural protein	TDIASINRITLLMSDFALSIDGPLYLVFKTYGTMLVNPDYKAIQHLSRAF*	154	124	0.138117	0.146202	-0.00808569	-0.107247
74787	>sp|P68614|A32_VACCC Protein A32	DKDVIEQKLNIDILVNQYSHMKKNLNAILESKKTKLCNSDQSSSSKNVSS*	33	32	0.0295964	0.0377296	-0.00813321	-0.107881
6217	>sp|P15190|NCAP_DUGBV Nucleoprotein	DFIKLWDAKYMDLKKGIPEPEQLVSYQQAAQKWRKDVGYEINQFTRSLTH*	101	84	0.090583	0.0990403	-0.00845729	-0.112202
45323	>sp|Q07860|VL1_HPV04 Major capsid protein L1	DPKQTQMFIIGCTPAIGEHWDKAEPCPSPAPQQGDCPPIELVNSYIQDGD*	5	11	0.0044843	0.0129696	-0.00848525	-0.112575
9945	>sp|P03186|LTP_EBVB9 Large tegument protein deneddylase	PPTVAILANRKNIIWKCFTYRHNLPDVQFYFNAAGASRWPTDVLNPSFYE*	185	148	0.165919	0.174499	-0.00858021	-0.113841
14270	>sp|Q913D4|POLG_HCVIN Genome polyprotein	TCSNTWRGSFPINAYTTGPCTPSPAPNYTFALWRVSAEEYVEVRRLGDFH*	39	37	0.0349776	0.0436249	-0.00864729	-0.114736
40158	>sp|O93182|GAG_HV190 Gag polyprotein	QGVGGPSHKARVLAEAMSQVTNTNTAIMMQKGNFKGQRKFVKCFNCGKEG*	56	50	0.0502242	0.0589525	-0.00872832	-0.115816
48768	>sp|Q84297|VL2_HPV6A Minor capsid protein L2	MAHSRARRRKRASATQLYQTCKLTGTCPPDVIPKVEHNTIADQILKWGSL*	6	12	0.00538117	0.0141486	-0.00876744	-0.116338
22945	>sp|Q68667|GL_HCMV1 Envelope glycoprotein L	MCRRPDCGFSFSPGPVILLWCCLLLSIVSSAAVNVAPTAAEKVPAECPEL*	82	70	0.0735426	0.0825335	-0.00899094	-0.119318
52747	>sp|Q6J859|PB2_I02A5 Polymerase basic protein 2	GNSPVFNYNKTTKRLTVLGKDAGALTEDPDEGTAGVESAVLRGFLILGKE*	28	29	0.0251121	0.0341925	-0.00908036	-0.12051
72415	>sp|Q01299|POLG_TBEVH Genome polyprotein	LSYFHRRDLRTLGLAINSAVPVDWVPTGRTTWSIHASGAWMTTEDMLDVW*	16	20	0.0143498	0.023581	-0.00923124	-0.122522
35966	>sp|Q77Q36|VCYCL_HHV8P viral cyclin homolog	LEIEPRFLTSDSVFGTFQQSLTSHMRKLLGTWMFSVCQEYNLEPNVVALA*	96	81	0.0860987	0.0955031	-0.00940445	-0.124832
32180	>sp|P52441|UL49_HHV6U Protein U33	LFVMGEACVPGKCVLTMFLTNKKFLNKEVTEKFYNEFFAIWLRCRPETRL*	42	40	0.0376682	0.047162	-0.00949386	-0.126024
10499	>sp|Q5Y389|POLN_GETV Polyprotein P1234	TAYLCGIHRELVRRLKAVLTPNIHTLFDMSAEDFDAIIAAHFQPGDAVLE*	218	174	0.195516	0.205155	-0.00963911	-0.127961
8409	>sp|P68345|BLLF2_EBVA8 Uncharacterized protein BLLF2	RDTMRPPIYLPALLANCGPAGLLRAHRLPQPKPPCLSRQRPSPDSQTSPC*	1	9	0.000896861	0.0106115	-0.00971459	-0.128967
25380	>sp|P16728|TRX2_HCMVA Triplex capsid protein 2	RTPARPQHVSPDDEIARLSALFVMLRQLDDLIREQVVFTVCDVSPDNKSA*	14	19	0.0125561	0.022402	-0.00984591	-0.130718
23180	>sp|P16764|UL29_HCMVA Uncharacterized protein UL29	VEAHREAQLTLIWPEKHSLVLRTARDLGLSASMLRRFQRSLYTREPVMPL*	48	45	0.0430493	0.0530573	-0.010008	-0.132879
13708	>sp|Q00269|POLG_HCVJT Genome polyprotein	WKSPDYVPPAVHGCPLPPTTGPPIPPPRKKRTVVLTESTVSSALAELATK*	287	227	0.257399	0.267644	-0.0102454	-0.136045
29955	>sp|P28275|UNG_HHV2H Uracil-DNA glycosylase	WDRFVGGVVQRLAARRPGLVFMLWGAHAQNAIRPDPRQHYVLKFSHPSPL*	158	129	0.141704	0.152098	-0.0103935	-0.13802
36209	>sp|F5H9W9|TEG7_HHV8P Tegument protein ORF55	MSSPWYTWTCCGINLFGRGNHAYKRLGDPLEGCPERWRQEIDLGLPPGVC*	8	15	0.00717489	0.0176858	-0.0105109	-0.139585
28622	>sp|Q69091|GD_HHV11 Envelope glycoprotein D	ACLSPQAYQQGVTVDSIGMLPRFIPENQRTVAVYSLKIAGWHGPKAPYTS*	34	35	0.0304933	0.0412668	-0.0107735	-0.143087
14205	>sp|Q913D4|POLG_HCVIN Genome polyprotein	LAHGVRVLEDGVNYATGNLPGCSFSIFLLALLSCLTVPASAVEVRNSSGI*	51	48	0.0457399	0.0565944	-0.0108545	-0.144167
57939	>sp|P0DOH7|POLS_JAEV1 Structural polyprotein	GEMVDPFSAGPSGDVSGHPGSPSQEVDGQIDHSCGFGGPTCADAWGYHLH*	1	10	0.000896861	0.0117905	-0.0108936	-0.144689
68811	>sp|Q91E95|RDRP_ROTHC RNA-directed RNA polymerase	IAQHSFAEIMLNYAKREREYSEFYSQANQVLSYGDVTRYLDSNSILCFTD*	1	10	0.000896861	0.0117905	-0.0108936	-0.144689
32496	>sp|P52469|UL79_HHV6U Protein U52	RKISNNYWFRIFSILKQHSDAELLRHMFNESHSAYISKKLHYSGNVSHMI*	43	42	0.038565	0.0495201	-0.0109551	-0.145508
62705	>sp|Q7T6D2|POLG_OHFV Genome polyprotein	GWTSKGTITVLDMHPGSGKTHRVLPELIRQCIDKRLRTLVLAPTRVVLKE*	39	39	0.0349776	0.045983	-0.0110054	-0.146179
66996	>sp|A4ZCW4|NSP3_ROTH3 Non-structural protein 3	VNKLRMMLSSKGIDQKMRVLNACFSVKRVPGKSSSIVKCTKLMKDKLERG*	56	52	0.0502242	0.0613106	-0.0110864	-0.147259
68002	>sp|Q03240|NSP2_ROTHD Non-structural protein 2	NWYAFTSSMKQGNTLDTCKKLLFQKIKRESNPFKGLSTDRKMDEVSQIGI*	111	94	0.0995516	0.110831	-0.0112792	-0.14983
33372	>sp|P52450|HELI_HHV6Z DNA replication helicase	FSGTYEKFVELLQSDLFIEKTSCEQTIHAYSFLSGLMFGGMYSFCCSEFT*	99	85	0.0887892	0.100219	-0.0114301	-0.151841
64382	>sp|P69479|PHOSP_RABVE Phosphoprotein	EDMGRLHLDDGKSPNPGEMAKVGEGKYREDFQMDEGEDPSFLFQSYLENV*	28	31	0.0251121	0.0365506	-0.0114385	-0.151953
23785	>sp|P16786|UL49_HCMVA Uncharacterized protein UL49	DARADLAVYHRNQWCHQRQPRSPQLRGLIAALRRYAGKVPCGNPLYVLAR*	3	12	0.00269058	0.0141486	-0.011458	-0.152214
8528	>sp|P0C742|BDLF2_EBVA8 Protein BDLF2	SAVVVMHHHCHYETYYVFDGVGPEFGTIPTPCFKDVLAFRPSLVTNCTAP*	212	171	0.190135	0.201618	-0.0114831	-0.152549
33221	>sp|Q9WT27|NEC1_HHV6Z Nuclear egress protein 1	GMHIVFQSRTLHIPCECIKQIIAVSSGYNVYLDILQDSVILTVLCETLDT*	20	25	0.0179372	0.0294763	-0.011539	-0.153295
52782	>sp|Q6J835|PA_I02A5 Polymerase acidic protein	PEKVDFEDCKDVSDLRQYDSDEPESRSLASWIQSEFNKACELTDSSWIEL*	142	118	0.127354	0.139128	-0.0117737	-0.156424
79889	>sp|P13615|L_VSNJH RNA-directed RNA polymerase L	LGDSMANIGNWIRAWELIRDGNISEPFDAAAVEMLTTSVDKSLSWKKILK*	5	14	0.0044843	0.0165067	-0.0120224	-0.15974
3924	>sp|P03313|POLG_CXB3N Genome polyprotein	TGAFGQQSGAVYVGNYRVVNRHLATSADWQNCVWESYNRDLLVSTTTAHG*	43	43	0.038565	0.0506992	-0.0121342	-0.16123
13815	>sp|Q913V3|POLG_HCVR6 Genome polyprotein	ASQLDLSSWFVAGYSGGDIYHSLSRARPRWFMLCLLLLSVGVGIYLLPNR*	10	18	0.00896861	0.0212229	-0.0122543	-0.162832
46218	>sp|P36763|VL2_HPV52 Minor capsid protein L2	SVQSVSTHLNPTFTEPSIIQPPAPAEASGHVLFSSPTISTHTYEEIPMDT*	102	88	0.0914798	0.103756	-0.0122766	-0.16313
40671	>sp|Q9QBZ8|ENV_HV197 Envelope glycoprotein gp160	GAASITLTVQARQLLSGIVQQQNNLLRAIEAQQQMLQLTVWGIKQLRARV*	6	15	0.00538117	0.0176858	-0.0123046	-0.163502
41326	>sp|P18096|POL_HV2BE Gag-Pol polyprotein	RIVNQIIEEMIKKEAVYVAWVPAHKGIGGNQEVDHLVSQGIRQVLFLEKI*	27	31	0.0242152	0.0365506	-0.0123353	-0.163912
41766	>sp|Q74122|VPX_HV2KR Protein Vpx	ERMVEAINREAVNHLPRELIFQVWQRSWRYWHDDLGMSQSYTKYRYLRLM*	2	12	0.00179372	0.0141486	-0.0123549	-0.164173
23989	>sp|P16736|HELI_HCMVA DNA replication helicase	GVDVLSALIQNEVLINYCDIADNWVMFIHNKRCTDLDFGDLLKYMEFGIP*	24	29	0.0215247	0.0341925	-0.0126678	-0.168346
3517	>sp|P22055|POLG_CXA21 Genome polyprotein	NIVTATTTKGEFTMLGVHDNVAILPTHAAPGETIIVDGKEVEILDARALE*	321	255	0.287892	0.300658	-0.0127655	-0.169649
32516	>sp|P28857|DPOL_HHV6U DNA polymerase catalytic subunit	TCEKIDGVHIYEFASEFELLLGFFIFLRIESPEFITGYNINNFDLKYLCI*	21	27	0.0188341	0.0318344	-0.0130003	-0.172779
1882	>sp|P11211|NCAP_CHAV Nucleoprotein	MPYLIDMGLSTKSPYSSTKNPSFHFWGQLTAFLVKSARAKNALVPVDIAY*	176	145	0.157848	0.170962	-0.0131148	-0.174306
48508	>sp|Q80943|VE1_HPV60 Replication protein E1	LGEDEATNSIEKKVVSNSLESNESGTLVVETDSIFRSTNRKATLLAKFKE*	22	28	0.0197309	0.0330134	-0.0132825	-0.176542
64135	>sp|Q0GBX8|PHOSP_RABVD Phosphoprotein	IAHQIAESFSKKYKFPSRSSGIFSYNFEQLKMNLDDIVKEAKNVPGVTRL*	22	28	0.0197309	0.0330134	-0.0132825	-0.176542
15149	>sp|Q81495|POLG_HCVK3 Genome polyprotein	VAAYCLSVGCVVIVGHIELGGKPALVPDKEVLYQQYDEMEECSQARPYIE*	27	32	0.0242152	0.0377296	-0.0135144	-0.179634
54735	>sp|Q3YPY9|NS1_I71A1 Non-structural protein 1	GLNIEAATHVGKQIVERILKEESDEALKMTMASAPASRYLTDMTIEELSR*	136	115	0.121973	0.135591	-0.0136177	-0.181012
62771	>sp|Q7T6D2|POLG_OHFV Genome polyprotein	RRERAEWAKNIWGAVEKVRKMLGPERYSDYLSCMDRHELHWELKVESSII*	53	52	0.0475336	0.0613106	-0.013777	-0.183136
11438	>sp|Q4R1R9|DPOL_HBVA9 Protein P	PLDKGIKPYYPGHVVNHYFQARHYLHTLWKAGILYKRETTRSASFCGSPY*	99	87	0.0887892	0.102577	-0.0137882	-0.183285
39844	>sp|Q9QBZ0|ENV_HV1M2 Envelope glycoprotein gp160	TDPSPQELVLGNVSEKFNMWKNNMVDQMHEDIISLWDESLKPCVKLTPLC*	442	348	0.396413	0.41031	-0.0138971	-0.184737
33793	>sp|Q9QJ46|U20_HHV6Z Glycoprotein U20	SYERALSRALSMTHREFSCEITHKLLVTPALLTREDAFSFKGFVNPVKES*	37	40	0.0331839	0.047162	-0.0139782	-0.185818
58789	>sp|P35256|VP24_MABVM Membrane-associated protein VP24	PSSIEIKLTGQQIIITRVNMGFLVEVRRIDIEPCCGETVLSESVVFGLVA*	12	21	0.0107623	0.0247601	-0.0139977	-0.186079
70988	>sp|P0DTD1|R1AB_SARS2 Replicase polyprotein 1ab	ARTAPHGHVMVELVAELEGIQYGRSGETLGVLVPHVGEIPVAYRKVLLRK*	29	34	0.026009	0.0400877	-0.0140788	-0.187159
18389	>sp|P35769|E321_ADE1A Early E3 20.2 kDa glycoprotein	NNSTTISTSTISIIAVVTIGISILVFTITYYTCCYKKDEHKGDPLLRFDI*	21	28	0.0188341	0.0330134	-0.0141793	-0.1885
3999	>sp|Q66282|POLG_CXB3W Genome polyprotein	CTSSPWRWLKQKVSQYYGIPMAERQNNGWLKKFTEMTNACKGMEWIAIKI*	9	19	0.00807175	0.022402	-0.0143302	-0.190512
6293	>sp|Q66431|L_DUGBA RNA-directed RNA polymerase L	DHFISTVSGLNVVYGALIKDNLLANSQPQNKQLQMLRFGMLCGLSRLSSA*	148	125	0.132735	0.147381	-0.0146459	-0.194722
3018	>sp|Q8QMN3|KBTB2_CWPXB Kelch repeat and BTB domain-containing protein 2	LLLYSNKTINMYPSCIQFLIDNKQNRNIIPRQLCLVCHDTKYNVCNPCIL*	224	183	0.200897	0.215766	-0.0148694	-0.197702
61320	>sp|Q98218|NPH2_MCV1 RNA helicase NPH-II	AHGTVILDEVHEHDQMADIMLAVLRVHRARVDSIVLMSATLEDDRERLQE*	13	23	0.0116592	0.0271182	-0.015459	-0.205563
45196	>sp|Q80909|VE1_HPV38 Replication protein E1	MADDKGTDPKEGCSDFIYLEAECSDISDLDNDLETLLEEGAGSDISDLIN*	80	74	0.0717489	0.0872497	-0.0155009	-0.206122
45450	>sp|P36740|VL1_HPV40 Major capsid protein L1	ISKYPDYLGMAAEPYGNSLFFFLRREQMFVRHFFNRAGTTGDSVPTDLYI*	80	74	0.0717489	0.0872497	-0.0155009	-0.206122
62044	>sp|Q83887|GP_NYV Envelopment polyprotein	KEETLPFHFQLDKQVVHAEIQNLGHWMDGTFNIKTAFHCYGECKKYAYPW*	72	68	0.064574	0.0801754	-0.0156015	-0.207463
78485	>sp|P33831|SPI3_VAR67 Protein K2	MAAKLDYWSSQLGNKVYNLKLPRFSIENKRDIKSIAEMMAPSMFNPDNAS*	189	157	0.169507	0.185111	-0.0156042	-0.2075
77002	>sp|P09246|DNBI_VZVD Major DNA-binding protein	GGLDIVHINHGDVIRIPLFPVQLFMPDVNRLVPDPFNTHHRSIGEGFVYP*	18	27	0.0161435	0.0318344	-0.0156909	-0.208655
24251	>sp|P06726|PP71_HCMVA Protein pp71	SGDEDSDTQAGLSPALILTGQRRRSGNNGALTLVIPSWHVFASLDDLVPL*	52	53	0.0466368	0.0624897	-0.0158529	-0.210816
8492	>sp|Q1HVC7|SCAF_EBVA8 Capsid scaffolding protein	QIENDANAAKRESGCPEDHPLPLTKLIAKAIDAGFLRNRVETLRQDRGVA*	370	295	0.331839	0.34782	-0.0159814	-0.212529
13704	>sp|Q00269|POLG_HCVJT Genome polyprotein	SSASQLSAPSLKATCTTHHDSPDADLIEANLLWRQEMGGNITRVESENKV*	40	44	0.0358744	0.0518782	-0.0160038	-0.212828
28215	>sp|P10200|CEP2_HHV11 Cytoplasmic envelopment protein 2	VGGRCGADNIPPTSAGWRLCVFSSYISRLFATSCPTVARAVARASSSDPE*	17	27	0.0152466	0.0318344	-0.0165877	-0.220614
66999	>sp|A4ZCW4|NSP3_ROTH3 Non-structural protein 3	QLEKRFESLKHRVNEKYNTWVVKARKVNENMNSLQNVISQQQAHINELQM*	403	321	0.361435	0.378475	-0.0170403	-0.226649
60190	>sp|Q89933|NCAP_MEASF Nucleoprotein	DLSLRRFMVALILDIKRTPGNKPRIAEMICDIDTYIVEAGLASFILTIKF*	27	35	0.0242152	0.0412668	-0.0170515	-0.226799
28099	>sp|P08392|ICP4_HHV11 Major viral transcription factor ICP4	RLFGPLRASGPLRRMAAWMRQIPDPEDVRVVVLYSPLPGEDLAGGGASGG*	61	61	0.0547085	0.0719221	-0.0172136	-0.228959
18368	>sp|P36848|SPIKE_ADE31 Fiber protein	SNALTLSASDPLTVNSNSLGLNITSPITLINGSLALATSPPLDTTGSTLN*	250	205	0.224215	0.241705	-0.0174901	-0.232647
66105	>sp|P11194|VP4_ROTHV Outer capsid protein VP4	FHGETPRATTDSSSTANLNNISITIHSEFYIIPRSQESKCNEYINNGLPP*	8	21	0.00717489	0.0247601	-0.0175852	-0.233914
24027	>sp|P16785|LTP_HCMVA Large tegument protein deneddylase	LSRPFNGTTETCDLDGYMCPGIFDFLRYAHAKPRPTYVLVTVNSLARAVV*	38	44	0.0340807	0.0518782	-0.0177975	-0.236746
82026	>sp|Q32ZE1|POLG_ZIKV Genome polyprotein	GSGTRAVASCAEAPNMKIIGRRIERIRNEHAETWFLDENHPYRTWAYHGS*	84	79	0.0753363	0.093145	-0.0178087	-0.236895
23932	>sp|P08546|DPOL_HCMVA DNA polymerase catalytic subunit	HLVPSGNVLRFFGATEHGYSICVNVFGQRSYFYCEYSDTDRLREVIASVG*	36	43	0.032287	0.0506992	-0.0184122	-0.244942
71829	>sp|P27283|POLN_SINDO Polyprotein P1234	LSIMRKKELKPGSRVYFSVGSTLYPEHRASLQSWHLPSVFHLKGKQSYTC*	8	22	0.00717489	0.0259391	-0.0187642	-0.249636
22777	>sp|P0C6X6|R1AB_CVHOC Replicase polyprotein 1ab	DFVTLVKSLNLNCVSKVVNVNVDFKDFQFMLWCNDEKVMTFYPRLQAASD*	88	83	0.0789238	0.0978612	-0.0189374	-0.251946
9204	>sp|P03193|PRIM_EBVB9 DNA primase	ACPPADPDNMEDVLPFCICTGKLGFRVITPLPRGHAIVGTSAVQGFVSVL*	9	23	0.00807175	0.0271182	-0.0190464	-0.253399
43465	>sp|P36820|VE7_HPV15 Protein E7	CYEELSEEETEEEPRFIPYKIVVPCCFCDSKLRLIVVATPFGIRSQQDLL*	76	74	0.0681614	0.0872497	-0.0190883	-0.253957
11466	>sp|Q4R1R8|HBSAG_HBVA9 Large envelope protein	ENITSGFLGPLLVLQAGFFLLTRILTIPQSLDSWWTSLNFLGEAPVCLGQ*	139	122	0.124664	0.143844	-0.0191805	-0.255187
70250	>sp|Q6XDK8|POLG_SVM10 Genome polyprotein	QNFTSFSPTFDAAGIWVWMPWATDRPGASDSNIYISPTWVNGNPSHPIHE*	85	81	0.0762332	0.0955031	-0.0192699	-0.256379
3917	>sp|P03313|POLG_CXB3N Genome polyprotein	FFTYVRFDLELTFVITSTQQPSTTQNQDAQILTHQIMYVPPGGPVPDKVD*	106	97	0.0950673	0.114368	-0.0193006	-0.256789
70771	>sp|P0C6X7|R1AB_SARS Replicase polyprotein 1ab	KVTSAMQTMLFTMLRKLDNDALNNIINNARDGCVPLNIIPLTTAAKLMVV*	27	37	0.0242152	0.0436249	-0.0194096	-0.258242
80528	>sp|P13896|POLN_WEEV Polyprotein P1234	PLAEQVLVMTHKGRAGRYKVEPYHGKVIVPEGTAVPVQDFQALSESATIV*	232	193	0.208072	0.227557	-0.019485	-0.259247
69926	>sp|Q9JGK8|POLS_SAGV Structural polyprotein	RPHFGIEVPCTTYQLTTAPTEEEIDMHTPPDIPDITLLSQQSGDVKITAG*	61	63	0.0547085	0.0742802	-0.0195717	-0.260402
15202	>sp|Q81487|POLG_HCVTR Genome polyprotein	IFLLALFSCLTCPASSLEYRNASGLYLLTNDCSNRSIVYEADDVILHLPG*	79	77	0.070852	0.0907869	-0.0199349	-0.265246
427	>sp|Q8JTG9|L_ABLVH Large structural protein	LFCLKKVDYDRAFGRYLANIYASYLFFHVIILYMNALDWDEEKTILALWK*	50	55	0.044843	0.0648478	-0.0200047	-0.266177
9804	>sp|P03214|HELI_EBVB9 DNA replication helicase	TGTFGDFMDTLEADSFVEAHGHEQPEYVYSFLARLIYGGIYAFSHGGHSL*	17	30	0.0152466	0.0353715	-0.0201249	-0.267779
59862	>sp|P07399|GLYC_LYCVW Pre-glycoprotein polyprotein GP complex	GNSNYKAVSCDFNNGITIQYNLSSSDPQSAMSQCRTFRGRVLDMFRTAFG*	1	18	0.000896861	0.0212229	-0.0203261	-0.270461
56767	>sp|P17504|HEMA_INBBE Hemagglutinin	LPTFDSLNITAASLNDDGLDNHTILLYYSTAASSLAVTLMIAIFIVYMVS*	47	53	0.0421525	0.0624897	-0.0203372	-0.27061
50525	>sp|P0DOE7|MATRX_HRSVA Matrix protein	NIVTSKKVIIPTYLRSISVRNKDLNTLENITTTEFKNAITNAKIIPYSGL*	18	31	0.0161435	0.0365506	-0.0204071	-0.271542
18029	>sp|P35988|CAP6_ADE12 Pre-protein VI	PILPMATRVYGKNENVPMTLELPPLPEPTIADPVGSVPVASVPVASTVSR*	14	28	0.0125561	0.0330134	-0.0204574	-0.272212
33712	>sp|Q9QJ56|VU3_HHV6Z Protein U3	EGLHEPAQDSMMCGDDELQSQERMKKRQRLYNKSKRDLVDLLRVYTCLNS*	15	29	0.0134529	0.0341925	-0.0207396	-0.275975
7582	>sp|Q66577|POLG_EC09B Genome polyprotein	RAGQCGGVLMSTGKVLGIHVGGNGHQGFSAALLRHYFNEEQGEIEFIESS*	55	60	0.0493274	0.070743	-0.0214157	-0.284991
77145	>sp|P09257|GB_VZVD Envelope glycoprotein B	VAAFFAYRYVLKLKTSPMKALYPLTTKGLKQLPEGMDPFAEKPNATDTPI*	5	22	0.0044843	0.0259391	-0.0214548	-0.285512
32079	>sp|P52437|ITP_HHV6U Inner tegument protein	QISDHIECLFNVSLSESFFKEYTKGGNEDQKQFLYKNLFEKWGNVFFPFT*	89	86	0.0798206	0.101398	-0.0215777	-0.287151
59076	>sp|Q1PDC7|VGP_MABVR Envelope glycoprotein	SNETQRNDTGCFGILQEYNSTNNQTCPPSLKPPSLPTVTPSIHSTNTQIN*	27	39	0.0242152	0.045983	-0.0217677	-0.289685
69127	>sp|Q45UF2|VP7_ROTJ1 Outer capsid glycoprotein VP7	IYGNDVKICYLDKNLLGIGCDATDTTSWLDLDAGLPTNHALDIPEITSDG*	65	68	0.058296	0.0801754	-0.0218795	-0.291175
21680	>sp|Q5MQC5|IORF_CVHN1 Protein I	EITKPLIEAEKPNLNSLCLLNHKEILSHIIPGSPGSLNFKKVETLNFQMV*	40	49	0.0358744	0.0577735	-0.021899	-0.291436
43725	>sp|P50758|VE1_HPV20 Replication protein E1	SMLNVHEKQILSEPPKLRNVAAALFWYKGAMGSGAFSHGPYPNWMAQQTI*	128	116	0.114798	0.13677	-0.0219717	-0.292404
23029	>sp|P13200|CEP3_HCMVA Cytoplasmic envelopment protein 3	DKAPKPSKQSKKKKKPSKHHHHQQSSIMQETDDLDEEDTSIYLSPPPVPP*	708	558	0.634978	0.65791	-0.0229327	-0.305218
80746	>sp|Q6TUQ9|A18_YMTV5 Transcript termination protein A18	NSMQIEQILGRICRYSISKTRTVIVFPNTSIKEIKHMIGFFTQKIITLAI*	295	244	0.264574	0.287688	-0.0231144	-0.307641
42540	>sp|Q89928|POL_HV2EH Gag-Pol polyprotein	EKEGQLEEAPPTNPYNSPTFAIKKKDKNKWRMLIDFRELNKVTQEFTEVQ*	46	55	0.0412556	0.0648478	-0.0235922	-0.314012
24860	>sp|C0H677|UL298_HCMVA Protein UL29/UL28	ELRLPFKKRRLVVGYFDSLSSLYLRGQPKFSSIWRGLRDAWTHKRPKPRE*	92	90	0.0825112	0.106115	-0.0236033	-0.314161
14550	>sp|P26661|POLG_HCVJ8 Genome polyprotein	VPTYTWGENETDVFLLNSTRPPRGAWFGCTWMNGTGFTKTCGAPPCRIRK*	180	157	0.161435	0.185111	-0.023676	-0.31513
38989	>sp|P04589|POL_HV1EL Gag-Pol polyprotein	MGARASVLSGGKLDKWEKIRLRPGGKKKYRLKHIVWASRELERYALNPGL*	18	34	0.0161435	0.0400877	-0.0239442	-0.318707
38581	>sp|P35967|VPR_HV1Y2 Protein Vpr	MEQAPEDQGPQREPHNEWTLELLEELKREAVRHFPRPWLHGLGQHIYETY*	106	101	0.0950673	0.119084	-0.0240168	-0.319675
71660	>sp|P0DOK0|POLSF_SINDV Frameshifted structural polyprotein	GYFLLAKCPPGDSVTVSIVSSNSATSCTLARKIKPKFVGREKYDLPPVHG*	49	58	0.0439462	0.0683849	-0.0244387	-0.325301
7947	>sp|P0CK48|NEC1_EBVA8 Nuclear egress protein 1	RSQVHVPQEFSSTQLSFFNNVHKIIPNKTFYVSLLSSSPSAVKAGLSQPS*	187	163	0.167713	0.192185	-0.0244722	-0.325747
55503	>sp|P26140|HEMA_I88A6 Hemagglutinin	AGFIEGGWTGMIDGWYGYHHQNEQGSGYAADRKSTQNAIDGITNKVNSVI*	100	97	0.0896861	0.114368	-0.0246818	-0.328542
22407	>sp|P0C6X5|R1AB_CVHNL Replicase polyprotein 1ab	VKHLNKNLNEGVLESFSVTLLDNQEDKFWCEDFYASMYENSTILQAAGLC*	96	94	0.0860987	0.110831	-0.0247321	-0.329212
74245	>sp|O57233|RP35_VACCA DNA-directed RNA polymerase 35 kDa subunit	LMTMNIVNFFGCNSRLESYHRFDMTKVDVELFIKALSDACKKILSASNRL*	9	28	0.00807175	0.0330134	-0.0249417	-0.332007
80538	>sp|P13896|POLN_WEEV Polyprotein P1234	VHFNHDICTEVYHKSISRRCTQTVTAIVSTLFYDKRMKTVNPCADKIIID*	22	38	0.0197309	0.0448039	-0.025073	-0.333758
31580	>sp|P17887|MCP_HHV6U Major capsid protein	TNKMMYKVISEYCMKSNSCLNSDSEIQYSCSEGTDSFVSRPCQFLQNALP*	2	23	0.00179372	0.0271182	-0.0253244	-0.337111
31490	>sp|P52463|UL32_HHV6U Packaging protein UL32	FDNEFSFSDDNFTLDTHVYLILRQTGTVGVYKHFFCDPLCLANCKTINPE*	36	49	0.032287	0.0577735	-0.0254865	-0.339271
7085	>sp|P29813|POLG_EC11G Genome polyprotein	GKFTEPVKDIMVKSLPALNSPSAEECGYSDRVRSITLGNSTITTQESANV*	3	24	0.00269058	0.0282972	-0.0256066	-0.340873
16749	>sp|Q81862|POLN_HEVCH Non-structural polyprotein pORF1	ECAIMVECGMPQWLIRLYHLIRSAWILQAPKESLRGFWKKHSGEPGTLLW*	116	110	0.104036	0.129696	-0.0256597	-0.341581
55604	>sp|P68042|NCAP_I88A5 Nucleoprotein	TRALVRTGMDPRMCSLMQGSTLPRRSGAAGAAVKGVGTIAMELIRMIKRG*	55	64	0.0493274	0.0754592	-0.0261319	-0.347877
26745	>sp|P32537|POLG_HE701 Genome polyprotein	WTLAVIPVCPLAGGTGNTNTYVPITISIAPMCAEYNGLRNAITQGVPTCL*	26	42	0.0233184	0.0495201	-0.0262017	-0.348809
78509	>sp|P0DST3|RP132_VAR67 DNA-directed RNA polymerase 133 kDa polypeptide	VFYRPLHFQYVSYSNFILHRLHGILTVKRPLLSFKNNTERIMIEISNVKV*	202	176	0.181166	0.207513	-0.026347	-0.350745
2979	>sp|Q8QMT5|A18_CWPXB Transcript termination protein A18	VDEPRNQLILDTLVEEFKSGTINRILVITKLREHMVLFYKRLLDIFGPEV*	106	103	0.0950673	0.121442	-0.026375	-0.351118
8261	>sp|P0CK54|CEP2_EBVA8 Cytoplasmic envelopment protein 2	VVTCTDLTTAHVFTTSTAVKTVEELQDITPSEIIPLGRGGAWYAEGALYM*	2	24	0.00179372	0.0282972	-0.0265035	-0.352832
51879	>sp|P21431|NS1_I60A0 Non-structural protein 1	DWFMLMPKQKVAGPLCIRMDQAIMDKNIILKANFSVIFDRLETLILLRAF*	88	90	0.0789238	0.106115	-0.0271908	-0.361997
59573	>sp|P54635|CAPSD_LORDV Capsid protein	LEPVLIPLPDVRNNFYHYNQANDSTLKLIAMLYTPLRANNAGDDVFTVSC*	260	221	0.233184	0.26057	-0.0273863	-0.364604
55457	>sp|Q09104|NRAM_I76A9 Neuraminidase	ETCPKLVEYRNWSKPQCKITGFAPFSKDNSIRLSAGGDIWVTREPYVSCD*	22	40	0.0197309	0.047162	-0.0274311	-0.365201
32152	>sp|P52384|TRM1_HHV6U Tripartite terminase subunit 1	NFIFEALSKIMNGFVLRKMYLDGSFRVDSCTYDEHLYIKNNLMPKKLPLE*	101	101	0.090583	0.119084	-0.0285012	-0.379469
43675	>sp|P36806|VE6_HPV19 Protein E6	HTVTGREIEFVTGKSVFDIDVRCQNCMRYLDSIEKLDICGRRLPFHKVRD*	27	45	0.0242152	0.0530573	-0.028842	-0.384015
1263	>sp|P04505|GP_BUNYW Envelopment polyprotein	TSFIKEKDDRCKTWLCRVRDEGISVIFEPIKAFFGSYFSIFFYIIVVVVV*	41	56	0.0367713	0.0660268	-0.0292555	-0.389528
77199	>sp|P09310|ICP4_VZVD Major viral transcription factor ICP4 homolog	LELDDWEVGCEDAWDSEEGGGDDGDAPGSSFGVSIVSVAPGVLRDRRVGL*	104	104	0.0932735	0.122621	-0.0293477	-0.390757
77728	>sp|P0DOP0|A47_VARV Protein A47	KRGSWATSSFREKSHATIQRFLSLRREHVKVDHPDKFLELKREIYAIIQK*	29	47	0.026009	0.0554154	-0.0294064	-0.39154
72219	>sp|Q7T9D9|VGP_EBOSU Envelope glycoprotein	NTQETITETAATIIGTNGNHMQISTIGIRPSSSQIPSSSPTTAPSPEAQT*	180	162	0.161435	0.191006	-0.0295712	-0.393738
40798	>sp|Q9IDV5|TAT_HV1YB Protein Tat	MEPVDPRLEPWNHPGSQPKTACNKCYCKKCCYHCMCCFTKKGLGISYGRK*	38	54	0.0340807	0.0636687	-0.029588	-0.393962
66713	>sp|O40626|NSP1_ROTH6 Non-structural protein 1	NLINKYDVLLLDSINFDRMAFLPLTLQQEYALRYFSKSRFITERRKYIET*	34	51	0.0304933	0.0601316	-0.0296383	-0.394632
47225	>sp|P03111|VE1_HPV1 Replication protein E1	SLLQDETENIDESTQVDQQQKEHTGEVGAAGVNILKASNIRAALLSRFKD*	23	43	0.0206278	0.0506992	-0.0300714	-0.400407
45902	>sp|P22424|VL1_HPV47 Major capsid protein L1	PKQIQMFIVGCTPCIGEHWDKAEPCGEQQTGLCPPIELKNTYIQDGDMAD*	61	72	0.0547085	0.0848916	-0.0301831	-0.401897
75737	>sp|P20985|A6_VACCC Protein A6	VDVGCLLTDTIESAKTKISVEKIKQTGINNVQSLIKFISDNKKEYKTIIS*	137	130	0.12287	0.153277	-0.0304066	-0.404877
16201	>sp|O92530|POLG_HCVVN Genome polyprotein	AWPKLEQFWQKHLWNFVSGVQYLAGLSTLPGNPAVASLMSFSAALTSPLS*	75	83	0.0672646	0.0978612	-0.0305966	-0.40741
8113	>sp|Q1HVH9|LTP_EBVA8 Large tegument protein deneddylase	LDPEVQDGIDRILDPMVSEALHTFEMGNRLTLEPARLVALQNFATHSTLK*	661	529	0.592825	0.623718	-0.0308927	-0.411358
23824	>sp|P09701|US23_HCMVA Tegument protein US23	GSTMPELRDQLLDDVICCPERLIVLGKCVIMVEDHYEETELVLCMGGGTR*	28	48	0.0251121	0.0565944	-0.0314823	-0.41922
104	>sp|Q91B85|POLG_ALKV Genome polyprotein	PVDVDCFCRGVERVSLEYGRCGKPVGGRSRRSVSIPVHAHSDLTGRGHKW*	112	112	0.100448	0.132054	-0.0316052	-0.420859
63485	>sp|P03302|POLG_POL3L Genome polyprotein	IGDSLYSAMTVDDFGVLAVRVVNDHNPTKVTSKVRIYMKPKHVRVWCPRP*	12	36	0.0107623	0.0424458	-0.0316835	-0.421903
23336	>sp|P16825|UL81_HCMVA Uncharacterized protein UL81	ACFSHSLYLFLNNKNTETLIITAVCFIRVSRCRKKREGSPKYSVSLTRAY*	19	42	0.0170404	0.0495201	-0.0324798	-0.43252
21765	>sp|Q14EB0|SPIKE_CVHN2 Spike glycoprotein	TSFKTVLVSPGLCLSGDRGIAPKQGYFIKQNDSWMFTGSSYYYPEPISDK*	78	87	0.0699552	0.102577	-0.0326222	-0.43442
19808	>sp|P11806|DNB2_ADE40 DNA-binding protein	FKFLPEQSNVYRKICQTWLNEEHRGLPLTFTSHKTFVEMMGRFLRAYVES*	8	34	0.00717489	0.0400877	-0.0329128	-0.438295
13147	>sp|P26664|POLG_HCV1 Genome polyprotein	LAPITAYAQQTRGLLGCIITSLTGRDKNQVEGEVQIVSTAAQTFLATCIN*	198	179	0.177578	0.21105	-0.0334716	-0.445746
32543	>sp|Q89746|DR1_HHV6U Uncharacterized protein DR1	MPLTVRAGHAPYRLPLSNYWWLLLGRHSLRHVHSYLRLHKGLRIPLPWPE*	119	119	0.106726	0.140307	-0.0335806	-0.447199
7829	>sp|Q66765|POLG_EMCVR Genome polyprotein	AFAKVQERNSVFSDWLKISAMLCAATLALSQVVKMAKAVKQMVKPDLVRV*	36	56	0.032287	0.0660268	-0.0337398	-0.449322
76937	>sp|P09270|PRIM_VZVD DNA primase	ALRAANFANDTPNQSGRTGFDTSPGITKLLLFFSAATGIATHDVSILSYK*	112	114	0.100448	0.134412	-0.0339633	-0.452303
69303	>sp|Q6X2U4|POLN_RUBVB Non-structural polyprotein p200	GTDVALALTRDLAIVSLTRASDALYLHELEDGSLRAAGLSAFLDAGALAE*	133	130	0.119283	0.153277	-0.0339941	-0.452712
65172	>sp|Q89853|VGP_EBORS Envelope glycoprotein	TFTEGVVAFLILSEPKKHFWKATPAHEPVNTTDDSTSYYMTLTLSYEMSN*	29	51	0.026009	0.0601316	-0.0341226	-0.454426
60716	>sp|P12296|POLG_ENMGO Genome polyprotein	LEVTLSPHTSGAHGLLVRWCPTGTPTKPTTQVLHEVSSLSEGRTPQVYSA*	259	226	0.232287	0.266465	-0.0341784	-0.455171
60922	>sp|K9N7C7|R1AB_MERS1 Replicase polyprotein 1ab	ECTMFRDAEGRMTPYCHDPTVLPGAFAYSQMRPHVRYDLYDGNMFIKFPE*	17	42	0.0152466	0.0495201	-0.0342735	-0.456438
72764	>sp|A4GZ97|CAPSD_TTVG1 Capsid protein	LHDPQKKTEKINQCLLSLCEESTCQEQETEENILKLIQQQQQQQQKLKHN*	105	109	0.0941704	0.128517	-0.0343461	-0.457407
39570	>sp|Q9QSR3|POL_HV1VI Gag-Pol polyprotein	EAVQKIALESIVIWGKRSPKFKLPILKETWDTWWTDYWQATWIPEWEFVN*	101	106	0.090583	0.124979	-0.0343964	-0.458077
76459	>sp|P09293|CEP2_VZVD Cytoplasmic envelopment protein 2	IGLCPAGWHARILGSVLNRLLSHADGCDECNHRVHVGALYALPHVTNHAE*	265	231	0.237668	0.272361	-0.0346925	-0.462026
60841	>sp|K9N7C7|R1AB_MERS1 Replicase polyprotein 1ab	TVEYNIHAVLDTLLASSSLRTFVVDKSLSIEEFADVVKEQVSDLLVKLLR*	40	60	0.0358744	0.070743	-0.0348686	-0.464373
56992	>sp|P67908|VNB_INBLN Glycoprotein NB	CVSFTVILTVFGYIAKIFTKNNCTNNDIGLRERIKCSGCEPFCNKRDDIS*	91	99	0.0816143	0.116726	-0.0351117	-0.467614
56502	>sp|P03454|HEMA_I33A0 Hemagglutinin	ANNSTDTVDTIFEKNVAVTHSVNLLEDRHNGKLCKLKGIAPLQLGKCNIT*	300	258	0.269058	0.304195	-0.0351368	-0.467949
23393	>sp|P12824|GH_HCMVA Envelope glycoprotein H	YALVSKDLASYRSFSQQLKAQDSLGQQPTTVPPPIDLSIPHVWMPPQTTP*	200	182	0.179372	0.214587	-0.035215	-0.468993
15026	>sp|Q81258|POLG_HCVNZ Genome polyprotein	TYGKFLADGGCSGGAYDVIICDECHAQDATSILGIGTVLDQAETAGVRLT*	105	110	0.0941704	0.129696	-0.0355252	-0.473128
81731	>sp|O11457|VGP_EBOG4 Envelope glycoprotein	QDGLICGLRQLANETTQALQLFLRATTELRTFSILNRKAIDFLLQRWGGT*	105	110	0.0941704	0.129696	-0.0355252	-0.473128
36836	>sp|P04588|POL_HV1MA Gag-Pol polyprotein	DYVDRFFKTLRAEQATQEVKNWMTETLLVQNANPDCKTILKALGPGATLE*	74	87	0.0663677	0.102577	-0.0362097	-0.482256
76448	>sp|P09263|TEG5_VZVD Tegument protein UL47 homolog	LYAHQTLTSFWKDRDDAMQTLGIRPTTDVLPKEQDRIVQASPIEMNFRFV*	160	153	0.143498	0.180395	-0.036897	-0.49142
45583	>sp|P27235|VL2_HPV42 Minor capsid protein L2	TRPPVIAEPGPAVRPPIAVDTVGPSDPSIVSLLEESSVIDAGITVPDITS*	10	39	0.00896861	0.045983	-0.0370144	-0.492985
23174	>sp|P16764|UL29_HCMVA Uncharacterized protein UL29	LGWPSQCIYVVGGEHSPHSLTEIDLEHCQNDFFGEFRALHLIGTVSHATC*	56	74	0.0502242	0.0872497	-0.0370255	-0.493134
65173	>sp|Q89853|VGP_EBORS Envelope glycoprotein	HEPVNTTDDSTSYYMTLTLSYEMSNFGGKESNTLFKVDNHTYVQLDRPHT*	31	55	0.0278027	0.0648478	-0.0370451	-0.493395
16489	>sp|O92532|POLG_HCVVP Genome polyprotein	ASALDLSGWFTSGYGGGDVYHSASRARPRFLLLCLLLLSVGVGIFLLPAR*	6	36	0.00538117	0.0424458	-0.0370647	-0.493656
3725	>sp|P08291|POLG_CXB1J Genome polyprotein	TIHVQCNASKFHQGCLLVVCVPEAEMGCSNLNNTPKFAELSGGDNARMFT*	57	75	0.0511211	0.0884288	-0.0373077	-0.496897
35376	>sp|F5HIN0|PRIM_HHV8P DNA primase	NRTIKLDPELVHRFPSIQKKGGPFDCGIYGRGRSVRLPHCYKVGLVGELC*	28	53	0.0251121	0.0624897	-0.0373776	-0.497828
29964	>sp|P89454|NEC1_HHV2H Nuclear egress protein 1	AIVRSLSVPLVKTTPVSLPFSLDQTVADNCLTLSGMGYYLGIGGCCPACS*	567	463	0.50852	0.5459	-0.0373803	-0.497864
78065	>sp|P0DSS6|G5_VARV Putative nuclease G5	EKWNDFKSSYLETVPLPCQLMYALEPRKEIDVSEVKTLSSYIDFENTKSD*	166	158	0.148879	0.18629	-0.0374111	-0.498275
31321	>sp|Q06093|GO_HHV6U 120 kDa Glycoprotein O	STSASLTSPHIPSTNIPTPAPPPVTKNSTKLHTDTIKVTPNTPTITTQTT*	212	193	0.190135	0.227557	-0.0374222	-0.498424
8151	>sp|Q1HVH9|LTP_EBVA8 Large tegument protein deneddylase	PSFYAGLGLVSALARDGGLGDLLSDSVLTYRLVRSPASGRGGMPSTTRGS*	204	187	0.18296	0.220482	-0.0375228	-0.499765
56846	>sp|P16191|NRAM_INBHK Neuraminidase	PRPDDGSITGPCESNGDKGLGGIKGGFVHQRMASKIGRWYSRTMSKTERM*	276	242	0.247534	0.28533	-0.0377966	-0.503416
65951	>sp|Q09113|VP4_ROTHU Outer capsid protein VP4	QYTYMRDGIEVVAHTTVSVNGVSVYDYNTGSLPTDFTIRNYDVLKESSFV*	59	77	0.0529148	0.0907869	-0.0378721	-0.504422
54719	>sp|Q3YPZ1|NCAP_I71A1 Nucleoprotein	SQLVWMACNSAAFEDLRVLSFIRGTKVSPRGKLSTRGVQIASNENMDTME*	1	33	0.000896861	0.0389087	-0.0380118	-0.506285
32179	>sp|P52441|UL49_HHV6U Protein U33	MFYLKKLLRQLLAPLCKHGSYTHLQLFVMGEACVPGKCVLTMFLTNKKFL*	106	113	0.0950673	0.133233	-0.0381655	-0.508334
61898	>sp|P05769|POLG_MVEV5 Genome polyprotein	GEVTVECEPRSGLNTEAYYVMTIGTKHFLVHREWFNDLLLPWTSPASTEW*	432	361	0.387444	0.425637	-0.0381933	-0.508706
5997	>sp|Q5UCB8|POLG_DEN4S Genome polyprotein	NYNLIVMDEAHFTDPSSVAARGYISTRVEMGEAAAIFMTATPPGTTDPFP*	157	152	0.140807	0.179216	-0.0384085	-0.511575
70825	>sp|P0C6X7|R1AB_SARS Replicase polyprotein 1ab	CNAPGCDVTDVTQLYLGGMSYYCKSHKPPISFPLCANGQVFGLYKNTCVG*	124	127	0.111211	0.149739	-0.0385287	-0.513177
70565	>sp|P17881|NCAP_SEOUS Nucleoprotein	KDAEKQYEKDPDDLNKRALHDRESVAASIQSKIDELKRQLADRLQQGRTS*	145	143	0.130045	0.168604	-0.0385594	-0.513587
28465	>sp|P10236|PRIM_HHV11 DNA primase	FITYIYLAHFECFSPPRLATHLRAVTTHDPNPAASTEQPSPLGREAVEQF*	79	93	0.070852	0.109652	-0.0387997	-0.516791
14992	>sp|Q81258|POLG_HCVNZ Genome polyprotein	GCPQRLSSCKPITFFRQGWGPLTDANITGPSDDRPYCWHYAPRPCDIVPA*	59	78	0.0529148	0.0919659	-0.0390512	-0.520144
72086	>sp|Q5XX06|VP40_EBOSU Matrix protein VP40	EATVNVISGPKVLMKQIPIWLPLGIADQKTYSFDSTTAAIMLASYTITHF*	34	59	0.0304933	0.069564	-0.0390707	-0.520405
28170	>sp|P10240|UL56_HHV11 Protein UL56	PYSAGPLLSVPIPPTSSGEGEASERGRSRQAAQRAARRARRRAERRAQRR*	81	95	0.0726457	0.11201	-0.0393641	-0.524317
68324	>sp|P11197|VP4_ROTHM Outer capsid protein VP4	SDSVSNISTQMSAISRRLRLREITTQTEGMNFDDISAAVLKTKIDRSTHI*	65	83	0.058296	0.0978612	-0.0395652	-0.526999
3507	>sp|P22055|POLG_CXA21 Genome polyprotein	PMASLEEKGILFTSDYVLASTNSHSIAPPTVAHSDALTRRFAFDVEVYTM*	270	239	0.242152	0.281793	-0.0396406	-0.528004
33888	>sp|Q9QJ44|U22_HHV6Z Protein U22	MVPQGWSLAWVSVLYVSVIPSLHIINNENSVFIGTHSETELRHWLIFVKM*	241	217	0.216143	0.255854	-0.0397105	-0.528936
37412	>sp|P03377|ENV_HV1BR Envelope glycoprotein gp160	AGFAILKCNNKTFNGTGPCTNVSTVQCTHGIRPVVSTQLLLNGSLAEEEV*	379	322	0.33991	0.379654	-0.039744	-0.529382
37954	>sp|P05888|GAG_HV1MN Gag polyprotein	VQNANPDCKTILKALGPAATLEEMMTACQGVGGPGHKARVLAEAMSQVTN*	122	127	0.109417	0.149739	-0.0403224	-0.537095
51450	>sp|P14350|POL_FOAMV Pro-Pol polyprotein	PQSDRQKIVLQAHNLAHTGREATLLKIANLYWWPNMRKDVVKQLGRCQQC*	177	169	0.158744	0.19926	-0.0405152	-0.539665
72542	>sp|P07720|POLG_TBEVS Genome polyprotein	GWTAKGQITVLDMHPGSGKTHRVLPELIRQCIDRRLRTLVLAPTRVVLKE*	132	135	0.118386	0.159172	-0.0407862	-0.543279
50258	>sp|P07298|NS1_PAVHU Initiator protein NS1	TKGKYFRDGEQFIENYLMKKIPLNVVWCVTNIDGYIDTCISATFRRGACH*	49	72	0.0439462	0.0848916	-0.0409455	-0.545403
61510	>sp|Q8V4S4|POXIN_MONPZ Poxin-Schlafen	NAVYGKVQHEYSTIKEKAKEMNALKPGPIIDYHVWIGDCVCQVTTVDVHG*	113	121	0.101345	0.142665	-0.0413198	-0.550395
43574	>sp|P36751|VL2_HPV17 Minor capsid protein L2	LTEQVAVTDPLFLSRPSRLVQFQFDNPAFEEEVTQLFERDIEAVEEPPDR*	42	67	0.0376682	0.0789964	-0.0413282	-0.550507
78633	>sp|P33865|F5_VAR67 36 kDa major membrane protein F5	DNNVQICTCANVSHINHTFWYYNNKVIALATEDRTSGYISSFIKRVNISL*	168	163	0.150673	0.192185	-0.0415126	-0.552965
80158	>sp|C5H431|POLG_WSLV Genome polyprotein	YHTQAFSNTSTGKEIIDAMCHATLTHRMLEPTRVTNWEVVIMDEAHFMDP*	22	52	0.0197309	0.0613106	-0.0415797	-0.55386
6380	>sp|Q66431|L_DUGBA RNA-directed RNA polymerase L	FSIDSISGNFGPIKDIRTLVTYMSTETVPKFLLPFLLFEEQLKHLIAGCV*	176	170	0.157848	0.200439	-0.0425911	-0.567346
32602	>sp|P52387|CVC2_HHV6U Capsid vertex component 2	WRILNSESLFNKRVGKFLLTSIFPQLENVDFAENNFEAGNIQNFEYLMHH*	15	48	0.0134529	0.0565944	-0.0431415	-0.574685
51731	>sp|Q67157|M1_I68A0 Matrix protein 1	EAMEVASQARQMVQAMRAIGTHPRSSAGLKDDLLENLQAYQKRMGVQMQR*	132	137	0.118386	0.16153	-0.0431443	-0.574722
42882	>sp|Q6WB94|VGLG_HMPVC Major surface glycoprotein G	NPTLNPAASVSPSETEPASTPDTTNRLSSVDRSTAQPSESRTKTKPTVHT*	67	88	0.0600897	0.103756	-0.0436668	-0.581689
57289	>sp|Q01639|NS1_INCAA Non-structural protein 1	MSDKTVKSTNLMAFVATKMLERQEDLDTCTEMQVEKMKTSTKARLRTESS*	223	207	0.2	0.244063	-0.0440635	-0.586979
7118	>sp|P29813|POLG_EC11G Genome polyprotein	YRVVNRHLATHTDWQNCVWEDYNRDLLISTTTAHGCDVIARCRCSTGVYY*	56	80	0.0502242	0.0943241	-0.0440998	-0.587464
43116	>sp|P04015|VE2_HPV11 Regulatory protein E2	ACTTEDGVSAPPRKRARGPSTNNTLCVANIRSVDSTINNIVTDNYNKHQR*	103	116	0.0923767	0.13677	-0.0443932	-0.591375
35823	>sp|Q2HRD0|DPOL_HHV8P DNA polymerase catalytic subunit	CEVFESNVDAIRRFVLDHGFSTFGWYECSNPAPRTQARDSWTELEFDCSW*	104	117	0.0932735	0.137949	-0.0446754	-0.595138
70147	>sp|Q672I1|POLG_SVSAP Genome polyprotein	TGVALTNSINPASLALVRISNNDFDTSGFANDKNVVVQMSWEMYTGTNQI*	126	134	0.113004	0.157993	-0.0449883	-0.599311
29837	>sp|P89442|MCP_HHV2H Major capsid protein	GMDHGQDAVCEFIATPVATDINYFRRPCNPRGRAAGGVYAGDKEGDVIAL*	64	87	0.0573991	0.102577	-0.0451783	-0.601844
27442	>sp|P10211|GB_HHV11 Envelope glycoprotein B	VAADNVIVQNSMRISSRPGACYSRPLVSFRYEDQGPLVEGQLGENNELRL*	58	83	0.0520179	0.0978612	-0.0458433	-0.610711
48425	>sp|P26537|VL1_HPV5B Major capsid protein L1	EHWDKAVPCAKNDQQTGLCPPIELKNTYIEDGDMADIGFGNMNFKALQDS*	267	242	0.239462	0.28533	-0.0458684	-0.611046
30146	>sp|P13287|US03_HHV2H Serine/threonine-protein kinase US3	SRAAGNNRPAWTRPAWTRYYKIHTDVEYLICKALTFDAALRPSAAELLRL*	34	65	0.0304933	0.0766383	-0.046145	-0.614734
54694	>sp|P26138|HEMA_I78A4 Hemagglutinin	DGRDCTLIDALLGDPHCDVFQDETWDLYVERSKSFSNCYPYDVPDYASLR*	151	154	0.135426	0.181574	-0.0461478	-0.614771
55772	>sp|P16512|RDRP_I77AD RNA-directed RNA polymerase catalytic subunit	RQTFDWTLNRNQPAATALANTIEVFRLNGLTASESGRLIDFLKDVMESMD*	186	181	0.166816	0.213408	-0.046592	-0.620695
54972	>sp|Q289M7|HEMA_I00A1 Hemagglutinin	GFGSGIITSNAPMDECDAKCQTPQGAINSSLPFQNVHPVTIGECPKYVRS*	317	281	0.284305	0.331313	-0.0470083	-0.626245
63180	>sp|P03300|POLG_POL1M Genome polyprotein	RENTSTYSLPPDPSHFDGYKQQGVVIMDDLNQNPDGADMKLFCQMVSTVE*	390	337	0.349776	0.39734	-0.0475643	-0.633659
14585	>sp|P26661|POLG_HCVJ8 Genome polyprotein	KKKCDELAAALRGMGVNAVAYYRGLDVSVIPTQGDVVVVATDALMTGYTG*	112	126	0.100448	0.14856	-0.0481119	-0.640962
58443	>sp|D7RF80|POLG_KFDV Genome polyprotein	ETASSDCDTGVMGAAVKSGHAVHTDQSLWMRSHRNATGVFISELIVTDLR*	147	153	0.131839	0.180395	-0.0485562	-0.646885
7724	>sp|P03304|POLG_EMCV Genome polyprotein	DLRNGMAAYVECKESFDFFEKLYNQAVKEKRTGIAAVCEKFRQKHDHATA*	256	236	0.229596	0.278256	-0.0486595	-0.648263
12318	>sp|P24024|DPOL_HBVD2 Protein P	SSLQSKHCKSRLGLQSQQGLLARRQQGRSWSIRAGIHPTARRPFGVEPSG*	470	399	0.421525	0.470441	-0.0489165	-0.65169
80249	>sp|P06935|POLG_WNV Genome polyprotein	PADTGHGTVVLELQYTGTDGPCKVPISSVASLNDLTPVGRLVTVNPFVSV*	193	189	0.173094	0.222841	-0.0497464	-0.662756
36423	>sp|Q2HR98|UL95_HHV8P Protein UL95 homolog	MFALSSLVSEGDPEVTSRYVKGVQLALDLSENTPGQFKLIETPLNSFLLV*	39	72	0.0349776	0.0848916	-0.0499141	-0.664991
8516	>sp|P0C742|BDLF2_EBVA8 Protein BDLF2	HERRVLASGERVEVFYKAPAPRPREGRASTFHDFTVPAAAAVPGPEPEPE*	158	163	0.141704	0.192185	-0.0504812	-0.672554
34061	>sp|Q9QJ23|TRM3_HHV6Z Tripartite terminase subunit 3	LFLEGAFIHEIMGGATCNVINDVLITEQGQTEFEFFRYSTINKNLIPFLG*	31	67	0.0278027	0.0789964	-0.0511937	-0.682054
23950	>sp|P08546|DPOL_HCMVA DNA polymerase catalytic subunit	DGQQIRIYTSLLDECACRDFILPNHYSKGTTVPETNSVAVSPNAAIISTA*	3	46	0.00269058	0.0542363	-0.0515457	-0.686748
67402	>sp|A7J390|RDRP_ROTHS RNA-directed RNA polymerase	MGKYNLILSEYLSFIYNSQSAVQIPIYYSSNSELENRCIEFHAKCLENSK*	139	150	0.124664	0.176858	-0.0521939	-0.695391
29047	>sp|P06490|TRM1_HHV1F Tripartite terminase subunit 1	VAENDSVRKEADALLEAHDVFQATTPGLYAISELRFWLASGDRAGQTTMD*	73	100	0.0654709	0.117905	-0.0524342	-0.698595
35846	>sp|Q2HRD0|DPOL_HHV8P DNA polymerase catalytic subunit	LLTKKRYVGVLSDDKVLMKGVDLIRKTACRFVQEKSSQVLDLILREPSVK*	95	117	0.0852018	0.137949	-0.0527471	-0.702768
7184	>sp|Q66575|POLG_EC12T Genome polyprotein	IAEVDSVVPVNNTQDSVYNMDVYKIPVSGGNQLSTQVFGFQMQPGLNSVF*	121	137	0.10852	0.16153	-0.0530098	-0.70627
22399	>sp|P0C6X5|R1AB_CVHNL Replicase polyprotein 1ab	AYANSIFNIFQAVSSNINRLLSVPSDSCNNVNVRDLQRRLYDNCYRLTSV*	121	137	0.10852	0.16153	-0.0530098	-0.70627
5739	>sp|Q6YMS4|POLG_DEN3S Genome polyprotein	GVALGLMALKLITQFETYQLWTALVSLTCSNTIFTLTVAWRTATLILAGV*	46	80	0.0412556	0.0943241	-0.0530684	-0.707052
49159	>sp|P27964|VL1_HPVME Major capsid protein L1	AITCQKDAPAPTKKDPYDGLNFWNVNLKEKFSSELDQFPLGRKFLLQAGV*	88	112	0.0789238	0.132054	-0.0531299	-0.707872
32966	>sp|Q9QJ43|U23_HHV6Z Protein U23	GDEAQDIETFFTVILASTLSDVSEKTPQGLPTKSTPKKTVQALWETDTVQ*	105	125	0.0941704	0.147381	-0.0532109	-0.708952
76889	>sp|P09302|PORTL_VZVD Portal protein	LREHARVCQVLNTAPLRVLIGRRNEDDRSHSTRAVDRIMGENDTTRAGSA*	421	366	0.377578	0.431533	-0.0539541	-0.718861
43027	>sp|P04019|VE6_HPV11 Protein E6	TLQIQCVFCRNALTTAEIYAYAYKNLKVVWRDNFPFAACACCLELQGKIN*	167	173	0.149776	0.203976	-0.0542	-0.72214
19890	>sp|P48311|DPOL_ADE40 DNA polymerase	VSEWSEILYAEDRGTPLEQRTLKSVYGDTDSLFVTEAGYRLMETRGKKRI*	142	154	0.127354	0.181574	-0.0542195	-0.722401
36690	>sp|Q2HRC8|ORF11_HHV8P Protein ORF11	NALFIIAPKARGLRRLTRLTTKTIELPGGVKIDSRKLQTFRKMYVATGRS*	80	107	0.0717489	0.126158	-0.0544095	-0.724935
33858	>sp|Q69535|P100_HHV6Z Large structural phosphoprotein	GRMPSDLSLPSISIDTKRPSADLARLKISQPKSLDAPLKTQRRHKFPESD*	148	159	0.132735	0.187469	-0.0547336	-0.729256
43929	>sp|P50788|VL1_HPV22 Major capsid protein L1	DEYVERTDIYYHAISDRLLTVGHPYFDVRSSDGAKIEVPKVSGNQFRAFR*	145	157	0.130045	0.185111	-0.0550661	-0.733689
65332	>sp|P27316|L_RVFVZ RNA-directed RNA polymerase L	KKRSGVSKIAMVIRDHFSRMGHLRGVEDLAGFTRSVSAEILKHFLFCILQ*	50	86	0.044843	0.101398	-0.0565553	-0.753546
9175	>sp|P03224|BDLF3_EBVB9 Glycoprotein BDLF3	NVTTKVTAQNITATEAGTGTSTGVTSNVTTRSSSTTSATTRITNATTLAP*	363	325	0.325561	0.383191	-0.0576309	-0.767889
78886	>sp|P36329|POLS_EEVV3 Structural polyprotein	AGPLSTAWTPFDRKIVQYAGEIYNYDFPEYGAGQPGAFGDIQSRTVSSSD*	138	154	0.123767	0.181574	-0.057807	-0.770236
50762	>sp|O36635|L_HRSVB RNA-directed RNA polymerase L	KFSITALINGDNQSIDISKPVRLIEGQTHAQADYLLALNSLKLLYKEYAG*	45	84	0.0403587	0.0990403	-0.0586815	-0.781897
32476	>sp|Q77Z83|IE2_HHV6U Immediate-early protein 2	SESTNDTDSESSMSRCKSHCRNSPDSLTVVRRKKHKSGSSSISSSIEENC*	296	275	0.265471	0.324239	-0.0587681	-0.783052
41701	>sp|P18042|POL_HV2G1 Gag-Pol polyprotein	CPERQAGFLRDGSMGKEAPQLPRGPSSSGADTNSTPSRSSSGSIGKIYAA*	246	238	0.220628	0.280614	-0.0599862	-0.799295
56962	>sp|P04665|NCAP_INBLE Nucleoprotein	STFAGSTLPRRSGTTGVAIKGGGTLVDEAIRFIGRAMADRGLLRDIKAKT*	118	142	0.10583	0.167425	-0.0615956	-0.820754
33346	>sp|Q9QJ37|LTP_HHV6Z Large tegument protein deneddylase	WTASEDSTVSTAFELPIKQFTLLILCSHPEYLYGCLSHPTDLVINSLAKS*	353	321	0.316592	0.378475	-0.0618833	-0.824591
65233	>sp|P21401|GP_RVFVZ Envelopment polyprotein	PNDYQSAHHLNNDGKMASVKCPPKYELTEDCNFCRQMTGASLKKGSYPLQ*	165	178	0.147982	0.209871	-0.0618889	-0.824666
55452	>sp|P16987|NCAP_I82A7 Nucleoprotein	ASAGQISVQPTFSVQRNLPFERATVMAAFIGNNEGRTSDMRTEIIRMMES*	90	121	0.0807175	0.142665	-0.0619476	-0.825448
26282	>sp|F5HF35|UL136_HCMVM Protein UL136	TDPPRPRRRPTWMTAVFHVICAVLLTLMIMAIGALIAYLRYYHQDSWRDM*	206	210	0.184753	0.247601	-0.0628473	-0.837444
48291	>sp|P50819|VL1_HPV54 Major capsid protein L1	LTADVMAYIHGMNPTILEDWNFGITPPATSSLEDTYRFVQSQAIACQKNN*	99	129	0.0887892	0.152098	-0.0633083	-0.843592
44202	>sp|P36753|VL2_HPV25 Minor capsid protein L2	IPVDTLNPVEPTSSSIVPLTESSGPDLLPGEVETIAEIHPGPVVPSTDTP*	89	122	0.0798206	0.143844	-0.0640235	-0.853129
20031	>sp|P11821|CAP8_ADE40 Pre-hexon-linking protein VIII	RNQILLEQAALTSTPRRQLNPPSWPAAQVYQENPAPTTVLLPRDAEAEVQ*	155	173	0.139013	0.203976	-0.0649623	-0.865646
35547	>sp|Q2HRC6|DYR_HHV8P Putative Dihydrofolate reductase	TGPWPVRLFLTRVLHDFACDVFLSHDSLAAYARVNPKPGEQERVFQERGI*	628	533	0.563229	0.628434	-0.0652053	-0.868886
64444	>sp|Q8B6J5|L_RABVH Large structural protein	PVPSEKVIITALSQPPVNPREFLKSIDLGGLPDDDLIIGLRPKERELKIE*	53	96	0.0475336	0.113189	-0.0656552	-0.874886
46615	>sp|Q07848|VE1_HPV65 Replication protein E1	IYKCCDECTEEGDWKPISQFLKYQGVNILSFLIVLKSFLKGIPKKNCIVI*	99	131	0.0887892	0.154456	-0.0656664	-0.875035
73490	>sp|P33453|L_UUKS RNA-directed RNA polymerase L	ILSRSILSDGLAWLYDEEEEVKRPLLYKVMNQPELDLHSRLTPAQLSTLF*	48	93	0.0430493	0.109652	-0.0666024	-0.887515
54481	>sp|Q67143|HEMA_I68A5 Hemagglutinin	LLGNPECDRLLSVPEWSYIMEKENPRYSLCYPGSFNDYEELKHLLSSVKH*	186	198	0.166816	0.233452	-0.0666359	-0.887962
77072	>sp|P09295|TEG3_VZVD Tegument protein UL14 homolog	DAVGPNIEHENHTWFGEDDEALLTQWMLTTHPPTSKYLQLQDLCVPTTIP*	153	173	0.13722	0.203976	-0.066756	-0.889564
43369	>sp|P36749|VL2_HPV14 Minor capsid protein L2	RTRSGAQIGSQVHFYRDLSSINTEDPIELQLLGQHSGDATIVQGPVESTF*	95	129	0.0852018	0.152098	-0.0668957	-0.891427
980	>sp|P89946|POLS_BFV Structural polyprotein	VEWSAAALNITALCVLQNLSFPCDAPPCAPCCYEKDPAGTLRLLSDHYYH*	137	161	0.12287	0.189827	-0.0669572	-0.892246
41440	>sp|P24105|ENV_HV2CA Envelope glycoprotein gp160	DTWGTIQCLPDNDDYQEIPLNVTEAFDAWDNTITEQAIEDVWNLFETSIK*	117	146	0.104933	0.172141	-0.0672087	-0.895599
16875	>sp|Q03500|CAPSD_HEVME Capsid protein	MRPRPLLLLFLLFLPMLPAPPTGQPSGRRRGRRSGGTGGGFWGDRVDSQP*	85	122	0.0762332	0.143844	-0.067611	-0.900964
59840	>sp|P09991|GLYC_LYCVA Pre-glycoprotein polyprotein GP complex	SVEFDMSHLNLTMPNACSANNSHHYISMGTSGLELTFTNDSIISHNFCNL*	173	189	0.155157	0.222841	-0.0676836	-0.901933
490	>sp|Q8JTG9|L_ABLVH Large structural protein	NSLLEVSDLMASGTHPLPPSAIMSGGDDIVSRVVDFESIWEKPSDLRNLS*	192	206	0.172197	0.242884	-0.0706871	-0.941982
78738	>sp|P34010|O1_VAR67 Protein O1	DTINTVLSKILHHHRNVFKYLTSVDNKEITVCNCSRCVSLFYRELKSIRC*	113	147	0.101345	0.17332	-0.0719752	-0.959156
54015	>sp|P0DJR5|PAX_I36A0 Protein PA-X	FTIRQEMASRGLWDSFVSPREEKRQLKKGLKSQEQCASLPTKVSRRTSPA*	285	278	0.255605	0.327776	-0.0721707	-0.961764
67288	>sp|Q9WAK4|VP4_ROTHO Outer capsid protein VP4	KQFNVRNDSDKWKFLEMFRSSSQNEFYNRRTLTSDTKLVGILRYGGRIWT*	142	170	0.127354	0.200439	-0.0730843	-0.973947
61350	>sp|Q98262|ETF1_MCV1 Early transcription factor 70 kDa subunit	KTIGGRLKTFAIVTSKMKSSLEELLAVYNSPANNDGSRIMFLFSSNIMSE*	120	155	0.107623	0.182753	-0.0751295	-1.00122
44456	>sp|P50800|VL2_HPV29 Minor capsid protein L2	TRPGTVVDVSIPTRPPVVIEPVGPSDPSIVTLLEESSVINSGATIPTFTG*	91	133	0.0816143	0.156814	-0.0751994	-1.00215
62441	>sp|P13886|POLN_ONNVG Polyprotein P1234	QLQIDYRGNEVMTAAASQGLTRKGVYAVRQKVNENPLYAPTSEHVNVLLT*	296	289	0.265471	0.340746	-0.0752748	-1.00315
2430	>sp|Q9ENL2|VP4_CTFVL Uncharacterized protein VP4	PGAARVGGDHMLVRPEQWVNVRGDFFLGHDDGFESRHIAVGTDAFQCVRL*	268	270	0.240359	0.318344	-0.0779849	-1.03929
62408	>sp|P13886|POLN_ONNVG Polyprotein P1234	MDSVYVDIDADSAFLKALQQAYPMFEVEPKQVTPNDHANARAFSHLAIKL*	36	94	0.032287	0.110831	-0.0785438	-1.04674
5910	>sp|Q58HT7|POLG_DEN4P Genome polyprotein	DLVLEHGGCVTTMAQGKPTLDFELIKTTAKEVALLRTYCIEASISNITTA*	246	256	0.220628	0.301837	-0.0812092	-1.08228
45290	>sp|P24835|VE6_HPV39 Protein E6	MARFHNPAERPYKLPDLCTTLDTTLQDITIACVYCRRPLQQTEVYEFAFS*	46	104	0.0412556	0.122621	-0.0813657	-1.08437
44103	>sp|P50790|VL1_HPV24 Major capsid protein L1	LKADVLAQINAMNPSLLEEWQLGFVPAPDNPLQSTYRYIESLATPCPDKV*	408	380	0.365919	0.448039	-0.08212	-1.09443
17939	>sp|Q4U0X6|POL_HTL3P Gag-Pro-Pol polyprotein	SVLPVQTPKLIGLEHLPPPPEVSQFPLNPERLQALTDLVSRALEAKHIEP*	115	158	0.103139	0.18629	-0.083151	-1.10818
34997	>sp|P52440|VPAP_HHV7J DNA polymerase processivity factor	FDSFMGIISNPDVTKLYIQHDSDLYTRFLVTASDICAQASIPCVNGQEIV*	146	183	0.130942	0.215766	-0.0848246	-1.13049
35181	>sp|P52471|UL92_HHV7J Protein U63	NVVVVLLSYVYSFLIQNKARYSNIIRDIIKDGKFIEQVENAVFCTFNKVF*	89	140	0.0798206	0.165067	-0.0852465	-1.13612
72014	>sp|Q9QP77|NCAP_EBOSB Nucleoprotein	LMSFHQKKNEISFQQTNAMVTLRKERLAKLTEAITTASKIKVGDRYPDDN*	91	146	0.0816143	0.172141	-0.090527	-1.20653
74257	>sp|Q89181|A51_VACCA Protein A51	MLNGSSCDMNRHCIMMNLPDVGEFGSSMLGKYEPDMIKIALSVAGIWKVL*	113	163	0.101345	0.192185	-0.09084	-1.2107
68638	>sp|P69482|VP6_ROTHF Intermediate capsid protein VP6	APNNTQRFVYNGRLKRPISNVLMKIEAGAPNISNPTILPDPNNQTTWLFN*	158	198	0.141704	0.233452	-0.091748	-1.22281
1980	>sp|B2C4J3|L_CHAVB RNA-directed RNA polymerase L	DTIVKALGALETDREIENLLCNLWPYLKSIKKTIDFNQADFEMIYDLHRT*	218	244	0.195516	0.287688	-0.0921727	-1.22847
15794	>sp|Q5I2N3|POLG_HCV6A Genome polyprotein	LNCNDSLQTGFLASLFYVRKFNSSGCPERMAVCKSLADFRQGWGQITYKV*	246	266	0.220628	0.313627	-0.0929997	-1.2395
14264	>sp|Q913D4|POLG_HCVIN Genome polyprotein	ILRRHVGPGEGAVQWMNRLIAFASRGNHVSPTHYVPESDASARVTQILTS*	255	274	0.2287	0.32306	-0.0943603	-1.25764
42432	>sp|P15834|VIF_HV2D2 Virion infectivity factor	LALRVVQEGKNGSQGESATRKQRRRNSRRSIRLARKNNNRAQQGSGQPFA*	372	364	0.333632	0.429174	-0.0955421	-1.2734
53493	>sp|P26094|HEMA_I63A0 Hemagglutinin	LNRLIEKTNQQFELIDNEFNEIEKQIGNVINWTRDSIIEVWSYNAEFLVA*	290	304	0.26009	0.358431	-0.0983417	-1.31073
40438	>sp|Q9WC60|ENV_HV1S2 Envelope glycoprotein gp160	KVSFQPIPIHYCAPAGFAILKCNDKNFNGTGSCKNVSTVQCTHGIKPVVS*	206	241	0.184753	0.284151	-0.0993978	-1.32481
49888	>sp|P27019|MATRX_PI4HA Matrix protein	MRAGQKSESKNTLTACMLPFGPGPNIGSPQKMLEYAEDIKIHVRKTAGCK*	541	496	0.485202	0.584809	-0.0996073	-1.32761
12617	>sp|Q9QMI0|HBSAG_HBVD4 Large envelope protein	MGQNLSTSNPLGFFPDHQLDPAFRANTRNPDWDFNPNKDTWPDANKVGAG*	435	416	0.390135	0.490485	-0.100351	-1.33752
59599	>sp|P22338|POLG_LIV Genome polyprotein	APVYASRCTHLENRDFVTGTQGTTRVTLVLELGGCVTITAEGKPSMDVWL*	294	311	0.263677	0.366685	-0.103008	-1.37295
13184	>sp|P26664|POLG_HCV1 Genome polyprotein	LTVTQLLRRLHQWISSECTTPCSGSWLRDIWDWICEVLSDFKTWLKAKLM*	56	130	0.0502242	0.153277	-0.103052	-1.37354
31256	>sp|Q01349|VU1_HHV6U Protein U1	RRQRVLMDQVGRVYAASLDGGAVVRLSDSFRAFLAMGVRKLFKNHRFPPG*	70	142	0.0627803	0.167425	-0.104645	-1.39478
47981	>sp|Q80925|VL2_HPV48 Minor capsid protein L2	FGNLGIGSGKGSGGSFGYRPLGSAGSGRPATDLPVTRPNVVIEPIGPQSI*	89	158	0.0798206	0.18629	-0.106469	-1.41911
71667	>sp|P0DOK0|POLSF_SINDV Frameshifted structural polyprotein	APNVIHGFKHISLQLDTDHLTLLTTRRLGANPEPTTEWIVGKTVRNFTVD*	302	322	0.270852	0.379654	-0.108802	-1.45021
4764	>sp|P17763|POLG_DEN1W Genome polyprotein	DGTMKIKDEERDDTLTILLKATLLAISGVYPMSIPATLFVWYFWQKKKQR*	409	410	0.366816	0.483411	-0.116595	-1.55412
34290	>sp|P52357|HELI_HHV7J DNA replication helicase	LNRTKSAQVKTIFKTFGFNSSHVSMNERISCSVTTLDSIADQQKHDLSTY*	183	239	0.164126	0.281793	-0.117668	-1.56842
44460	>sp|P50800|VL2_HPV29 Minor capsid protein L2	ETSGRVLVGTPTSGVHGYEEIPMDTFATSGTGLEPISSTPVPGVSRVAGP*	247	290	0.221525	0.341925	-0.1204	-1.60486
52082	>sp|Q08028|NCAP_I75A0 Nucleoprotein	EGAKPEEVSFRGRGVFELSDEKATNPVVPSFDMSNEGSYFFGDNAEEYDN*	81	164	0.0726457	0.193364	-0.120719	-1.60911
76684	>sp|P09278|LTP_VZVD Large tegument protein deneddylase	MGNGLTKPIQRRGDVRVLELTLSDIVTILVATTPVHLLNFARLDLIKQHE*	362	380	0.324664	0.448039	-0.123376	-1.64454
8028	>sp|Q1HVG0|RTA_EBVA8 Replication and transcription activator	DELTTTLESMTEDLNLDSPLTPELNEILDTFLNDECLLHAMHISTGLSIF*	400	411	0.358744	0.48459	-0.125845	-1.67747
25807	>sp|Q6SWD0|RL12_HCMVM Uncharacterized protein RL12	SVYSTPNLPSTFFTTLDTSTGSQISTTSNTISSTTNTLAASSITTLNTST*	91	176	0.0816143	0.207513	-0.125899	-1.67818
7172	>sp|Q66575|POLG_EC12T Genome polyprotein	CGYSDRVRSITLGNSTITTQECANVVVGYGTWPDYLHDDEATAEDQPTQP*	306	343	0.274439	0.404414	-0.129975	-1.73253
40327	>sp|Q9WC62|GAG_HV1S9 Gag polyprotein	LDKIEEIQNKNKQQTQKAETDKKDNSQVSQNYPIVQNLQGQPVHQALSPR*	203	269	0.182063	0.317165	-0.135102	-1.80089
41593	>sp|P17755|ENV_HV2D1 Envelope glycoprotein gp160	NDSLTPDWNNMTWQEWEKRVHYLEANISQSLEQAQIQQEKNMYELQKLNS*	532	523	0.47713	0.616643	-0.139513	-1.85972
60699	>sp|P12296|POLG_ENMGO Genome polyprotein	DLSANATGSDPPKTYGQFSNLLSGAVNAFSNMLPLLADQNTEEMENLSDR*	162	243	0.145291	0.286509	-0.141218	-1.88245
24945	>sp|P09724|US20_HCMVA Transmembrane protein HWLF3	SFFLTVLVPIVCMFITYTLGNEHPSNATVLFIYLLANSLTAAIFQMCSES*	245	313	0.219731	0.369043	-0.149312	-1.99037
45345	>sp|Q07846|VE1_HPV04 Replication protein E1	LESSKIVLKQHCTYIQVKIFGFSALYLVQFKSAKSRETVQKLMCSILNIQ*	204	283	0.18296	0.333671	-0.150712	-2.00904
43378	>sp|P36721|VE1_HPV14 Replication protein E1	LKRKYLSPQAIAQLSPRLESITLSPQQKSKRRLFAEQDSGLELTLTNEAE*	132	232	0.118386	0.27354	-0.155154	-2.06827
31052	>sp|P30002|LTP_HHV6G Large tegument protein deneddylase	LPVLKDIETTISKIISDVIEKILIKTPLNPEQMSKEEQKYTPLLSFLSKF*	80	211	0.0717489	0.24878	-0.177031	-2.35998
45010	>sp|P50809|VE2_HPV36 Regulatory protein E2	RKYSQTGQWEVKVNKETVFAPVTSSTPPGSPGGQADTNASSKTSTTTTAT*	127	268	0.113901	0.315986	-0.202084	-2.69405
16680	>sp|P29326|CAPSD_HEVBU Secreted protein ORF2	DSRGAILRRQYNLSTSPLTSSVATGTNLVLYAAPLSPLLPLQDGTNTHIM*	342	497	0.306726	0.585988	-0.279262	-3.72314

## Sheet: Table S5I - TCR7.2
table S5I. Sequencing reads after anti-IL2 AIMcap proximity labeling using TCR #7.2.
Epitope #	Gene	Peptide	Reads sort	Reads nonsort	% sort	% nonsort	%enrichment	z score
22715	>sp|P0C6X6|R1AB_CVHOC Replicase polyprotein 1ab	RILGAGCFVDDLLKTDSVLLIERFVSLAIDAYPLVYHENEEYQKVFRVYL*	1758	88	1.1827	0.175533	1.00717	19.7878
3992	>sp|Q66282|POLG_CXB3W Genome polyprotein	NSGAKRYAEWVITPRQAAQLRRKLEFFTYVRFDLELTFVITSTQQPSTTQ*	304	34	0.204517	0.0678196	0.136697	2.77184
13708	>sp|Q00269|POLG_HCVJT Genome polyprotein	WKSPDYVPPAVHGCPLPPTTGPPIPPPRKKRTVVLTESTVSSALAELATK*	585	138	0.39356	0.275268	0.118293	2.41207
75164	>sp|P20532|SPI3_VACCC Protein K2	PAFTELISGLAKLKTSKYTYTDLTYQSFVDNTVCIKPLYYQQYHRFGLYR*	380	71	0.255646	0.141623	0.114023	2.3286
81120	>sp|Q074N0|POLG_YEFVE Genome polyprotein	LEVRREPCPGTSVVLDTGCDGRGKSTRSTTDSGKIIPEWCCRSCTMPPVS*	614	154	0.41307	0.307183	0.105887	2.16957
16680	>sp|P29326|CAPSD_HEVBU Secreted protein ORF2	DSRGAILRRQYNLSTSPLTSSVATGTNLVLYAAPLSPLLPLQDGTNTHIM*	803	218	0.540221	0.434843	0.105377	2.1596
71675	>sp|P03317|POLN_SINDV Polyprotein P1234	MEKPVVNVDVDPQSPFVVQLQKSFPQFEVVAQQVTPNDHANARAFSHLAS*	650	167	0.437289	0.333114	0.104175	2.13611
6757	>sp|Q306W5|POLS_EEEV1 Structural polyprotein	KAGNCPIHSPSGIAVIKENDVTLADSGSFTFHFSTASIHPAFKMQICTSV*	507	125	0.341086	0.249337	0.0917489	1.89319
80746	>sp|Q6TUQ9|A18_YMTV5 Transcript termination protein A18	NSMQIEQILGRICRYSISKTRTVIVFPNTSIKEIKHMIGFFTQKIITLAI*	430	100	0.289284	0.199469	0.0898143	1.85537
52334	>sp|Q8BAC3|M1_I18A0 Matrix protein 1	RKLKREITFHGAKEVALSYSAGALASCMGLIYNRMGTVTTEVAFGLVCAT*	359	77	0.241518	0.153591	0.0879268	1.81848
68214	>sp|P03535|NSP4_ROTHW Non-structural glycoprotein 4	QDPGMAYFLYIASVLTVLFTLHKASIPTMKIALKTSKCSYKVIKYCIVTI*	677	185	0.455454	0.369018	0.0864353	1.78932
1997	>sp|B2C4J0|GLYC_CHAVB Pre-glycoprotein polyprotein GP complex	NLLTHSINALISDNLLMKNRLKELLDTPYCNYTKFWYVNHTITGEHSLPR*	182	19	0.122441	0.0378992	0.0845418	1.75231
29119	>sp|P08333|KITH_HHV1E Thymidine kinase	RTALRPRRQQEATEVRPEQKMPTLLRVYIDGPHGMGKTTTTQLLVALGSR*	458	114	0.308121	0.227395	0.0807257	1.67771
1010	>sp|P89946|POLS_BFV Structural polyprotein	GDIQSRTVNSTDVYANTNLKLKRPASGNVHVPYTQTPSGFSYWKKEKGVP*	448	111	0.301393	0.221411	0.0799822	1.66318
74922	>sp|P21080|E2_VACCC Protein E2	IKLQLFDIARLASYGLYYIPSRYLSSWTPVVNMIEGREYTNPQKIECLVI*	147	10	0.0988947	0.0199469	0.0789477	1.64296
78243	>sp|P0DSV4|VLTF2_VARV Viral late gene transcription factor 2	ALACILPKYYKSMADMSIKTNSVIDKCWFCNQDLVFRPISIETFKGGEVG*	185	23	0.124459	0.045878	0.0785813	1.63579
21021	>sp|P15422|VME1_CVH22 Membrane protein	FVAFSFFMAVSTLVMWVMYFANSFRLFRRARTFWAWNPEVNAITVTTVLG*	490	127	0.329649	0.253326	0.0763227	1.59164
25846	>sp|Q6SWA3|UL298_HCMVM Protein UL29/28	HCQNDFFGEFRALHLIGTVSHATCRYQVFVDAYGAVFAYDAQEDCLYELA*	480	124	0.322921	0.247342	0.0755793	1.57711
7062	>sp|O91734|POLG_EC01F Genome polyprotein	ADLLKSVDSEAVREYCKEKGWLVPEISSTLQIEKHVSRAFICLQALTTFV*	308	66	0.207208	0.13165	0.0755581	1.57669
42739	>sp|Q76637|VPR_HV2UC Protein Vpr	IYSRHGDTLAGAGELIKILQRALFLHFRAGCQHSRIGQPGGGNPLSAIPP*	531	142	0.357232	0.283247	0.0739852	1.54595
43882	>sp|P50768|VE2_HPV22 Regulatory protein E2	LETQIQHWKLLRQEQVLFYYARRHGILRLGYQPVPTLATSESKAKDAIAM*	222	38	0.149351	0.0757984	0.0735528	1.53749
71500	>sp|P29170|BEL2_SFV1 Protein Bel-2	KILQESRPYPYGPIGEDPNLQYAVGVKMKVIGGPLTSTVLALKALSFHRV*	245	46	0.164824	0.0917559	0.0730685	1.52803
59840	>sp|P09991|GLYC_LYCVA Pre-glycoprotein polyprotein GP complex	SVEFDMSHLNLTMPNACSANNSHHYISMGTSGLELTFTNDSIISHNFCNL*	375	91	0.252282	0.181517	0.0707651	1.483
67469	>sp|A7J3A3|VP2_ROTYO Inner capsid protein VP2	KVDTLKPILYKINSDSNDFYLVANYDWIPTSTTKVYKQVPQPFDFRASMH*	299	66	0.201153	0.13165	0.0695033	1.45834
44615	>sp|Q02515|VL1_HPV30 Major capsid protein L1	HNNGICWGNQVFVTVVDTTRNTNMTISATTQTLSTYNSSQIKQYVRHVEE*	293	64	0.197117	0.12766	0.0694562	1.45741
39599	>sp|Q9QSR0|TAT_HV1VI Protein Tat	RRQRHRTPQSSQVHQNSLPKQPLSQARGDPTGPKESKKEVESKAKTDPCA*	497	133	0.334358	0.265294	0.0690638	1.44975
71667	>sp|P0DOK0|POLSF_SINDV Frameshifted structural polyprotein	APNVIHGFKHISLQLDTDHLTLLTTRRLGANPEPTTEWIVGKTVRNFTVD*	475	127	0.319558	0.253326	0.0662314	1.39438
10940	>sp|O89344|L_HENDH RNA-directed RNA polymerase L	IEMLQNITRNLITQDQKDEVLGIYEQDRLSNIGKYMSQSQWYECFLFWFT*	358	88	0.240846	0.175533	0.0653124	1.37641
68482	>sp|Q86108|VP2_ROTGI Inner capsid protein VP2	TIQDQPLADTMAEYQLVAADGFVATPRFRTDRDARLIADVRSRVMARLCE*	251	52	0.168861	0.103724	0.0651369	1.37298
22407	>sp|P0C6X5|R1AB_CVHNL Replicase polyprotein 1ab	VKHLNKNLNEGVLESFSVTLLDNQEDKFWCEDFYASMYENSTILQAAGLC*	215	40	0.144642	0.0797878	0.0648541	1.36745
29461	>sp|P03172|GD_HHV23 Envelope glycoprotein D	FLMHAPAFETAGTYLRLVKINDWTEITQFILEHRARASCKYALPLRIPPA*	547	152	0.367996	0.303194	0.0648023	1.36644
5778	>sp|P09866|POLG_DEN4D Genome polyprotein	GFMAYMIGQTGIQRTVFFVLMMLVAPSYGMRCVGVGNRDFVEGVSGGAWV*	116	7	0.0780393	0.0139629	0.0640765	1.35225
14585	>sp|P26661|POLG_HCVJ8 Genome polyprotein	KKKCDELAAALRGMGVNAVAYYRGLDVSVIPTQGDVVVVATDALMTGYTG*	213	40	0.143296	0.0797878	0.0635086	1.34115
37149	>sp|P03369|POL_HV1A2 Gag-Pol polyprotein	QDSGLEVNIVTDSQYALGIIQAQPDKSESELVSQIIEQLIKKEKVYLAWV*	289	66	0.194426	0.13165	0.0627758	1.32683
13909	>sp|P29846|POLG_HCVTW Genome polyprotein	YHVTNDCSNSSIVYEAADMIMHTPGCVPCVRENNSSRCWVALTPTLAARN*	635	183	0.427198	0.365029	0.062169	1.31497
15026	>sp|Q81258|POLG_HCVNZ Genome polyprotein	TYGKFLADGGCSGGAYDVIICDECHAQDATSILGIGTVLDQAETAGVRLT*	280	64	0.188371	0.12766	0.0607104	1.28645
25380	>sp|P16728|TRX2_HCMVA Triplex capsid protein 2	RTPARPQHVSPDDEIARLSALFVMLRQLDDLIREQVVFTVCDVSPDNKSA*	108	6	0.0726573	0.0119682	0.0606891	1.28604
64768	>sp|Q66T62|GLYCO_RABVB Glycoprotein	GLRLMNGTWVSIQTSDDIKWCPPDQLVNLHDFHSDEIEHLVVEELIKKRE*	118	10	0.0793848	0.0199469	0.0594379	1.26158
71249	>sp|P0DTD1|R1AB_SARS2 Replicase polyprotein 1ab	KGLQPSVGPKQASLNGVTLIGEAVKTQFNYYKKVDGVVQQLPETYFTQSR*	98	4	0.0659298	0.00797878	0.057951	1.23251
58443	>sp|D7RF80|POLG_KFDV Genome polyprotein	ETASSDCDTGVMGAAVKSGHAVHTDQSLWMRSHRNATGVFISELIVTDLR*	287	68	0.19308	0.135639	0.0574409	1.22254
33306	>sp|Q9QJ37|LTP_HHV6Z Large tegument protein deneddylase	IDKLGETPALPIESENVHKVHTSDITEAIVPRFMTESIELPNISTLNNTQ*	624	182	0.419798	0.363034	0.0567634	1.2093
4731	>sp|P17763|POLG_DEN1W Genome polyprotein	CVTKLEGKIVQYENLKYSVIVTVHTGDQHQVGNETTEHGTTATITPQAPT*	140	19	0.0941854	0.0378992	0.0562862	1.19997
33830	>sp|P52446|GCVK_HHV6Z Probable ganciclovir kinase	TLCNLRIFEKISSPFLFDVQSEERSYSVVYVPHNKELCGQFCQPEKTMAR*	392	104	0.263719	0.207448	0.0562709	1.19967
72668	>sp|Q04538|POLG_POWVL Genome polyprotein	QCQPGKLNLEGGRVLGAIPIDLPRGTSGSPIINAQGDVLGLYGNGLKSND*	159	26	0.106968	0.051862	0.0551057	1.17689
23174	>sp|P16764|UL29_HCMVA Uncharacterized protein UL29	LGWPSQCIYVVGGEHSPHSLTEIDLEHCQNDFFGEFRALHLIGTVSHATC*	149	23	0.10024	0.045878	0.0543622	1.16236
5804	>sp|P09866|POLG_DEN4D Genome polyprotein	EARNSTFLIDGPDTSECPNERRAWNSLEVEDYGFGMFTTNIWMKFREGSS*	347	90	0.233445	0.179522	0.0539228	1.15377
22808	>sp|Q01455|VME1_CVHOC Membrane protein	RGHLYIQGIKLGTGYSWADLPAYMTVAKVTHLCTYKRGFLDRISDTSGFA*	225	49	0.151369	0.09774	0.0536294	1.14803
60327	>sp|P12576|L_MEASE RNA-directed RNA polymerase L	KVDTNFIYQQGMLLGLGVLETLFRLEKDTGSSNTVLHLHVETDCCVIPMI*	302	75	0.203171	0.149602	0.0535693	1.14686
10570	>sp|Q6UY70|L_GTOVV RNA-directed RNA polymerase L	YRKGLGNFVQTDRKSLLQTLVLSSAHSDSLAPECPMCCSKILDLCYQLSM*	216	46	0.145315	0.0917559	0.0535587	1.14665
13438	>sp|P26663|POLG_HCVBK Genome polyprotein	DAASLRVFTEAMTRYSAPPGDPPQPEYDLELITSCSSNVSVAHDASGKRV*	86	3	0.0578567	0.00598408	0.0518727	1.11369
36639	>sp|Q2HR67|RIR1_HHV8P Ribonucleoside-diphosphate reductase large subunit	HHWTDTQGMAINCSNLCAEIVQLPGRNTSVCNLANICLPKCLRTVESARV*	301	76	0.202499	0.151597	0.0509019	1.09472
14992	>sp|Q81258|POLG_HCVNZ Genome polyprotein	GCPQRLSSCKPITFFRQGWGPLTDANITGPSDDRPYCWHYAPRPCDIVPA*	209	45	0.140605	0.0897612	0.0508441	1.09359
40286	>sp|Q9Q714|ENV_HV1V9 Envelope glycoprotein gp160	VVGNLWVTVYYGVPVWKEAKTTLFCASDAKAYDTERHNVWATHACVPTDP*	217	48	0.145987	0.0957453	0.050242	1.08182
51879	>sp|P21431|NS1_I60A0 Non-structural protein 1	DWFMLMPKQKVAGPLCIRMDQAIMDKNIILKANFSVIFDRLETLILLRAF*	255	61	0.171552	0.121676	0.0498756	1.07465
39844	>sp|Q9QBZ0|ENV_HV1M2 Envelope glycoprotein gp160	TDPSPQELVLGNVSEKFNMWKNNMVDQMHEDIISLWDESLKPCVKLTPLC*	740	225	0.497837	0.448806	0.0490309	1.05814
30790	>sp|P89432|OBP_HHV2H Replication origin-binding protein	FCLFLRGIHFDALRAQRDLRELRCQDPDTSLSAQAAETEEVGLFVEKYLR*	114	14	0.0766938	0.0279257	0.0487681	1.053
38562	>sp|P35960|REV_HV1Y2 Protein Rev	QIRSISGWLLSNYLGRPTEPVPFQLPPLERLTLDCNEDCGTSGTQGVGSP*	232	54	0.156079	0.107713	0.0483652	1.04513
10460	>sp|Q5Y389|POLN_GETV Polyprotein P1234	QCRGERVEWLLKKIPGHQMLLVSEYNLVIPHKRVFWIAPPRVSGADRTYD*	143	24	0.0962037	0.0478727	0.048331	1.04446
78065	>sp|P0DSS6|G5_VARV Putative nuclease G5	EKWNDFKSSYLETVPLPCQLMYALEPRKEIDVSEVKTLSSYIDFENTKSD*	252	61	0.169534	0.121676	0.0478574	1.0352
52782	>sp|Q6J835|PA_I02A5 Polymerase acidic protein	PEKVDFEDCKDVSDLRQYDSDEPESRSLASWIQSEFNKACELTDSSWIEL*	225	52	0.151369	0.103724	0.0476453	1.03106
13147	>sp|P26664|POLG_HCV1 Genome polyprotein	LAPITAYAQQTRGLLGCIITSLTGRDKNQVEGEVQIVSTAAQTFLATCIN*	302	78	0.203171	0.155586	0.0475852	1.02988
47715	>sp|P36791|VE2_HPV32 Regulatory protein E2	NPCGNQTTPVIHLQGDPNCLKCLRWRLKKNCSHLFTQVSSTWHLTEKDYT*	269	67	0.180971	0.133645	0.047326	1.02481
5269	>sp|Q9WDA6|POLG_DEN2Q Genome polyprotein	KTKKDLGLGHIATQQPESNILDIDLRPASAWTLYAVATTFITPMLRHSIE*	434	123	0.291975	0.245347	0.0466274	1.01116
65233	>sp|P21401|GP_RVFVZ Envelopment polyprotein	PNDYQSAHHLNNDGKMASVKCPPKYELTEDCNFCRQMTGASLKKGSYPLQ*	317	84	0.213263	0.167554	0.0457083	0.993193
15346	>sp|Q68801|POLG_HCVJK Genome polyprotein	DGIILLAGLFYPALVFDITKLLLAILGPLYILQASLVRVPYFVRAHAVVR*	219	51	0.147333	0.101729	0.0456035	0.991143
52082	>sp|Q08028|NCAP_I75A0 Nucleoprotein	EGAKPEEVSFRGRGVFELSDEKATNPVVPSFDMSNEGSYFFGDNAEEYDN*	245	60	0.164824	0.119682	0.0451428	0.982137
69127	>sp|Q45UF2|VP7_ROTJ1 Outer capsid glycoprotein VP7	IYGNDVKICYLDKNLLGIGCDATDTTSWLDLDAGLPTNHALDIPEITSDG*	126	20	0.0847669	0.0398939	0.044873	0.976863
768	>sp|Q9INJ1|RDRP_BAVJK RNA-directed RNA polymerase VP1	DVNSSTVFKTATAGQYRVVKKISAKLKSKNANIITHPMNFINSKVSDLDV*	372	104	0.250264	0.207448	0.0428159	0.936651
7582	>sp|Q66577|POLG_EC09B Genome polyprotein	RAGQCGGVLMSTGKVLGIHVGGNGHQGFSAALLRHYFNEEQGEIEFIESS*	167	35	0.11235	0.0698143	0.0425354	0.931169
28622	>sp|Q69091|GD_HHV11 Envelope glycoprotein D	ACLSPQAYQQGVTVDSIGMLPRFIPENQRTVAVYSLKIAGWHGPKAPYTS*	158	32	0.106295	0.0638302	0.0424647	0.929787
67641	>sp|A3DSK5|RDRP_ROTHL RNA-directed RNA polymerase	RGQNTQWDQAAVLYSNYIVNRLRGFETDREFILTKIMQMTSVAITGSLRL*	293	78	0.197117	0.155586	0.0415304	0.911523
23919	>sp|P69336|US19_HCMVA Transmembrane protein HWLF4	RASVLVAFQLTATVALSVLSWWLMPPPVAELCERGRDDDPPPLSHLSLVV*	187	43	0.125805	0.0857718	0.0400329	0.88225
56317	>sp|A8C8K4|PB2_I07A0 Polymerase basic protein 2	NPTEEQAVGICKAAMGLRISSSFSFGGFTFKRTSGSSVKREEEVLTGNLQ*	118	20	0.0793848	0.0398939	0.039491	0.871655
23766	>sp|P16752|UL79_HCMVA Protein UL79	LCHPRLSGGLLTRFVQRHTGLPVVFPEDLARNGNILFSLGTLYGHRLFRL*	278	74	0.187025	0.147607	0.0394179	0.870228
25954	>sp|Q6SW34|UL116_HCMVM Uncharacterized protein UL116	EESQSSVDIAVDEEEPELEDDDEYDELWFPLYFEAECNLNYTLQYVNHSC*	72	5	0.0484382	0.00997347	0.0384647	0.851595
78509	>sp|P0DST3|RP132_VAR67 DNA-directed RNA polymerase 133 kDa polypeptide	VFYRPLHFQYVSYSNFILHRLHGILTVKRPLLSFKNNTERIMIEISNVKV*	407	118	0.27381	0.235374	0.0384365	0.851043
9924	>sp|P03186|LTP_EBVB9 Large tegument protein deneddylase	LTNNLPLLITISAPPTGWGNGAPTRRAQFLAAAGPAKYAGTLWLETESPC*	62	2	0.0417107	0.00398939	0.0377213	0.837062
47981	>sp|Q80925|VL2_HPV48 Minor capsid protein L2	FGNLGIGSGKGSGGSFGYRPLGSAGSGRPATDLPVTRPNVVIEPIGPQSI*	278	75	0.187025	0.149602	0.0374232	0.831235
44517	>sp|P36731|VL1_HPV03 Major capsid protein L1	STDDYVTRTNIYYYAGSSRLLTVGHPYFAIPKSSNSKMDIPKVSAFQYRV*	147	31	0.0988947	0.0618355	0.0370591	0.824118
20665	>sp|Q96818|CAPSD_HASV7 Capsid polyprotein VP90	NGRNKLQSNQRVRNIVNKQLRKQGVTGPKPAICQRATATLGTIGSNTSGS*	200	49	0.134551	0.09774	0.0368106	0.819259
65951	>sp|Q09113|VP4_ROTHU Outer capsid protein VP4	QYTYMRDGIEVVAHTTVSVNGVSVYDYNTGSLPTDFTIRNYDVLKESSFV*	229	59	0.15406	0.117687	0.0363734	0.810714
37293	>sp|P03375|ENV_HV1B1 Envelope glycoprotein gp160	NQQEKNEQELLELDKWASLWNWFNITNWLWYIKLFIMIVGGLVGLRIVFA*	163	37	0.109659	0.0738037	0.035855	0.80058
71813	>sp|P27285|POLS_SINDO Structural polyprotein	AETFTETMSYFWSNSQPFFWVQLCIPLAAVIVLMRCCSCCLPFLVVAGAY*	65	4	0.0437289	0.00797878	0.0357502	0.79853
53546	>sp|P16504|RDRP_I73A4 RNA-directed RNA polymerase catalytic subunit	NPLNPFVSHKEIESVNSAVVMPAHGPAKSMEYDAVATTHSWIPKRNRSIL*	56	1	0.0376742	0.00199469	0.0356795	0.797148
15634	>sp|O39928|POLG_HCVEV Genome polyprotein	HYITGVTQDNLKCPCQVPSPEFFTELDGVRIHRFAPPCNPLLREEVTFSV*	373	108	0.250937	0.215427	0.0355098	0.793833
21242	>sp|P0C6X1|R1AB_CVH22 Replicase polyprotein 1ab	VVCGSQTVLRCGDCLRRPMLCTKCAYDHVFGTDHKFILAITPYVCNTSGC*	195	48	0.131187	0.0957453	0.0354415	0.792496
8345	>sp|Q1HVD2|GH_EBVA8 Envelope glycoprotein H	TALCSALEIGEVLRGLALGTESGLFSPCYLSLRFDLTRDKLLSMAPQEAM*	58	2	0.0390197	0.00398939	0.0350303	0.784458
55802	>sp|P26141|HEMA_I84A5 Hemagglutinin	DGANCTLIDALLGDPHCDDFQNEKWDLFVERSKAFSNCYPYDVPDYTSLR*	366	106	0.246228	0.211438	0.03479	0.77976
24027	>sp|P16785|LTP_HCMVA Large tegument protein deneddylase	LSRPFNGTTETCDLDGYMCPGIFDFLRYAHAKPRPTYVLVTVNSLARAVV*	108	19	0.0726573	0.0378992	0.0347581	0.779138
7013	>sp|O91734|POLG_EC01F Genome polyprotein	GKFTEPMKDVMIKTLPALNSPTVEECGYSDRVRSITLGNSTITTQECANV*	60	3	0.0403652	0.00598408	0.0343811	0.771768
54408	>sp|P18884|PB2_I79A4 Polymerase basic protein 2	AMVFSQEDCMIKAVRGDLNFVNRANQRLNPMHQLLRHFHKDAKVLFQNWG*	448	134	0.301393	0.267289	0.0341043	0.766356
39269	>sp|P12487|ENV_HV1Z2 Envelope glycoprotein gp160	RPEGIEEEGGERGRDRSIRLVNGFSALIWDDLRNLCLFSYHRLRDLILIA*	104	18	0.0699663	0.0359045	0.0340618	0.765526
43027	>sp|P04019|VE6_HPV11 Protein E6	TLQIQCVFCRNALTTAEIYAYAYKNLKVVWRDNFPFAACACCLELQGKIN*	385	113	0.25901	0.2254	0.0336094	0.756683
22000	>sp|P0C6X3|R1AB_CVHN2 Replicase polyprotein 1ab	AHATRDNIGTNFPLQIGFSTGVDFVVEATGLFAERDCYIFKRTVAKAPPG*	70	7	0.0470927	0.0139629	0.0331298	0.747308
77145	>sp|P09257|GB_VZVD Envelope glycoprotein B	VAAFFAYRYVLKLKTSPMKALYPLTTKGLKQLPEGMDPFAEKPNATDTPI*	67	6	0.0450744	0.0119682	0.0331063	0.746848
78633	>sp|P33865|F5_VAR67 36 kDa major membrane protein F5	DNNVQICTCANVSHINHTFWYYNNKVIALATEDRTSGYISSFIKRVNISL*	230	61	0.154733	0.121676	0.0330568	0.745881
80249	>sp|P06935|POLG_WNV Genome polyprotein	PADTGHGTVVLELQYTGTDGPCKVPISSVASLNDLTPVGRLVTVNPFVSV*	268	74	0.180298	0.147607	0.0326904	0.738718
43326	>sp|P36734|VL1_HPV14 Major capsid protein L1	YARREQCYARHFFVRGGKTGDDIPAAQVDEGSLKNVYYIPPMTNQPQNNI*	582	180	0.391542	0.359045	0.0324972	0.734942
54756	>sp|Q08031|NCAP_I73A3 Nucleoprotein	DGKWMRELVLYDKEEIRRIWRQANNGDDATRGLTHMMIWHSNLNDTTYQR*	72	8	0.0484382	0.0159576	0.0324807	0.734618
70988	>sp|P0DTD1|R1AB_SARS2 Replicase polyprotein 1ab	ARTAPHGHVMVELVAELEGIQYGRSGETLGVLVPHVGEIPVAYRKVLLRK*	143	32	0.0962037	0.0638302	0.0323734	0.732522
68511	>sp|P35942|RDRP_ROTGI RNA-directed RNA polymerase	ETLLRIRYFTVYVGDKSDKRNIIRSWLSTTINRLNVEEYASIQEIELQAK*	430	129	0.289284	0.257316	0.0319682	0.7246
65490	>sp|P13887|POLN_RRVN Polyprotein P1234	EQEVPANITILDVGSAPARRLMSDHSYHCICPMKSAEDPERLANYARKLA*	246	67	0.165497	0.133645	0.0318527	0.722343
16737	>sp|Q81862|POLN_HEVCH Non-structural polyprotein pORF1	RPTCPTLTITEDVARTANLAIELDSATDVGRACAGCRVTPGVVQYQFTAG*	148	34	0.0995674	0.0678196	0.0317478	0.720293
21000	>sp|P15423|SPIKE_CVH22 Spike glycoprotein	LRQPNLALYKEGNYYRITSRIMFEPRIPTMADFVQIENCNVTFVNISRSE*	302	86	0.203171	0.171544	0.0316277	0.717944
37699	>sp|P20875|POL_HV1JR Gag-Pol polyprotein	CTERQANFLREDLAFLQGKAREFPSEQTRANSPTRRELQVWGRDSNSLSE*	361	106	0.242864	0.211438	0.0314262	0.714006
6380	>sp|Q66431|L_DUGBA RNA-directed RNA polymerase L	FSIDSISGNFGPIKDIRTLVTYMSTETVPKFLLPFLLFEEQLKHLIAGCV*	358	105	0.240846	0.209443	0.0314026	0.713545
21705	>sp|Q5MQD1|HEMA_CVHN1 Hemagglutinin-esterase	YDNFTSIWPYYSFGRCPTSSIIKHPICVYDFLPIILQGILLCLALLFVVF*	49	1	0.0329649	0.00199469	0.0309702	0.705092
64444	>sp|Q8B6J5|L_RABVH Large structural protein	PVPSEKVIITALSQPPVNPREFLKSIDLGGLPDDDLIIGLRPKERELKIE*	203	53	0.136569	0.105719	0.03085	0.702743
23029	>sp|P13200|CEP3_HCMVA Cytoplasmic envelopment protein 3	DKAPKPSKQSKKKKKPSKHHHHQQSSIMQETDDLDEEDTSIYLSPPPVPP*	944	303	0.635079	0.604392	0.0306864	0.699543
55442	>sp|Q67185|M1_I82A7 Matrix protein 1	ERMEVASQARQMVQAMRTIGTHPSSSAGLKDDLLENLQAYQKRMGVQMQR*	48	1	0.0322921	0.00199469	0.0302974	0.691941
57132	>sp|P12602|NS1_INBVJ Non-structural protein 1	KSLSTLDRLNAYDQSGRLVAKLVATDDLTVEDEEDGHRILNSLFERFNEG*	107	21	0.0719846	0.0418886	0.030096	0.688003
35025	>sp|P52383|VU51_HHV7J G-protein coupled receptor homolog U51	VIPTFIVFFYVLNKRFLFLERDLNSIVTHLSLFLFFGALCFFPASVLNEF*	237	65	0.159442	0.129655	0.0297873	0.681969
2683	>sp|Q9ENK7|VP10_CTFVL Microtubule-associated protein VP10	FSFVVGRDHLPAVGVYSGEDFSKQFLSMAVGTMDTPSRYAITIVSGMQVD*	53	3	0.0356559	0.00598408	0.0296718	0.679711
66158	>sp|P11198|VP4_ROTH1 Outer capsid protein VP4	VSLHFAGVTLSTEFTDFVSLNSLRFRFSLTVEEPPFSILRTRVSGLYGLP*	216	58	0.145315	0.115692	0.0296224	0.678744
76937	>sp|P09270|PRIM_VZVD DNA primase	ALRAANFANDTPNQSGRTGFDTSPGITKLLLFFSAATGIATHDVSILSYK*	207	55	0.13926	0.109708	0.0295517	0.677362
17630	>sp|P0C207|REX_HTL1F Protein Rex	NPPLGSTSQPCLFQTPASGPKTCTPSGEAPLSACTSTSFPPPSPGPSCPT*	88	15	0.0592022	0.0299204	0.0292818	0.672088
6881	>sp|Q306W7|POLS_EEEV8 Structural polyprotein	GNIPLSIDIPDAAFTRIAETPTVSDLECKVTECTYASDFGGIATISYKAS*	251	70	0.168861	0.139629	0.0292324	0.671121
1006	>sp|P89946|POLS_BFV Structural polyprotein	SQMSEVYVTRGESCEADHAIAYQVHTASLKAQVMISIGELNQTVDVFVNG*	73	10	0.049111	0.0199469	0.029164	0.669785
24945	>sp|P09724|US20_HCMVA Transmembrane protein HWLF3	SFFLTVLVPIVCMFITYTLGNEHPSNATVLFIYLLANSLTAAIFQMCSES*	448	137	0.301393	0.273273	0.0281202	0.64938
43369	>sp|P36749|VL2_HPV14 Minor capsid protein L2	RTRSGAQIGSQVHFYRDLSSINTEDPIELQLLGQHSGDATIVQGPVESTF*	151	37	0.101586	0.0738037	0.027782	0.642769
13406	>sp|P26663|POLG_HCVBK Genome polyprotein	LTITQLLKRLHQWINEDCSTPCSGSWLRDVWDWICTVLTDFKTWLQSKLL*	459	141	0.308794	0.281252	0.0275417	0.638071
7724	>sp|P03304|POLG_EMCV Genome polyprotein	DLRNGMAAYVECKESFDFFEKLYNQAVKEKRTGIAAVCEKFRQKHDHATA*	432	132	0.290629	0.2633	0.0273296	0.633925
6415	>sp|Q02004|GP_DUGBA Envelopment polyprotein	RRIIRFETDSQRVTCLSASLLKPDVFIREQRIDAKPSNGPKIVPVDSVAC*	221	61	0.148678	0.121676	0.027002	0.627522
79489	>sp|Q8B0H7|MATRX_VSIVS Matrix protein	QGQPEYHAHCEGRAYLPHRMGKTPPMLNVPEHFRRPFNIGLYKGTIELTM*	390	118	0.262374	0.235374	0.0269997	0.627477
31490	>sp|P52463|UL32_HHV6U Packaging protein UL32	FDNEFSFSDDNFTLDTHVYLILRQTGTVGVYKHFFCDPLCLANCKTINPE*	129	30	0.0867851	0.0598408	0.0269443	0.626393
36690	>sp|Q2HRC8|ORF11_HHV8P Protein ORF11	NALFIIAPKARGLRRLTRLTTKTIELPGGVKIDSRKLQTFRKMYVATGRS*	203	55	0.136569	0.109708	0.0268606	0.624758
58822	>sp|P31352|L_MABVM RNA-directed RNA polymerase L	SKSTRTNHYYASLNYWRDKANKVKNTPFSHLINCSFPEFSSHTSSVSSNQ*	197	53	0.132532	0.105719	0.0268135	0.623837
28909	>sp|P36318|GD_HHV1A Envelope glycoprotein D	PSLPITVYYAVLERACRSVLLNAPSEAPQIVRGGSEDVRKQPYNLTIAWF*	324	96	0.217972	0.191491	0.0264813	0.617343
42437	>sp|P15830|REV_HV2D2 Protein Rev	NLTVEDLPNPPPNLNQSPTTQAPGCVPPVWDQLVPRSAPSGSKGYGRNSC*	481	149	0.323594	0.297209	0.0263847	0.615454
80656	>sp|Q2F7J3|POL_XMRV3 Gag-Pol polyprotein	NKRVEDIHPTVPNPYNLLSGLPPSHQWYTVLDLKDAFFCLRLHPTSQPLF*	42	1	0.0282556	0.00199469	0.0262609	0.613035
78886	>sp|P36329|POLS_EEVV3 Structural polyprotein	AGPLSTAWTPFDRKIVQYAGEIYNYDFPEYGAGQPGAFGDIQSRTVSSSD*	276	80	0.18568	0.159576	0.0261043	0.609972
11765	>sp|Q9PWW3|HBSAG_HBVB5 Large envelope protein	PDHQLDPAFKANSENPDWDLNPHKDNWPDANKVGVGAFGPGFTPPHGGLL*	261	75	0.175588	0.149602	0.0259864	0.607669
9286	>sp|P03200|GP350_EBVB9 Envelope glycoprotein GP350	STHVPTNLTAPASTGPTVSTADVTSPTPAGTTSGASPVTPSPSPWDNGTE*	47	3	0.0316194	0.00598408	0.0256353	0.600805
68324	>sp|P11197|VP4_ROTHM Outer capsid protein VP4	SDSVSNISTQMSAISRRLRLREITTQTEGMNFDDISAAVLKTKIDRSTHI*	103	22	0.0692935	0.0438833	0.0254103	0.596406
19404	>sp|P24938|CORE5_ADE05 Core-capsid bridging protein	VQAVAAAASKTSTEVQTDPWMFRVSAPRRPRGSRKYGAASALLPEYALHP*	177	47	0.119077	0.0937506	0.0253266	0.594771
13479	>sp|Q9WMX2|POLG_HCVCO Genome polyprotein	RKVAGGHYVQMALMKLAALTGTYVYDHLTPLRDWAHAGLRDLAVAVEPVV*	257	74	0.172897	0.147607	0.0252901	0.594058
36326	>sp|P0C788|OX2V_HHV8P OX-2 membrane glycoprotein homolog	TQYRHKANITCPGLWNSTLVIHNLAVDDEGCYLCIFNSFGGRQVSCTACL*	245	70	0.164824	0.139629	0.0251959	0.592215
32724	>sp|Q9QJ26|MCP_HHV6Z Major capsid protein	PIGSIQKLTNILSQYISTQVVSAPISYGHFIMGKENAVTAIAYRAIMADF*	52	5	0.0349831	0.00997347	0.0250097	0.588576
74848	>sp|P21038|C4_VACCC Protein C4	MDTIKIFNHGEFDTIRNELVNLLKVVKWNTINSNVTVSSTDTIDISDCIR*	46	3	0.0309466	0.00598408	0.0249625	0.587654
80158	>sp|C5H431|POLG_WSLV Genome polyprotein	YHTQAFSNTSTGKEIIDAMCHATLTHRMLEPTRVTNWEVVIMDEAHFMDP*	114	26	0.0766938	0.051862	0.0248318	0.585098
55772	>sp|P16512|RDRP_I77AD RNA-directed RNA polymerase catalytic subunit	RQTFDWTLNRNQPAATALANTIEVFRLNGLTASESGRLIDFLKDVMESMD*	303	90	0.203844	0.179522	0.0243216	0.575126
12431	>sp|P03139|HBSAG_HBVD1 Large envelope protein	AFGLGFTPPHGGLLGWSPQAQGIMQTLPANPPPASTNRQSGRQPTPLSPP*	42	2	0.0282556	0.00398939	0.0242662	0.574043
76108	>sp|Q9JFA9|H7_VACCT Late protein H7	MEMDKRMKSLAMTAFFGELNTLDIMALIMSIFKRHPNNTIFSVDKDGQFI*	368	112	0.247573	0.223406	0.0241673	0.572109
67643	>sp|A3DSK5|RDRP_ROTHL RNA-directed RNA polymerase	FPSERVLTTNSTFKIFDSEDFIIEYGTTDDEVYIQRAFMSLSSQRSGIAD*	95	20	0.0639115	0.0398939	0.0240176	0.569183
13265	>sp|P27958|POLG_HCV77 Genome polyprotein	GVCWTVYHGAGTRTIASPKGPVIQTYTNVDQDLVGWPAPQGSRSLTPCTC*	237	68	0.159442	0.135639	0.0238032	0.564992
45148	>sp|Q80912|VL2_HPV38 Minor capsid protein L2	TIRTRSGTQIGSQVHFYRDLSTINTEEPLEMQLLGEHSGDASIVQGPVES*	44	3	0.0296011	0.00598408	0.023617	0.561352
7554	>sp|Q66577|POLG_EC09B Genome polyprotein	VGFADVRDLLWLEDDAMEQGVKDYVEQLGNAFGSGFTNQICEQVNLLKES*	124	30	0.0834214	0.0598408	0.0235805	0.560639
82026	>sp|Q32ZE1|POLG_ZIKV Genome polyprotein	GSGTRAVASCAEAPNMKIIGRRIERIRNEHAETWFLDENHPYRTWAYHGS*	192	53	0.129169	0.105719	0.0234498	0.558082
14270	>sp|Q913D4|POLG_HCVIN Genome polyprotein	TCSNTWRGSFPINAYTTGPCTPSPAPNYTFALWRVSAEEYVEVRRLGDFH*	97	21	0.065257	0.0418886	0.0233684	0.556493
75983	>sp|P29884|VPK2_VACCP Serine/threonine-protein kinase 2	SADKVDTELAIKLGFKSLVQYIKFIFLQMALLYIKIYELPCCDNFLHADL*	500	157	0.336376	0.313167	0.0232094	0.553385
25366	>sp|P16792|TRM2_HCMVA Tripartite terminase subunit 2	LEGGGGDDEDGEDGHALPDLDDDLLLQFEPMLPRVYDLLLPSLDARLNFV*	227	65	0.152715	0.129655	0.0230598	0.550459
39570	>sp|Q9QSR3|POL_HV1VI Gag-Pol polyprotein	EAVQKIALESIVIWGKRSPKFKLPILKETWDTWWTDYWQATWIPEWEFVN*	120	29	0.0807303	0.0578461	0.0228842	0.547027
56767	>sp|P17504|HEMA_INBBE Hemagglutinin	LPTFDSLNITAASLNDDGLDNHTILLYYSTAASSLAVTLMIAIFIVYMVS*	93	20	0.062566	0.0398939	0.0226721	0.542881
80160	>sp|C5H431|POLG_WSLV Genome polyprotein	ASIAARGWAAHRSRARECATIFMSATPPGTSNEFPESNGMIEDVKKDVPS*	36	1	0.0242191	0.00199469	0.0222244	0.534129
63931	>sp|P27312|GP_PUUMS Envelopment polyprotein	LQNPANEQEKIPFHLQISKQVIHAEIQHLGHWMDATFNLKTAFHCYGSCE*	36	1	0.0242191	0.00199469	0.0222244	0.534129
28465	>sp|P10236|PRIM_HHV11 DNA primase	FITYIYLAHFECFSPPRLATHLRAVTTHDPNPAASTEQPSPLGREAVEQF*	190	53	0.127823	0.105719	0.0221043	0.53178
8394	>sp|Q1HVC1|DPOL_EBVA8 DNA polymerase catalytic subunit	KFVERNEELPQIHDRIQYVFVEPKGGVKGARKTEMAEDPAYAERHGVPVA*	184	51	0.123787	0.101729	0.0220571	0.530859
49888	>sp|P27019|MATRX_PI4HA Matrix protein	MRAGQKSESKNTLTACMLPFGPGPNIGSPQKMLEYAEDIKIHVRKTAGCK*	741	239	0.49851	0.476732	0.021778	0.525402
57203	>sp|Q6I7C2|PA_INCAA Polymerase acidic protein	MAEYPPADNELEDYAEHLNKTMEGVLQGTNCAREMGKCILTVGALMTECR*	47	5	0.0316194	0.00997347	0.0216459	0.522821
26897	>sp|Q66479|POLG_HE71M Genome polyprotein	LNHCNFGLLVVPISPLDFDQGATPVIPITITLAPMCSEFGGLRQAVTQGF*	41	3	0.0275829	0.00598408	0.0215988	0.5219
59076	>sp|Q1PDC7|VGP_MABVR Envelope glycoprotein	SNETQRNDTGCFGILQEYNSTNNQTCPPSLKPPSLPTVTPSIHSTNTQIN*	112	27	0.0753483	0.0538567	0.0214916	0.519804
29271	>sp|P36384|DNBI_HHV2 Major DNA-binding protein	VIVGRQEMDVFRYVADSGQTDVPCNLCTFETRHACAHTTLMRLRARHPKF*	100	23	0.0672753	0.045878	0.0213973	0.517961
7429	>sp|Q66474|POLG_EC06C Genome polyprotein	GKFTEPVKDIMAKTLPALNSPSAEECGYSDRVRSITLGNSTITTQESANV*	601	192	0.404324	0.382981	0.0213432	0.516903
44643	>sp|P36756|VL2_HPV30 Minor capsid protein L2	TWPYAPQAPFDTTHDVVIHGSTFALWPVYFLRRRRRKHVPYFLADGGVAA*	150	40	0.100913	0.0797878	0.0211252	0.512641
10853	>sp|P28728|GP_HANTB Envelopment polyprotein	NNALPLIWRGLIDLTGYYEAVHPCNVFCVLSGPGASCEAFSEGGIFNITS*	155	42	0.104277	0.0837772	0.0204995	0.500412
36379	>sp|Q9QR71|LANA1_HHV8P Protein LANA1	LEEQEQELEEQEQELEEQEQELEEQEQELEEQEQELEEQEQELEEQEQEL*	63	11	0.0423834	0.0219416	0.0204418	0.499283
73081	>sp|P0C674|ORF23_TTVV2 Probable protein VP2	DRAPWPMAGGAEGEDGGAGGDADHGGAAGGPEDADLLDAVAAAETLLEIP*	309	94	0.207881	0.187501	0.0203794	0.498063
39763	>sp|P0C1L2|REV_HV1MP Protein Rev	QIHEISERILTTYLGRPTEPVLFQLPPLERLTINCSEDCGQGSERGVGSP*	137	36	0.0921671	0.071809	0.0203582	0.497648
53750	>sp|P17000|HEMA_I71A3 Hemagglutinin	DIGNGCFKIYHKCDNACIESIRNGTYDHDIYRDEALNNRFQIKGVELKSG*	48	6	0.0322921	0.0119682	0.020324	0.49698
24642	>sp|P16727|UL84_HCMVA Protein UL84	DPNESPPDLTLSSLTLYQDGILRFNVTCDRTEAPADPVAFRLRLRRETVR*	33	1	0.0222008	0.00199469	0.0202061	0.494676
7118	>sp|P29813|POLG_EC11G Genome polyprotein	YRVVNRHLATHTDWQNCVWEDYNRDLLISTTTAHGCDVIARCRCSTGVYY*	116	29	0.0780393	0.0578461	0.0201932	0.494423
56689	>sp|P13874|PA_INBAD Polymerase acidic protein	MRSYIDNIDPKGAIERNLARMSPLVSVTPKKLKWEDLRPIGPHIYSHELP*	190	54	0.127823	0.107713	0.0201096	0.492788
58154	>sp|Q32ZD5|POLG_KOKV Genome polyprotein	VSGGTWVDVVLEHGGCVTIMAPDKPTIDLELTSTIAKSMAVTRTYCVQAQ*	267	80	0.179625	0.159576	0.0200495	0.491614
65172	>sp|Q89853|VGP_EBORS Envelope glycoprotein	TFTEGVVAFLILSEPKKHFWKATPAHEPVNTTDDSTSYYMTLTLSYEMSN*	95	22	0.0639115	0.0438833	0.0200282	0.491199
28193	>sp|P10187|NP03_HHV11 Nuclear phosphoprotein UL3	MVKPLVSYGSVMSGVGGEGVPSALAILASWGWTFDTPNHESGISPDTTPA*	44	5	0.0296011	0.00997347	0.0196277	0.483368
12570	>sp|Q67878|DPOL_HBVD6 Protein P	RLGLSRPLLCLPFRPTTGRTSLYADSPSVPSHLPDRVHFASPLHVAWRPP*	41	4	0.0275829	0.00797878	0.0196041	0.482907
68094	>sp|B1NKT0|VP2_ROTHP Inner capsid protein VP2	FQDEETEGVIRRFIADMRQQVQADRNIVNYPSILHPIDHAFNEYFLNHQL*	358	111	0.240846	0.221411	0.0194345	0.479592
42668	>sp|Q76638|ENV_HV2UC Envelope glycoprotein gp160	DTCPGIGLENTVDCYFNMTGLRRDEKKQYKDTWYEKDLECNGNSTSTICY*	88	20	0.0592022	0.0398939	0.0193084	0.477127
27972	>sp|P06477|GH_HHV11 Envelope glycoprotein H	ARRHPTTELDITHLHNASTTWLATRGLLRSPGRYVYFSPSASTWPVGIWT*	40	4	0.0269101	0.00797878	0.0189313	0.469756
57412	>sp|Q9IMP5|PA_INCJH Polymerase acidic protein	DRTMVINENDHSEFLGGIGRASKKIPEISLTQDVITTEGLKQSENKLPEP*	34	2	0.0228736	0.00398939	0.0188842	0.468835
72219	>sp|Q7T9D9|VGP_EBOSU Envelope glycoprotein	NTQETITETAATIIGTNGNHMQISTIGIRPSSSQIPSSSPTTAPSPEAQT*	283	86	0.190389	0.171544	0.0188454	0.468076
22820	>sp|P36334|SPIKE_CVHOC Spike glycoprotein	GDNKLQGLLEVSVCQYNMCEYPQTICHPNLGNHRKELWHLDTGVVSCLYK*	274	83	0.184334	0.16556	0.0187747	0.466694
11976	>sp|P30019|HBSAG_HBVC6 Small envelope protein	LTIPQSLDSWWTSLNFLGGAPTCPGQNSQSPTSNHSPTSCPPICPGYRWM*	443	140	0.29803	0.279257	0.0187723	0.466648
40158	>sp|O93182|GAG_HV190 Gag polyprotein	QGVGGPSHKARVLAEAMSQVTNTNTAIMMQKGNFKGQRKFVKCFNCGKEG*	96	23	0.0645843	0.045878	0.0187063	0.465358
61350	>sp|Q98262|ETF1_MCV1 Early transcription factor 70 kDa subunit	KTIGGRLKTFAIVTSKMKSSLEELLAVYNSPANNDGSRIMFLFSSNIMSE*	241	72	0.162133	0.143618	0.0185155	0.461627
35408	>sp|F5HB39|CVC1_HHV8P Capsid vertex component 1	VCVYERGGRQEDDWLPIPLSFPEEPVPPPPGLVFMDDLFINTKQCDFVDT*	57	10	0.0383469	0.0199469	0.0184	0.459369
14205	>sp|Q913D4|POLG_HCVIN Genome polyprotein	LAHGVRVLEDGVNYATGNLPGCSFSIFLLALLSCLTVPASAVEVRNSSGI*	54	9	0.0363287	0.0179522	0.0183764	0.458909
23932	>sp|P08546|DPOL_HCMVA DNA polymerase catalytic subunit	HLVPSGNVLRFFGATEHGYSICVNVFGQRSYFYCEYSDTDRLREVIASVG*	137	37	0.0921671	0.0738037	0.0183635	0.458655
31580	>sp|P17887|MCP_HHV6U Major capsid protein	TNKMMYKVISEYCMKSNSCLNSDSEIQYSCSEGTDSFVSRPCQFLQNALP*	33	2	0.0222008	0.00398939	0.0182115	0.455684
74726	>sp|P21115|B5_VACCC Protein B5	FSIGGVIHLSCKSGFILTGSPSSTCIDGKWNPVLPICVRTNEEFDPVDDG*	30	1	0.0201826	0.00199469	0.0181879	0.455224
77479	>sp|Q65ZG0|GN_VZVD Envelope glycoprotein N	MGSITASFILITMQILFFCEDSSGEPNFAERNFWHASCSARGVYIDGSMI*	30	1	0.0201826	0.00199469	0.0181879	0.455224
31534	>sp|P17887|MCP_HHV6U Major capsid protein	ATGNDVTASKETTIMVAKHSEKHPINISFDLSAACLEHLENTFKNTVIDQ*	77	17	0.051802	0.0339098	0.0178922	0.449443
21680	>sp|Q5MQC5|IORF_CVHN1 Protein I	EITKPLIEAEKPNLNSLCLLNHKEILSHIIPGSPGSLNFKKVETLNFQMV*	160	45	0.10764	0.0897612	0.0178792	0.44919
5070	>sp|P29991|POLG_DEN27 Genome polyprotein	TPSMTMRCIGMSNRDFVEGVSGGSWVDIVLEHGSCVTTMAKNKPTLDFEL*	136	37	0.0914944	0.0738037	0.0176907	0.445505
36683	>sp|Q2HRC8|ORF11_HHV8P Protein ORF11	LAKPFARLSAETTEECRVRSIRLGKTHLRISVTAPAQETPVWGLVTTSFS*	133	36	0.0894761	0.071809	0.0176671	0.445044
32543	>sp|Q89746|DR1_HHV6U Uncharacterized protein DR1	MPLTVRAGHAPYRLPLSNYWWLLLGRHSLRHVHSYLRLHKGLRIPLPWPE*	112	29	0.0753483	0.0578461	0.0175022	0.441819
7947	>sp|P0CK48|NEC1_EBVA8 Nuclear egress protein 1	RSQVHVPQEFSSTQLSFFNNVHKIIPNKTFYVSLLSSSPSAVKAGLSQPS*	192	56	0.129169	0.111703	0.0174657	0.441106
3725	>sp|P08291|POLG_CXB1J Genome polyprotein	TIHVQCNASKFHQGCLLVVCVPEAEMGCSNLNNTPKFAELSGGDNARMFT*	189	55	0.12715	0.109708	0.0174421	0.440645
7172	>sp|Q66575|POLG_EC12T Genome polyprotein	CGYSDRVRSITLGNSTITTQECANVVVGYGTWPDYLHDDEATAEDQPTQP*	654	212	0.43998	0.422875	0.0171052	0.434059
22800	>sp|Q04853|NS12_CVHOC Non-structural protein of 12.9 kDa	GRFCATFTLYGKSKHYDKYFGVINGFTAFANTVEDAVNKLVFLAVDFITW*	31	2	0.0208553	0.00398939	0.0168659	0.429382
44605	>sp|Q02515|VL1_HPV30 Major capsid protein L1	QYRVFRVRLPDPNKFGLPDTNVFNPEQERLVWACVGLEIGRGQPLGVGVS*	28	1	0.0188371	0.00199469	0.0168424	0.428922
17644	>sp|P03345|GAG_HTL1A Gag polyprotein	YPGRVNEILHILIQTQAQIPSRPAPPPPSSPTHDPPDSDPQIPPPYVEPT*	155	44	0.104277	0.0877665	0.0165101	0.422427
18875	>sp|P03264|DNB2_ADE02 DNA-binding protein	YLQSFAEVTYKHHEPTGCALWLHRCAEIEGELKCLHGSIMINKEHVIEMD*	66	14	0.0444017	0.0279257	0.016476	0.421759
64494	>sp|A3RM23|L_RABVI Large structural protein	FFHVITLYMNALDWDEEKTILALWKELTSVDIGKDLVKFKDQIWGLLIVT*	36	4	0.0242191	0.00797878	0.0162403	0.417153
34328	>sp|P52379|OBP_HHV7J Replication origin-binding protein	SVESWINYNIVIYTSIVTVGLSFDFLHFSAMFVYIHLVKGGPDMVSVFQS*	33	3	0.0222008	0.00598408	0.0162168	0.416692
4976	>sp|P14337|POLG_DEN28 Genome polyprotein	TDALALGMMVLKMVRNMEKYQLAVTIMAILCVPNAVILQNAWKVSCTILA*	30	2	0.0201826	0.00398939	0.0161932	0.416231
4436	>sp|Q6TQR6|L_CCHFI RNA-directed RNA polymerase L	QKASQLSKLVNKSQNIPTRVGRVLDCMFNCKLCVEISADTLILRPESKEK*	133	37	0.0894761	0.0738037	0.0156724	0.406052
32516	>sp|P28857|DPOL_HHV6U DNA polymerase catalytic subunit	TCEKIDGVHIYEFASEFELLLGFFIFLRIESPEFITGYNINNFDLKYLCI*	47	8	0.0316194	0.0159576	0.0156618	0.405844
8717	>sp|Q1HVH8|ITP_EBVA8 Inner tegument protein	EGIQDVCRDAAARWALATADTATLRRRLLVPALRESRGIADHPLWAHTSE*	29	2	0.0195098	0.00398939	0.0155204	0.40308
14540	>sp|P26661|POLG_HCVJ8 Genome polyprotein	YVGDVCGAVMILSQAFMVSPQRHNFTQECNCSIYQGHITGHRMAWDMMLS*	26	1	0.0174916	0.00199469	0.0154969	0.40262
65745	>sp|Q3ZK57|VP3_ROT41 Protein VP3	YQEKPIIYMVGSAPSYWIYDVRQYSEFLFETWDPLDTPYSSIHHKELFFE*	322	101	0.216626	0.201464	0.0151623	0.39608
20297	>sp|P11824|SHUT_ADE41 Shutoff protein	QTLQNGLPDFVSQSILQNFRSFILERSGILPAMSCALPSDFVPLCYRECP*	203	61	0.136569	0.121676	0.0148925	0.390805
67341	>sp|A7J391|VP2_ROTHS Inner capsid protein VP2	EPKQLPIYRANGERELRNRWYWKLKKDTLPDGDYDVREYFLNLYDQVLTE*	28	2	0.0188371	0.00398939	0.0148477	0.389929
8941	>sp|Q69138|EBNA3_EBVA8 Epstein-Barr nuclear antigen 3	TQLTQVSPQQPMERPLEPEQQMFPGSPFSQVADVARESGVPAMQPQYFDL*	28	2	0.0188371	0.00398939	0.0148477	0.389929
23824	>sp|P09701|US23_HCMVA Tegument protein US23	GSTMPELRDQLLDDVICCPERLIVLGKCVIMVEDHYEETELVLCMGGGTR*	111	30	0.0746756	0.0598408	0.0148347	0.389676
6950	>sp|Q306W8|POLN_EEEV8 Polyprotein P1234	TQMRELPVLDSAAFNVECFKKYACNDEYWDTFKNNPIRLTTENVTQYVTK*	78	19	0.0524747	0.0378992	0.0145755	0.384609
58828	>sp|P31352|L_MABVM RNA-directed RNA polymerase L	LIKSLDAHEDFDASKIILNSEINNLNLTEYTLNTKLLTTPTRTEILDTSP*	140	40	0.0941854	0.0797878	0.0143976	0.381132
16489	>sp|O92532|POLG_HCVVP Genome polyprotein	ASALDLSGWFTSGYGGGDVYHSASRARPRFLLLCLLLLSVGVGIFLLPAR*	48	9	0.0322921	0.0179522	0.0143399	0.380003
8059	>sp|Q1HVH2|ICP27_EBVA8 mRNA export factor ICP27 homolog	ARQNKVVETLSSSYVKQPLCLLAAYAAVAPAYINANCRRRHDEVEFLGHY*	24	1	0.0161461	0.00199469	0.0141514	0.376318
24409	>sp|P16758|UL20_HCMVA Uncharacterized protein UL20	NTVSGYLFFGMCQLWKDWVTNASHDTVRIQSLGNEIRCMLLPRQYTLNAT*	24	1	0.0161461	0.00199469	0.0141514	0.376318
17768	>sp|P03383|ENV_HTLV2 Envelope glycoprotein gp63	TIGISSYHSSPCSPTQPVCTWNLDLNSLTTDQRLHPPCPNLITYSGFHKT*	74	18	0.0497837	0.0359045	0.0138792	0.370998
50705	>sp|P24566|NCAP_HRSV1 Nucleoprotein	FGIAQSSTRGGSRVEGIFAGLFMNAYGSGQVMLRWGVLAKSVKNIMLGHA*	320	101	0.215281	0.201464	0.0138168	0.369778
35966	>sp|Q77Q36|VCYCL_HHV8P viral cyclin homolog	LEIEPRFLTSDSVFGTFQQSLTSHMRKLLGTWMFSVCQEYNLEPNVVALA*	53	11	0.0356559	0.0219416	0.0137143	0.367773
56902	>sp|P03474|NRAM_INBLE Neuraminidase	GMELYVKYDGDPWTDSDALTLSGVMVSIEEPGWYSFGFEIKDKKCDVPCI*	50	10	0.0336376	0.0199469	0.0136907	0.367313
18222	>sp|P04498|DNB2_ADE12 DNA-binding protein	GNNSFSGKSCGLFYSEGMKAQIAFRQIEAFMLADYPHMRHGQKRLLMPVR*	44	8	0.0296011	0.0159576	0.0136436	0.366391
54726	>sp|Q3YPY5|PB2_I71A1 Polymerase basic protein 2	GGFTFKRTSGSSIKREEEVLTGNLQTLKIRVHEGYEEFTMVGKRATAIIR*	121	34	0.0814031	0.0678196	0.0135835	0.365217
12573	>sp|Q67875|HBSAG_HBVD6 Large envelope protein	AFGLGLTPPHGGLLGWSPQAQGILHTVPANPPPASTNRQTGRQPTPLSPP*	35	5	0.0235463	0.00997347	0.0135729	0.365009
16140	>sp|O92530|POLG_HCVVN Genome polyprotein	CVPCIKSGNGSSCWLPATLTIAVPNASIPVRGFRRHVDLMVGAAAFCSAM*	118	33	0.0793848	0.0658249	0.0135599	0.364756
48012	>sp|P50817|VL1_HPV48 Major capsid protein L1	QCYARHLFARAGQMGEPIPTENGVYYITPDSADQNNRSSHLGSSVYFTTP*	32	4	0.0215281	0.00797878	0.0135493	0.364549
43465	>sp|P36820|VE7_HPV15 Protein E7	CYEELSEEETEEEPRFIPYKIVVPCCFCDSKLRLIVVATPFGIRSQQDLL*	112	31	0.0753483	0.0618355	0.0135128	0.363835
35962	>sp|Q2HR82|KBZIP_HHV8P E3 SUMO-protein ligase K-bZIP	PVFVSLKAEVCDQSHSPTRKQGRYGRVSSKAYTRQLQQALEEKDAQLCFL*	23	1	0.0154733	0.00199469	0.0134786	0.363167
8560	>sp|Q1HVG4|EBNA4_EBVA8 Epstein-Barr nuclear antigen 4	QGAPTPMPPPQGPPTAMQRPRGAPTPMPPPQGPPTAMQLSPRALTGQKGP*	23	1	0.0154733	0.00199469	0.0134786	0.363167
55539	>sp|P13175|PA_I30A0 Polymerase acidic protein	MEDFVRQCFNPMIVELAEKAMKEYGEDPRIETNKFAAICTHMEVSFMYSD*	221	68	0.148678	0.135639	0.0130392	0.354577
66996	>sp|A4ZCW4|NSP3_ROTH3 Non-structural protein 3	VNKLRMMLSSKGIDQKMRVLNACFSVKRVPGKSSSIVKCTKLMKDKLERG*	132	38	0.0888034	0.0757984	0.013005	0.353908
19903	>sp|P18047|SPIK1_ADE40 Fiber protein 1	ALNMSQPVTINANNELSLLIDAPLNADTGTLRLRSDAPLGLVDKTLKVLF*	22	1	0.0148006	0.00199469	0.0128059	0.350016
45614	>sp|Q705H5|VL2_HPV43 Minor capsid protein L2	SVAPTDPSIVSLIEESSIIQSGAPITNIPSHGGFEVTSSGSEVPAILDVS*	22	1	0.0148006	0.00199469	0.0128059	0.350016
2128	>sp|Q5XXP4|POLN_CHIK3 Polyprotein P1234	LGRKFRSSRALKPPCVTSNTEMFFLFSNFDNGRRNFTTHVMNNQLNAAFV*	84	22	0.0565112	0.0438833	0.012628	0.346538
61510	>sp|Q8V4S4|POXIN_MONPZ Poxin-Schlafen	NAVYGKVQHEYSTIKEKAKEMNALKPGPIIDYHVWIGDCVCQVTTVDVHG*	84	22	0.0565112	0.0438833	0.012628	0.346538
2979	>sp|Q8QMT5|A18_CWPXB Transcript termination protein A18	VDEPRNQLILDTLVEEFKSGTINRILVITKLREHMVLFYKRLLDIFGPEV*	158	47	0.106295	0.0937506	0.0125443	0.344903
17914	>sp|Q09T00|GAG_HTL3P Gag polyprotein	LHPHGAPATHRPWQMKDLQAIKQEVSSSAPGSPQFMQTVRLAVQQFDPTA*	36	6	0.0242191	0.0119682	0.0122509	0.339168
19496	>sp|P24933|SHUT_ADE05 Shutoff protein	NCKIPLSCRANRSRADKQLALRQGAVIPDIASLNEVPKIFEGLGRDEKRA*	71	18	0.0477655	0.0359045	0.011861	0.331545
60158	>sp|Q8QZ72|POLS_MAYAB Structural polyprotein	WTPFDTKILVYKGELYNQDFPRYGAGQPGRFGDIQSRTLDSRDLYANTGL*	133	39	0.0894761	0.0777931	0.0116831	0.328067
48749	>sp|Q07847|VE1_HPV63 Replication protein E1	GIELSLCQDEVDNINEALQEQVDIVQSLGGGVRDCIGVDILKCSNTRSAL*	204	63	0.137242	0.125666	0.0115758	0.325972
66091	>sp|P11856|VP7_ROTHV Outer capsid glycoprotein VP7	DISELADLILNEWLCNPMDIALYYYQQTGEANKWISMGSSCTVKVCPLNT*	23	2	0.0154733	0.00398939	0.0114839	0.324175
26920	>sp|Q66479|POLG_HE71M Genome polyprotein	AKGLEWISNKISKFIDWLREKIVPAAKEKAEFLTNLKQFPLLENQITHLE*	20	1	0.0134551	0.00199469	0.0114604	0.323714
76459	>sp|P09293|CEP2_VZVD Cytoplasmic envelopment protein 2	IGLCPAGWHARILGSVLNRLLSHADGCDECNHRVHVGALYALPHVTNHAE*	429	139	0.288611	0.277262	0.0113485	0.321527
34061	>sp|Q9QJ23|TRM3_HHV6Z Tripartite terminase subunit 3	LFLEGAFIHEIMGGATCNVINDVLITEQGQTEFEFFRYSTINKNLIPFLG*	150	45	0.100913	0.0897612	0.0111517	0.31768
33214	>sp|Q9QJ13|B8_HHV6Z Protein B8	NKATTVPVFLHKVKDQWVPRLKYFLPIRMRTLKDANKATAVPVFPHKLKG*	126	37	0.0847669	0.0738037	0.0109632	0.313995
19089	>sp|P03239|E434_ADE02 Early 4 ORF6 protein	LCCANIDIMTSMMIHGYESWALHCHCSSPGSLQCIAGGQVLASWFRMVVD*	37	7	0.0248919	0.0139629	0.010929	0.313327
62408	>sp|P13886|POLN_ONNVG Polyprotein P1234	MDSVYVDIDADSAFLKALQQAYPMFEVEPKQVTPNDHANARAFSHLAIKL*	114	33	0.0766938	0.0658249	0.0108689	0.312152
48644	>sp|P50822|VL1_HPV61 Major capsid protein L1	VSSDSQLFNKPYWLQRAQGHNNGICWFNELFVTVVDTTRSTNLTICTATS*	28	4	0.0188371	0.00797878	0.0108583	0.311945
33207	>sp|Q9QJ13|B8_HHV6Z Protein B8	QKVKGQWVPRLGSFLPKRVRTLKIANGATAVSVFPHKVKGQWVPRLGSFL*	22	2	0.0148006	0.00398939	0.0108112	0.311024
49576	>sp|P26676|L_PI2HT RNA-directed RNA polymerase L	DGLATNFFAGDNGLILRCGGTPSSRKWLEIDQLASFDLVQDALVTLITIH*	19	1	0.0127823	0.00199469	0.0107876	0.310563
80102	>sp|C5H431|POLG_WSLV Genome polyprotein	SSIVVDTPTLVRKVCYASSVTGSKATGACPTMGDAHMSEEGNEEWECKRS*	19	1	0.0127823	0.00199469	0.0107876	0.310563
73929	>sp|O57230|RP132_VACCA DNA-directed RNA polymerase 133 kDa polypeptide	DCLIAHGAANTITEVLKDSEEDYQDVYVCENCGDIAAQIKGINTCLRCSK*	140	42	0.0941854	0.0837772	0.0104082	0.303147
57939	>sp|P0DOH7|POLS_JAEV1 Structural polyprotein	GEMVDPFSAGPSGDVSGHPGSPSQEVDGQIDHSCGFGGPTCADAWGYHLH*	48	11	0.0322921	0.0219416	0.0103505	0.302018
72764	>sp|A4GZ97|CAPSD_TTVG1 Capsid protein	LHDPQKKTEKINQCLLSLCEESTCQEQETEENILKLIQQQQQQQQKLKHN*	217	68	0.145987	0.135639	0.0103482	0.301973
44968	>sp|P50827|VL2_HPV36 Minor capsid protein L2	DPIELQLLGQHSGDASIVQGPVESTFIDVNVSENPLSESVEAFSDDLLLD*	21	2	0.0141278	0.00398939	0.0101384	0.297873
18681	>sp|P05664|DPOL_ADE07 DNA polymerase	DRWRQDPQTFYCITPEKMAVGQHFRQYRDQLQTALAVDLWSSFLKANPHM*	21	2	0.0141278	0.00398939	0.0101384	0.297873
31653	>sp|P24446|GCVK_HHV6U Probable ganciclovir kinase	SLLDSPMKLSNAHTIFSSNKWKLELEKIIASKQIFLDMSENAELAAYGET*	21	2	0.0141278	0.00398939	0.0101384	0.297873
73488	>sp|P33453|L_UUKS RNA-directed RNA polymerase L	IDKNPEIVYRRPRDGFEVSLRIAEKVHSPGVSNSLSKGNCIIRVISSSVY*	18	1	0.0121096	0.00199469	0.0101149	0.297412
73196	>sp|P21701|NCAP_TOSV Nucleoprotein	VLSESLPVSGTTMDAIAGVTYPRAMMHPSFAGIIDLDLPNGAGATIADAH*	18	1	0.0121096	0.00199469	0.0101149	0.297412
54735	>sp|Q3YPY9|NS1_I71A1 Non-structural protein 1	GLNIEAATHVGKQIVERILKEESDEALKMTMASAPASRYLTDMTIEELSR*	187	58	0.125805	0.115692	0.0101125	0.297366
31444	>sp|P52356|HELI_HHV6U DNA replication helicase	MSISSLFGGRYDNKFLLNMSSAPKIELIVDKVASLSERRLEGRLPEDWFR*	166	51	0.111677	0.101729	0.00994757	0.294142
28614	>sp|Q69091|GD_HHV11 Envelope glycoprotein D	KYALVDASLKMADPNRFRGKDLPVLDQLTDPPGVRRVYHIQAGLPDPFQP*	32	6	0.0215281	0.0119682	0.00955993	0.286564
50681	>sp|P13843|FUS_HRSV1 Fusion glycoprotein F0	SNVQIVRQQSYSIMSIIKEEVLAYVVQLPIYGVIDTPCWKLHTSPLCTTN*	198	62	0.133205	0.123671	0.00953403	0.286058
12540	>sp|P0C6I2|CAPSD_HBVD6 Capsid protein	LEDPASRDLVVSYVNTNMGLKFRQLLWFHISCLTFGRETVIEYLVAFGVW*	20	2	0.0134551	0.00398939	0.00946567	0.284722
13364	>sp|P26663|POLG_HCVBK Genome polyprotein	TRAEADLHVWIPPLNARGGRDAIILLMCAVHPELIFDITKLLIAILGPLM*	97	28	0.065257	0.0558514	0.00940559	0.283547
6451	>sp|Q02004|GP_DUGBA Envelopment polyprotein	HCEIVEAGTRFNIGPITITISDPQNIGSKLPESLMTVQEIDDSNFVDIMH*	174	54	0.117059	0.107713	0.00934551	0.282373
24663	>sp|P09717|US16_HCMVA Uncharacterized protein HVLF2	LFVYFRYERPVLAQRNRHPRCRRPFRQLVLLLAGLLAHIPALGVTCACQE*	31	6	0.0208553	0.0119682	0.00888717	0.273413
39306	>sp|P12499|POL_HV1Z2 Gag-Pol polyprotein	DGIDKAQEEHEKYHNNWRAMASDFNLPPVVAKEIVASCDKCQLKGEAMHG*	25	4	0.0168188	0.00797878	0.00884004	0.272492
67595	>sp|B3SRV0|NSP6_ROTHL Non-structural protein 6	HLILLQTIHSPAFRLDRMQLRQMQTLACLWIHRRNHDLQATLDVINWISP*	25	4	0.0168188	0.00797878	0.00884004	0.272492
9751	>sp|P25939|TRM1_EBVB9 Tripartite terminase subunit 1	LLGRFRGVSPIPDPRLYITSVPCWRCVGELMVLPNHGNPSTAEGTHVSCN*	19	2	0.0127823	0.00398939	0.00879292	0.271571
20819	>sp|B9UYK5|NS1_HBOC2 Initiator protein NS1	PLLEHNRKAYLQELESEVIPGPSTMAFGGRGAWEQLPEVGEQRLITSNAS*	19	2	0.0127823	0.00398939	0.00879292	0.271571
15491	>sp|O39929|POLG_HCVED Genome polyprotein	AWYELTPAETTTRLKAYFDTPGLPVCQDHLEFWESVFTGLTHIDGHFLSQ*	16	1	0.010764	0.00199469	0.00876935	0.27111
48401	>sp|Q80937|VE2_HPV55 Regulatory protein E2	DNIMEYVSWKYIYVHDTDKWVKVTGHIDYKGLYYVHGGHKTYYTNFEKEA*	16	1	0.010764	0.00199469	0.00876935	0.27111
81292	>sp|Q6J3P1|POLG_YEFVC Genome polyprotein	GWNIITFKDKTDIHRLEPMKCDTLLCDIGESSSSSVTEGERTMRVLDTVE*	16	1	0.010764	0.00199469	0.00876935	0.27111
14220	>sp|Q913D4|POLG_HCVIN Genome polyprotein	TYTWGENETDVLLLNNSRPPIGNWFGCTWMNSTGFTKTCGAPACNVGGSE*	96	28	0.0645843	0.0558514	0.00873284	0.270396
64770	>sp|Q66T62|GLYCO_RABVB Glycoprotein	GCLDALESIMTTKSVSFRRLSHLRKLVPGFGKAYTIFNNTLMEADAHYKS*	84	24	0.0565112	0.0478727	0.00863858	0.268554
77917	>sp|P0DST0|VB04_VARV Ankyrin repeat protein B4	IMILSIIAITKHKQHNTNLLKMCIKYTACMTDYDTLIDVQSLQQYKWYIL*	220	70	0.148006	0.139629	0.00837704	0.263441
78613	>sp|P33852|A36_VAR67 Protein A36	SNVIAPSTEHIYDSVAGSTRLINNDCNEQTIYQNTTVINETETIEVLNED*	36	8	0.0242191	0.0159576	0.00826155	0.261184
67490	>sp|A7J3A4|VP3_ROTYO Protein VP3	KEWRKIVEQQTVNNLNIAYKYLSTGKAKVCCVKLTAMDLELPITAKLLHH*	15	1	0.0100913	0.00199469	0.0080966	0.257959
42296	>sp|P20872|ENV_HV2ST Envelope glycoprotein gp160	MCGRNQLFVASLLASACLIYCVQYVTVFYGVPVWRNASIPLFCATKNRDT*	29	6	0.0195098	0.0119682	0.00754167	0.247111
71067	>sp|P0DTD1|R1AB_SARS2 Replicase polyprotein 1ab	VVENPTIQKDVLECNVKTTEVVGDIILKPANNSLKITEEVGHTDLMAAYV*	364	119	0.244882	0.237369	0.00751343	0.246559
46542	>sp|P50823|VL1_HPV62 Major capsid protein L1	FQLCKIQLTPEIMAYLHNMNKDLLDDWNFGVLPPPSTSLDETYHYLQSRA*	17	2	0.0114368	0.00398939	0.00744741	0.245269
23976	>sp|P16736|HELI_HCMVA DNA replication helicase	MSMTASSSTPRPTPKYDDALILNLSSAAKIERIVDKVKSLSRERFAPEDF*	17	2	0.0114368	0.00398939	0.00744741	0.245269
49808	>sp|P06165|C_PI3H4 Protein C	STSLNSYSAPTPKKTYRKTTQSTQEPSNSAPPSVNQKSNQQKQVKKLVDQ*	17	2	0.0114368	0.00398939	0.00744741	0.245269
64996	>sp|Q91DD4|L_EBORE RNA-directed RNA polymerase L	FWHDLSILARRGRLNRGNNRSTWFVHDEFIDILGYGDYIFWKIPLSLLPV*	14	1	0.00941854	0.00199469	0.00742385	0.244808
61570	>sp|Q77IS8|NCAP_MUMPJ Nucleoprotein	YAMVGDIGKYIENSGLTAFFLTLKYALGTKWSPLSLAAFTGELTKLRSLM*	14	1	0.00941854	0.00199469	0.00742385	0.244808
73490	>sp|P33453|L_UUKS RNA-directed RNA polymerase L	ILSRSILSDGLAWLYDEEEEVKRPLLYKVMNQPELDLHSRLTPAQLSTLF*	177	56	0.119077	0.111703	0.00737438	0.243841
1263	>sp|P04505|GP_BUNYW Envelopment polyprotein	TSFIKEKDDRCKTWLCRVRDEGISVIFEPIKAFFGSYFSIFFYIIVVVVV*	79	23	0.0531475	0.045878	0.00726951	0.241791
5739	>sp|Q6YMS4|POLG_DEN3S Genome polyprotein	GVALGLMALKLITQFETYQLWTALVSLTCSNTIFTLTVAWRTATLILAGV*	70	20	0.0470927	0.0398939	0.00719882	0.240409
6524	>sp|P08768|POLS_EEEV Structural polyprotein	LKKASIYDLEYGDVPQCMKSDTLQYTSDKPPGFYNWHHGAVQYENNRFTV*	147	46	0.0988947	0.0917559	0.00713874	0.239235
32833	>sp|P52541|DUT_HHV6Z Deoxyuridine 5'-triphosphate nucleotidohydrolase	WPAINEKSFKKFLENELTSYQRPISLLGIPQNGTVSKTCKREKQRETDCV*	61	17	0.0410379	0.0339098	0.00712812	0.239027
63856	>sp|P0C760|L_PUUMS RNA-directed RNA polymerase L	LIDSVDVASQVQHNECSKTIEKILSDLEVNLGDVANGLDQPKKTTGVDDI*	375	123	0.252282	0.245347	0.00693494	0.235251
41799	>sp|Q74120|POL_HV2KR Gag-Pol polyprotein	EPAQEEHEKYHSNVKELSHKFGLPKLVARQIVNTCAQCQQKGEAIHGQVD*	25	5	0.0168188	0.00997347	0.00684535	0.2335
23336	>sp|P16825|UL81_HCMVA Uncharacterized protein UL81	ACFSHSLYLFLNNKNTETLIITAVCFIRVSRCRKKREGSPKYSVSLTRAY*	105	32	0.070639	0.0638302	0.00680884	0.232786
30355	>sp|P89439|CEP2_HHV2H Cytoplasmic envelopment protein 2	FVWRVVRGDERLKIFRCLTVLTEPLCQVALPDPDPERALFCEIFLYLTRP*	16	2	0.010764	0.00398939	0.00677466	0.232118
17542	>sp|P0C211|POL_HTL1L Gag-Pro-Pol polyprotein	KDTSVLGAGGQTQDHFKLTSLPVLIRLPFRTTPIVLTSCLVDTKNNWAII*	16	2	0.010764	0.00398939	0.00677466	0.232118
70359	>sp|P08411|POLN_SFV Polyprotein P1234	KVSLYYENNHWDNRPGGRMYGFNAATAARLEARHTFLKGQWHTGKQAVIA*	16	2	0.010764	0.00398939	0.00677466	0.232118
2353	>sp|Q9ENL4|VP2_CTFVL Putative RNA methyltransferase VP2	TRMMLFPGDQLYVDCLRTAALVSPNIRQFILSVLIQQATSRVGLIELLPV*	16	2	0.010764	0.00398939	0.00677466	0.232118
10671	>sp|Q6UY71|Z_GTOVV RING finger protein Z	ADKNLIKCSDHYLCLRCLNVMLKNSDLCNICWEQLPTCITVPEEPSAPPE*	13	1	0.00874579	0.00199469	0.00675109	0.231657
6741	>sp|Q306W5|POLS_EEEV1 Structural polyprotein	NAQVPILLAVLCCVKPTRADDTLQVLNYLWNNNQNFFWMQTLIPLAALIV*	13	1	0.00874579	0.00199469	0.00675109	0.231657
44351	>sp|P50791|VL1_HPV28 Major capsid protein L1	RQNTQQGDCPPLELITAPIQDGDMVDTGFGAMDFAVLQANKSDVPLDICQ*	13	1	0.00874579	0.00199469	0.00675109	0.231657
76696	>sp|P09278|LTP_VZVD Large tegument protein deneddylase	TDSGISSAVSPDIVSWGLRLLHMDPHPIENACLIVQLEKLSALIANKPLT*	13	1	0.00874579	0.00199469	0.00675109	0.231657
23636	>sp|P16784|ITP_HCMVA Inner tegument protein	LGARYEPAHLAASDLLNWYIVPVSQAQQDILSSIDPPAGSTSVSLPPASP*	84	25	0.0565112	0.0498674	0.00664389	0.229562
78738	>sp|P34010|O1_VAR67 Protein O1	DTINTVLSKILHHHRNVFKYLTSVDNKEITVCNCSRCVSLFYRELKSIRC*	253	82	0.170206	0.163565	0.00664155	0.229516
45224	>sp|P24838|VL1_HPV39 Major capsid protein L1	MAMWRSSDSMVYLPPPSVAKVVNTDDYVTRTGIYYYAGSSRLLTVGHPYF*	54	15	0.0363287	0.0299204	0.00640824	0.224955
60699	>sp|P12296|POLG_ENMGO Genome polyprotein	DLSANATGSDPPKTYGQFSNLLSGAVNAFSNMLPLLADQNTEEMENLSDR*	294	96	0.197789	0.191491	0.0062987	0.222814
38581	>sp|P35967|VPR_HV1Y2 Protein Vpr	MEQAPEDQGPQREPHNEWTLELLEELKREAVRHFPRPWLHGLGQHIYETY*	208	67	0.139933	0.133645	0.00628808	0.222606
69717	>sp|Q6UY61|L_SABVB RNA-directed RNA polymerase L	RLFVSILSGDNEIEYGFTRRFKFLLNISYLCHFITKETPDRLTDQIKCFE*	18	3	0.0121096	0.00598408	0.00612547	0.219428
64919	>sp|Q91DD9|VP40_EBORE Matrix protein VP40	PQPKNGQPIIPVLLPKYVGLDPISPGDLTMVITQDCDSCHSPASHPYHMD*	15	2	0.0100913	0.00398939	0.0061019	0.218967
26927	>sp|Q66479|POLG_HE71M Genome polyprotein	SKFVIASTNASNIIVPTVSDSDAIRRRFYMDCDIEVTDSSKTDLGRLDAG*	15	2	0.0100913	0.00398939	0.0061019	0.218967
28210	>sp|P10200|CEP2_HHV11 Cytoplasmic envelopment protein 2	WHLPSGQIYCWAMDSDLGSLCPPGSRARHLGWLLARITNHPGGCESCAPP*	15	2	0.0100913	0.00398939	0.0061019	0.218967
32107	>sp|Q69550|U15_HHV6U Uncharacterized protein U15	ILPALTLSMTVTKSLVIEMLFILKRWEDIDQFFRLNIRKVNDCFIVAQFN*	12	1	0.00807303	0.00199469	0.00607834	0.218506
16602	>sp|O92531|POLG_HCVVO Genome polyprotein	MTHFFQILQAQEQLDKVLDFDMYGVTYSVSPLQLPAIIQRLHGMAAFSLH*	12	1	0.00807303	0.00199469	0.00607834	0.218506
5874	>sp|P09866|POLG_DEN4D Genome polyprotein	VLKMVEPWLSSKPEFCIKVLNPYMPTVIEELEKLQRKHGGNLVRCPLSRN*	12	1	0.00807303	0.00199469	0.00607834	0.218506
78902	>sp|P36327|POLN_EEVV3 Polyprotein P1234	PDLETETMCLHDDESCRYEGQVAVYQDVYAVDGPTSLYHQANKGVRVAYW*	234	76	0.157424	0.151597	0.00582741	0.213601
54015	>sp|P0DJR5|PAX_I36A0 Protein PA-X	FTIRQEMASRGLWDSFVSPREEKRQLKKGLKSQEQCASLPTKVSRRTSPA*	370	122	0.248919	0.243353	0.00556587	0.208489
10594	>sp|Q6UY70|L_GTOVV RNA-directed RNA polymerase L	FKTKGRYNLDPDTIDFLIMRNLTNLLSARKLDSSKKEELSLLYEHLSEDV*	20	4	0.0134551	0.00797878	0.00547628	0.206737
44076	>sp|P50762|VE1_HPV24 Replication protein E1	VLHGRVISFVNSKSHFWLQPMSEAKIALLDDATDPCWIYMDTYLRNGLDG*	17	3	0.0114368	0.00598408	0.00545272	0.206277
3681	>sp|P21404|POLG_CXA9 Genome polyprotein	DPDHFDGYKQQAVVIMDDLCQNPDGKDVSLFCQMVSSVDFVPPMAALEEK*	14	2	0.00941854	0.00398939	0.00542915	0.205816
26467	>sp|Q6SW98|UL33_HCMVM G-protein coupled receptor homolog UL33	LYSTNFLTLTVLPFIVLSNQWLLPASVASCKFLSVIYYSSCTVGFATVAL*	14	2	0.00941854	0.00398939	0.00542915	0.205816
80029	>sp|A5HBD5|VP1_POVWU Major capsid protein VP1	MACTAKPACTAKPGRSPRSQPTRVQSLPKQVRKGGVDVLAAVPLSEETEF*	14	2	0.00941854	0.00398939	0.00542915	0.205816
32146	>sp|P52384|TRM1_HHV6U Tripartite terminase subunit 1	QLQNDVSLYLYGEVSEDFLALSENLLTHDERLYVGSIYVSPSRLIDLVTG*	14	2	0.00941854	0.00398939	0.00542915	0.205816
33726	>sp|P52452|OBP_HHV6Z Replication origin-binding protein	DNVTVYSQADSAVSFENVRQPIKLVRAAMGSGKTTALIHFLKQVPKELSV*	11	1	0.00740028	0.00199469	0.00540559	0.205355
37998	>sp|P05961|POL_HV1MN Gag-Pol polyprotein	HLLRWGFTTPDKKHQKEPPFLWMGYELHPDKWTVQPIVLPEKDSWTVNDI*	11	1	0.00740028	0.00199469	0.00540559	0.205355
962	>sp|C8XPA8|POLG_BANV Genome polyprotein	MSKTRKDISEWENSRGWTDWESVPFCSHHFHTLYLKDGRTIIAPCRCQDE*	11	1	0.00740028	0.00199469	0.00540559	0.205355
26999	>sp|Q66478|POLG_HE71B Genome polyprotein	SVGKIIGIHIGGNGRQAFCAGLKRSYFASEQGEIQWMKPNRETGRLNING*	11	1	0.00740028	0.00199469	0.00540559	0.205355
66726	>sp|B3SRR0|NSP6_ROTH6 Non-structural protein 6	QKLSINTCCRSLQRILDHLILHQTIHSPAFRLDRMQLRQMQMLACLWIHQ*	61	18	0.0410379	0.0359045	0.00513343	0.200035
28170	>sp|P10240|UL56_HHV11 Protein UL56	PYSAGPLLSVPIPPTSSGEGEASERGRSRQAAQRAARRARRRAERRAQRR*	129	41	0.0867851	0.0817825	0.00500266	0.197479
16949	>sp|Q03495|POLN_HEVME Non-structural polyprotein pORF1	FFLSGGEVGHQRPSVIPRGNPDRNVDVLAAFPPSCQISAFHQLAEELGHR*	25	6	0.0168188	0.0119682	0.00485066	0.194508
11853	>sp|Q67926|HBSAG_HBVB6 Large envelope protein	IPSSWAFAKYLWGWASVRFSWLSLLVPFVQWFVGLSPTVWLSVIWMMWFW*	13	2	0.00874579	0.00398939	0.0047564	0.192665
75737	>sp|P20985|A6_VACCC Protein A6	VDVGCLLTDTIESAKTKISVEKIKQTGINNVQSLIKFISDNKKEYKTIIS*	182	59	0.122441	0.117687	0.00475406	0.192619
38133	>sp|P20888|ENV_HV1OY Envelope glycoprotein gp160	EQMQEDIISLWDQSLKPCVKLTPLCVTLDCTDVNTTSSSLRNATNTTSSS*	10	1	0.00672753	0.00199469	0.00473283	0.192204
65667	>sp|P04328|VP7_ROTHA Outer capsid glycoprotein VP7	ITNTMDYIIFRFLLLIALISPFVRTQNYGMYLPITGSLDAVYTNSTSGEP*	10	1	0.00672753	0.00199469	0.00473283	0.192204
75381	>sp|P20534|A18_VACCC Transcript termination protein A18	NIRHMIKRLDGPSNKYHIYTEKLLSVDEPRNQLILDTLVEEFKSGTINRI*	10	1	0.00672753	0.00199469	0.00473283	0.192204
12882	>sp|Q05486|DPOL_HBVF1 Protein P	PWTHKVGNFTGLYSSTVPAFNPNWSTPSFPDIHLHQDLISKCEQFVGPLT*	10	1	0.00672753	0.00199469	0.00473283	0.192204
17616	>sp|P0C213|TAX_HTL1F Protein Tax-1	QHLPTLSFPDPGLRPQNLYTLWGGSVVCMYLYQLSPPITWPLLPHVIFDH*	10	1	0.00672753	0.00199469	0.00473283	0.192204
64920	>sp|Q91DD9|VP40_EBORE Matrix protein VP40	QPIIPVLLPKYVGLDPISPGDLTMVITQDCDSCHSPASHPYHMDKQDSYQ*	10	1	0.00672753	0.00199469	0.00473283	0.192204
37405	>sp|P03348|GAG_HV1BR Gag polyprotein	SRPEPTAPPEESFRSGVETTTPSQKQEPIDKELYPLTSLRSLFGNDPSSQ*	10	1	0.00672753	0.00199469	0.00473283	0.192204
38856	>sp|O12164|ENV_HV192 Envelope glycoprotein gp160	VPWNSSWSNRSQEDIWNNMTWMQWDREISNYTNTIYRLLEDSQNQQEKNE*	10	1	0.00672753	0.00199469	0.00473283	0.192204
25292	>sp|P16745|UL09_HCMVA Uncharacterized protein UL9	NVEAQHDTATPHTMWIIPLVIVTTIIVLICFKFPQKAWNKFTQYRYNSML*	21	5	0.0141278	0.00997347	0.00415434	0.180896
59206	>sp|P29837|POLG_LANVT Genome polyprotein	SGHDTVVMEVGFSGTRPCRIPVRAVAHGVPEVNVAMLITPNPTMENNGGG*	15	3	0.0100913	0.00598408	0.00410721	0.179975
32179	>sp|P52441|UL49_HHV6U Protein U33	MFYLKKLLRQLLAPLCKHGSYTHLQLFVMGEACVPGKCVLTMFLTNKKFL*	264	87	0.177607	0.173538	0.00406836	0.179215
81274	>sp|Q6J3P1|POLG_YEFVC Genome polyprotein	IFFMSPKGISRMSMAMGTMAGCGYLMFLGGVKPTHISYIMLIFFVLMVVV*	9	1	0.00605478	0.00199469	0.00406008	0.179053
22828	>sp|P36334|SPIKE_CVHOC Spike glycoprotein	NWERKTFSNCNFNMSSLMSFIQADSFTCNNIDAAKIYGMCFSSITIDKFA*	9	1	0.00605478	0.00199469	0.00406008	0.179053
74557	>sp|P21014|F5_VACCC 36 kDa major membrane protein F5	VIALATEDKTSGYISSFIKRVNISLTCLNISSLRYEDSGTYKGVSHLKDG*	9	1	0.00605478	0.00199469	0.00406008	0.179053
47491	>sp|P06791|VE4_HPV18 Protein E4	MADPEVPVTTRYPLLSLLNSYSTPPHRIPAPCPWAPQRPTARRRLLHDLD*	136	44	0.0914944	0.0877665	0.00372784	0.172559
34290	>sp|P52357|HELI_HHV7J DNA replication helicase	LNRTKSAQVKTIFKTFGFNSSHVSMNERISCSVTTLDSIADQQKHDLSTY*	379	126	0.254973	0.251331	0.00364187	0.170878
50460	>sp|P04543|NS2_HRSVA Non-structural protein 2	KLDERQATFTFLVNYEMKLLHKVGSTKYKKYTEYNTKYGTFPMPIFINHD*	118	38	0.0793848	0.0757984	0.00358646	0.169795
45902	>sp|P22424|VL1_HPV47 Major capsid protein L1	PKQIQMFIVGCTPCIGEHWDKAEPCGEQQTGLCPPIELKNTYIQDGDMAD*	189	62	0.12715	0.123671	0.00347925	0.167699
66713	>sp|O40626|NSP1_ROTH6 Non-structural protein 1	NLINKYDVLLLDSINFDRMAFLPLTLQQEYALRYFSKSRFITERRKYIET*	103	33	0.0692935	0.0658249	0.00346864	0.167492
41484	>sp|P17753|NEF_HV2D1 Protein Nef	KSPSCEGQQYQQGEFMNTPWRTPAAIGQKNSYKQQNMDDVDSDDDDLVGV*	17	4	0.0114368	0.00797878	0.00345802	0.167284
55595	>sp|P0DJV0|PAX_I30A0 Protein PA-X	LKKDLKSQGQCAGLPTKVSHRISPVLKTLGHMWMDSSRTATLRASFLKCP*	14	3	0.00941854	0.00598408	0.00343446	0.166824
56268	>sp|A4GCM0|M2_I35A3 Matrix protein 2	FKCIYRRFKYGLKRGPSTEGVPESMREEYRKEQQSAVDADDGHFVNIEPE*	11	2	0.00740028	0.00398939	0.00341089	0.166363
4711	>sp|P27909|POLG_DEN1B Genome polyprotein	MGKVRKDIPQWEPSKGWNDWQQVPFCSHHFHQLIMKDGREIVVPCRNQDE*	11	2	0.00740028	0.00398939	0.00341089	0.166363
55182	>sp|Q2VC93|PB2_I80A2 Polymerase basic protein 2	PEQSRMQFSSLTVNVRGSGMRILIRGNSPVFNYNKATKRLTVLGKDAGAL*	11	2	0.00740028	0.00398939	0.00341089	0.166363
77830	>sp|P0DSR6|VB18_VARV Ankyrin repeat protein B18	QLPYLPIFDIKSFEKFISYCILLDDTFYDRHVQNRDSKTYRYTFSKYISF*	11	2	0.00740028	0.00398939	0.00341089	0.166363
20330	>sp|P0C6K4|NS1A_HASV1 Non-structural polyprotein 1A	QMTPTMVTKLPKFVRNSPQAYDWIVRGLIFPTIGKTYFQRVVVITGGLED*	11	2	0.00740028	0.00398939	0.00341089	0.166363
70123	>sp|Q672I1|POLG_SVSAP Genome polyprotein	RGGLPSGMPFTSVVNSINHMIYVAAAILQAYESHNVPYTGNVFQVETVHT*	11	2	0.00740028	0.00398939	0.00341089	0.166363
39838	>sp|Q9QBY9|NEF_HV1M2 Protein Nef	RQEILDLWVYHTQGYFPDWQNYTPGPGPRFPLTFGWCFKLVPVDPEEVEK*	11	2	0.00740028	0.00398939	0.00341089	0.166363
8010	>sp|Q1HVG0|RTA_EBVA8 Replication and transcription activator	IACPIVMRYVLDHLIVVTDRFFIQAPSNRVMIPATIGTAMYKLLKHSRVR*	8	1	0.00538202	0.00199469	0.00338733	0.165902
32705	>sp|Q9QJ40|VPAP_HHV6Z DNA polymerase processivity factor	LFESFMNIISNPEVTKLYIQHDSDLYTRVLVTASDTCTQASVPCVHGQEV*	8	1	0.00538202	0.00199469	0.00338733	0.165902
49335	>sp|P26590|NCAP_PI1HW Nucleoprotein	LSGGDGAYHKPTGGGAIEVAIDHTDITFGAEDTADRDNKNWTNNSNERWS*	8	1	0.00538202	0.00199469	0.00338733	0.165902
48640	>sp|P50822|VL1_HPV61 Major capsid protein L1	MVETGYGAIDFAALQENKSEVPLDICTTICKYPDYLQMAAEPYGDCMFFC*	8	1	0.00538202	0.00199469	0.00338733	0.165902
[truncated: 558 more rows]

## Sheet: Table S5J - TCR8
table S5J. Sequencing reads after anti-IL2 AIMcap proximity labeling using TCR #8.
[truncated: 720 more rows]

[truncated: 3 more sheets: Table S5K - TCR9, Table S5L - TCR6, Table S5M - TCR4]
